# Supplementary material for: From lowlands to highlands: how elevation and habitat complexity drive anuran multidimensional diversity?
Source: PeerJ. 2025 Oct 8;13:e19561. doi: 10.7717/peerj.19561 (PMC12514998; doi:10.7717/peerj.19561)
Supplement: Supplemental Information 2 — The R code used to perform the alpha and beta multidimensional diversity analyses, as well as the datasets used in this work. [file peerj-13-19561-s002.zip]

Archive with 38 entries (33 files):
- R_code/
- R_code/data/
- R_code/data/ab_anuales.csv
- R_code/data/amphibia_species.nwk
- R_code/data/asw_taxonomy.rda
- R_code/data/coord_trans.csv
- R_code/data/env_vars.csv
- R_code/data/sp_data.csv
- R_code/data/traits.csv
- R_code/data/traits_breed.csv
- R_code/output/
- R_code/output/amphBIO_sin.csv
- R_code/output/amphBIO_sin_mod.csv
- R_code/output/beta_multidim.rds
- R_code/output/diversity_plots/
- R_code/output/diversity_plots/alpha_div.png
- R_code/output/diversity_plots/beta.png
- R_code/output/diversity_plots/fun_div.png
- R_code/output/format_abundata.csv
- R_code/output/fun_diversity.csv
- R_code/output/nodes_mod.csv
- R_code/output/phyllo_amph_clean.nwk
- R_code/output/phy_diversity.csv
- R_code/output/SC.csv
- R_code/output/sinonimos.csv
- R_code/output/summary_fun.csv
- R_code/output/tax_diversity.csv
- R_code/output/tree_clean.nwk
- R_code/Readme.txt
- R_code/Re_analisis.Rproj
- R_code/scripts/
- R_code/scripts/.Rhistory
- R_code/scripts/01_alpha_measures.R
- R_code/scripts/02_taxonomic_models.R
- R_code/scripts/03_phyllogenetic_models.R
- R_code/scripts/04_functional_models.R
- R_code/scripts/05_beta_diversity.R
- R_code/scripts/06_beta_models.R
