# Supplementary material for: From lowlands to highlands: how elevation and habitat complexity drive anuran multidimensional diversity?
Source: PeerJ. 2025 Oct 8;13:e19561. doi: 10.7717/peerj.19561 (PMC12514998; doi:10.7717/peerj.19561)
Supplement: Supplemental Information 2 — The R code used to perform the alpha and beta multidimensional diversity analyses, as well as the datasets used in this work. [file peerj-13-19561-s002.zip › R_code/data/amphibia_species.nwk]

((((((((((Gymnophonia_sp._SDB-2011c:0.00000000,Gymnophonia_sp._SDB-2011a:0.00000000)'14':0.00000000,Gymnophonia_sp._SDB-2011e:0.00000000)'13':37.30000000,(Gymnophonia_sp._SDB-2011d:0.00000000,Gymnophonia_sp._SDB-2011b:0.00000000)'25':37.30000000)'37':103.30000000,((Boulengerula_boulengeri:107.51611000,(((Boulengerula_niedeni:14.66414000,Boulengerula_taitana:14.66414000)'36':18.93276000,(Boulengerula_changamwensis:11.57552000,Boulengerula_uluguruensis:11.57552000)'35':22.02138000)'34':18.83071000,Boulengerula_fischeri:52.42761000)'43':55.08850000)'33':0.00000000,Herpele_squalostoma:107.51611000)'51':33.08389000)'50':24.35936000,Chikila_fulleri:164.95936000)'49':0.00000000,(((((Microcaecilia_sp._PZ-2009:76.32997000,(Microcaecilia_unicolor:58.05007000,Microcaecilia_dermatophaga:58.05007000)'57':18.27990000)'60':34.07003000,(Luetkenotyphlus_brasiliensis:66.44367000,(Siphonops_hardyi:54.41411000,(Siphonops_paulensis:27.97940000,Siphonops_annulatus:27.97940000)'56':26.43471000)'48':12.02956000)'63':43.95633000)'47':9.71264000,(Geotrypetes_seraphini:111.70069000,((Gymnopis_multiplicata:59.60000000,(Dermophis_parviceps:29.18042000,(Dermophis_oaxacae:26.10608000,Dermophis_mexicanus:26.10608000)'68':3.07434000)'73':30.41958000)'72':38.91551000,(Schistometopum_gregorii:56.24850000,Schistometopum_thomense:56.24850000)'84':42.26701000)'87':13.18518000)'83':8.41195000)'82':12.59231000,(Hypogeophis_brevis:88.64464000,((((Hypogeophis_rostratus:49.78995000,(Grandisonia_sechellensis:26.47790000,(Grandisonia_larvata:10.57553000,Grandisonia_alternans:10.57553000)'80':15.90237000)'79':23.31205000)'94':19.57316000,Praslinia_cooperi:69.36311000)'92':15.13169000,((Indotyphlus_battersbyi:18.97292000,Indotyphlus_maharashtraensis:18.97292000)'78':32.42708000,((((((Gegeneophis_mhadeiensis:0.00000000,Gegeneophis_cf._mhadeiensis_DSM-2011:0.00000000)'98':13.37322000,(Gegeneophis_goaensis:10.29678000,Gegeneophis_danieli:10.29678000)'97':3.07644000)'77':6.18463000,Gegeneophis_madhavai:19.55785000)'71':10.35457000,(Gegeneophis_carnosus:29.22602000,Gegeneophis_seshachari:29.22602000)'67':0.68640000)'66':0.96778000,(Gegeneophis_sp._DSM-2011:16.01000000,Gegeneophis_krishni:16.01000000)'46':14.87020000)'32':5.86876000,Gegeneophis_ramaswamii:36.74896000)'106':14.65104000)'104':33.09480000)'103':0.00000000,Idiocranium_cf._russeli_BMNH_2008.409:84.49480000)'31':4.14984000)'30':44.06031000)'111':9.72235000,((Chthonerpeton_indistinctum:69.29748000,(Potomotyphlus_kaupii:44.77374000,Typhlonectes_natans:44.77374000)'29':24.52374000)'28':31.70252000,(((Caecilia_tentaculata:44.66775000,Caecilia_gracilis:44.66775000)'24':11.99855000,Caecilia_volcani:56.66630000)'116':0.50370000,Oscaecilia_ochrocephala:57.17000000)'124':43.83000000)'123':41.42730000)'128':22.53206000)'122':3.94064000,((Scolecomorphus_uluguruensis:30.50000000,Scolecomorphus_vittatus:30.50000000)'121':81.65088000,(Crotaphatrema_tchabalmboensis:10.19549000,Crotaphatrema_lamottei:10.19549000)'120':101.95539000)'136':56.74912000)'134':9.50000000,(((((Ichthyophis_bannanicus:32.77604000,Ichthyophis_asplenius:32.77604000)'139':0.00000000,(Caudacaecilia_larutensis:24.01734000,Ichthyophis_biangularis:24.01734000)'133':8.75870000)'119':5.92736000,Ichthyophis_tricolor:38.70340000)'115':17.69730000,(Ichthyophis_orthoplicatus:11.36409000,Ichthyophis_glutinosus:11.36409000)'23':45.03661000)'22':46.19930000,((Uraeotyphlus_cf._oxyurus_MW-212:63.65849000,Uraeotyphlus_gansi:63.65849000)'146':28.85169000,Ichthyophis_bombayensis:92.51018000)'144':10.08982000)'143':75.80000000)'21':42.85112000,(Epicrionops:152.58000000,(Rhinatrema_bivittatum:104.68906000,Rhinatrema_nigrum:104.68906000)'157':47.89094000)'156':68.67112000)'154':98.42188000,(((((Andrias_davidianus:7.00000000,Andrias_japonicus:7.00000000)'163':37.71848000,Cryptobranchus_alleganiensis:44.71848000)'161':106.28152000,((Onychodactylus_japonicus:17.52762000,(Onychodactylus_zhangyapingi:16.23300000,Onychodactylus_fischeri:16.23300000)'153':1.29462000)'170':96.69738000,((((((((Pseudohynobius_jinfo:9.11303000,Pseudohynobius_kuankuoshuiensis:9.11303000)'169':6.29984000,(Liua_shihi:13.17392000,Liua_tsinpaensis:13.17392000)'168':2.23895000)'177':6.59951000,((Pseudohynobius_shuichengensis:7.69954000,Pseudohynobius_flavomaculatus:7.69954000)'176':0.00000000,Pseudohynobius_puxiongensis:7.69954000)'175':14.31284000)'167':0.00000000,(Batrachuperus_yenyuanensis:16.55000000,((Batrachuperus_pinchonii:12.28684000,Batrachuperus_londongensis:12.28684000)'182':4.26316000,(Batrachuperus_karlschmidti:6.13403000,Batrachuperus_tibetanus:6.13403000)'166':10.41597000)'152':0.00000000)'151':5.46238000)'150':18.65887000,(Salamandrella_keyserlingii:7.70000000,Salamandrella_tridactyla:7.70000000)'20':32.97125000)'188':0.00000000,((((((((((Hynobius_chinensis:5.39832000,Hynobius_maoershanensis:5.39832000)'191':1.12193000,Hynobius_guabangshanensis:6.52025000)'187':9.62975000,Hynobius_yiwuensis:16.15000000)'19':3.02107000,(Hynobius_amjiensis:13.03158000,Hynobius_naevius:13.03158000)'200':6.13949000)'207':0.00000000,Hynobius_hidamontanus:19.17107000)'206':1.83107000,(((Hynobius_leechii:7.84690000,Hynobius_yangi:7.84690000)'213':7.71310000,Hynobius_quelpaertensis:15.56000000)'212':4.37000000,((Hynobius_nebulosus:7.87479000,Hynobius_dunni:7.87479000)'211':1.90317000,(Hynobius_okiensis:7.05493000,Hynobius_tsuensis:7.05493000)'205':2.72303000)'220':10.15204000)'218':1.07214000)'204':0.03595000,Hynobius_katoi:21.03809000)'225':6.60010000,((((Hynobius_lichenatus:17.56500000,Hynobius_tokyoensis:17.56500000)'229':0.70500000,(Hynobius_nigrescens:4.21516000,Hynobius_takedai:4.21516000)'228':14.05484000)'224':2.63848000,Hynobius_abei:20.90848000)'234':0.00000000,Hynobius_stejnegeri:20.90848000)'233':6.72971000)'223':4.63269000,((Hynobius_kimurae:16.20432000,Hynobius_boulengeri:16.20432000)'203':11.75918000,(Hynobius_fucus:21.01460000,(((Hynobius_arisanensis:4.86000000,Hynobius_sonani:4.86000000)'199':0.45504000,Hynobius_formosanus:5.31504000)'240':4.24752000,Hynobius_glacialis:9.56256000)'238':11.45204000)'198':6.94890000)'196':4.30738000)'247':5.00912000,Hynobius_retardatus:37.28000000)'246':3.39125000)'251':3.37125000,Pachyhynobius_shangchengensis:44.04250000)'245':2.94250000,(Ranodon_sibiricus:33.21675000,(Paradactylodon_mustersi:33.21675000,Paradactylodon_persicus:33.21675000)'255':0.00000000)'254':13.76825000)'244':67.24000000)'267':36.77500000)'266':57.53852000,(((Siren_intermedia:8.84697000,Siren_lacertina:8.84697000)'265':34.45208000,(Pseudobranchus_striatus:19.43585000,Pseudobranchus_axanthus:19.43585000)'263':23.86320000)'262':151.50095000,((((Dicamptodon_tenebrosus:8.16972000,((Dicamptodon_copei:2.64308000,Dicamptodon_aterrimus:2.64308000)'275':0.56910000,Dicamptodon_ensatus:3.21218000)'274':4.95754000)'281':90.38625000,(Ambystoma_talpoideum:45.03239000,(((((((((Ambystoma_mexicanum:1.64223000,Ambystoma_andersoni:1.64223000)'279':1.67641000,Ambystoma_dumerilii:3.31864000)'273':1.23312000,Ambystoma_ordinarium:4.55176000)'261':3.26824000,Ambystoma_tigrinum:7.82000000)'259':1.36794000,Ambystoma_californiense:9.18794000)'243':11.22604000,((((Ambystoma_maculatum:10.13434000,Ambystoma_jeffersonianum:10.13434000)'195':1.15290000,Ambystoma_laterale:11.28724000)'194':3.39776000,Ambystoma_macrodactylum:14.68500000)'18':1.95212000,(((Ambystoma_barbouri:6.88544000,Ambystoma_unisexual_hybrid_complex:6.88544000)'12':0.00000000,Ambystoma_texanum:6.88544000)'294':5.77622000,Ambystoma_mabeei:12.66166000)'297':3.97546000)'293':3.77686000)'302':0.00000000,Ambystoma_cingulatum:20.41398000)'301':1.11410000,Ambystoma_opacum:21.52808000)'306':4.70759000,Ambystoma_gracile:26.23567000)'300':18.79672000)'292':53.52358000)'291':57.64403000,((Salamandrina_terdigitata:6.41659000,Salamandrina_perspicillata:6.41659000)'290':88.55341000,((((Lyciasalamandra_luschani:16.61707000,((Lyciasalamandra_helverseni:13.69691000,Lyciasalamandra_fazilae:13.69691000)'289':1.17835000,(((Lyciasalamandra_billae:6.08059000,Lyciasalamandra_antalyana:6.08059000)'288':3.97842000,Lyciasalamandra_atifi:10.05901000)'315':3.16814000,Lyciasalamandra_flavimembris:13.22715000)'314':1.64811000)'313':1.74181000)'287':16.02642000,(((Salamandra_algira:5.61536500,Salamandra_salamandra:5.58870000)'323':0.98910000,Salamandra_infraimmaculata:6.57780000)'321':6.68430000,((Salamandra_corsica:7.04127000,Salamandra_atra:7.04127000)'320':4.02873000,Salamandra_lanzai:11.07000000)'286':2.19210000)'334':19.38139000)'333':32.41823000,(Chioglossa_lusitanica:51.87876000,Mertensiella_caucasica:51.87876000)'332':13.18296000)'342':24.68328000,((((Echinotriton_andersoni:17.08341000,Echinotriton_chinhaiensis:17.08341000)'341':7.46466000,(((((Tylototriton_uyenoi:9.05000000,Tylototriton_shanjing:9.05000000)'339':0.53245000,Tylototriton_yangi:9.58245000)'331':0.00000000,(Tylototriton_kweichowensis:7.09205000,Tylototriton_verrucosus:7.09205000)'330':2.49040000)'349':4.47755000,Tylototriton_taliangensis:14.06000000)'348':4.97500000,((((Tylototriton_wenxianensis:12.46441000,Tylototriton_asperrimus:12.46441000)'355':3.40559000,Tylototriton_lizhenchangi:15.87000000)'353':3.04000000,(Tylototriton_panhai:14.72000000,Tylototriton_vietnamensis:14.72000000)'347':4.19000000)'329':0.12500000,((Tylototriton_ziegleri:8.03000000,Tylototriton_notialis:8.03000000)'359':1.38000000,Tylototriton_hainanensis:9.41000000)'358':9.62500000)'328':0.00000000)'327':5.51307000)'285':15.75046000,(Pleurodeles_waltl:13.82347000,(Pleurodeles_nebulosus:9.23551000,Pleurodeles_poireti:9.23551000)'11':4.58796000)'370':26.47506000)'373':15.87147000,(((((Ichthyosaura_alpestris:40.32823500,(Lissotriton_helveticus:31.57870000,((((((((Lissotriton_montandoni:0.71000000,Lissotriton_vulgaris_ampelensis:0.71000000)'369':2.24000000,Lissotriton_vulgaris_vulgaris:2.95000000)'376':0.10000000,Lissotriton_vulgaris_meridionalis:3.05000000)'368':1.21000000,(Lissotriton_vulgaris_graecus:1.95000000,Lissotriton_vulgaris_schmidtlerorum:1.95000000)'367':2.31000000)'384':0.55000000,Lissotriton_kosswigi:4.81000000)'383':1.64000000,Lissotriton_vulgaris_lantzi:6.45000000)'381':8.91184000,Lissotriton_boscai:15.36184000)'388':5.93597000,Lissotriton_italicus:21.29781000)'380':10.28089000)'366':9.06880000)'394':1.52955000,(((Ommatotriton_vittatus:11.70458000,Ommatotriton_ophryticus:11.70458000)'398':22.28542000,(Neurergus_strauchii:13.06179000,((Neurergus_derjugini:3.53126000,Neurergus_crocatus:3.53126000)'402':4.15149000,Neurergus_kaiseri:7.68275000)'401':5.37904000)'397':20.92821000)'393':3.04523000,((Calotriton_asper:10.03292000,Calotriton_arnoldi:10.03292000)'416':22.94019000,((Triturus_pygmaeus:5.10430000,Triturus_marmoratus:5.10430000)'422':17.79570000,(((Triturus_dobrogicus:7.56468000,Triturus_cristatus:7.56468000)'421':0.12778000,(Triturus_macedonicus:4.81446000,Triturus_carnifex:4.81446000)'420':2.87800000)'419':2.11218000,((Triturus_anatolicus:5.23059000,Triturus_ivanbureschi:5.23059000)'415':2.91406000,Triturus_karelinii:11.10000000)'430':1.65999000)'429':13.09536000)'428':10.07311000)'414':4.06212000)'435':5.14182000)'413':0.00000000,((((Paramesotriton_yunwuensis:17.03997000,((((Paramesotriton_longliensis:2.70026000,Paramesotriton_zhijinensis:2.70026000)'442':8.29838000,Paramesotriton_caudopunctatus:10.99864000)'440':3.81772000,((((Paramesotriton_fuzhongensis:4.40211000,Paramesotriton_guanxiensis:4.40211000)'439':2.40264000,Paramesotriton_deloustali:6.80475000)'448':3.07594000,Paramesotriton_hongkongensis:9.88069000)'438':0.19754000,(Paramesotriton_ermizhaoi:0.59000000,Paramesotriton_chinensis:0.59000000)'412':9.48823000)'455':4.73813000)'453':2.22361000,Paramesotriton_labiatus:17.03997000)'452':0.00000000)'459':1.52997000,((Pachytriton_moi:14.11000000,Pachytriton_inexpectatus:14.11000000)'451':3.38000000,((((Pachytriton_changi:9.28000000,Pachytriton_feii:9.28000000)'411':0.17250000,(Pachytriton_granulosus:7.86000000,Pachytriton_brevipes:7.86000000)'467':1.59250000)'466':0.00000000,Pachytriton_xanthospilos:9.45250000)'473':2.12750000,Pachytriton_archospotus:11.58000000)'476':5.91000000)'472':1.07994000)'471':0.67458000,Laotriton_laoensis:19.24452000)'465':2.97730000,(((Cynops_cyanurus:19.85974000,Cynops_glaucus:19.85974000)'482':0.00000000,((Cynops_fudingensis:8.83000000,Cynops_orientalis:8.83000000)'480':4.00672000,Cynops_orphicus:12.83672000)'464':7.02302000)'489':0.28009000,(Cynops_ensicauda:13.98500000,Cynops_pyrrhogaster:13.98500000)'488':6.15483000)'493':2.08199000)'487':19.95523000)'485':6.89018000,(Euproctus_montanus:16.62320000,Euproctus_platycephalus:16.62320000)'463':32.44403000)'499':0.00000000,((Taricha_rivularis:16.00306000,(Taricha_torosa:5.65955000,Taricha_granulosa:5.65955000)'497':10.34351000)'496':26.35936000,(Notophthalmus_meridionalis:17.48642000,(Notophthalmus_perstriatus:13.97684000,Notophthalmus_viridescens:13.97684000)'462':3.50958000)'410':24.87600000)'409':6.70481000)'506':7.10277000)'505':33.57500000)'510':5.22500000)'504':61.23000000)'408':19.80000000,((((Amphiuma_tridactylum:7.80000000,(Amphiuma_pholeter:3.20000000,Amphiuma_means:3.20000000)'407':4.60000000)'520':108.47000000,((((((((((((((Plethodon_cheoah:4.09075000,Plethodon_chattahoochee:4.09075000)'519':1.15003000,Plethodon_shermani:5.24078000)'518':0.00000000,(((Plethodon_oconaluftee:0.69000000,Plethodon_teyahalee:0.69000000)'527':0.97468000,Plethodon_cylindraceus:1.66468000)'526':2.06532000,(Plethodon_variolatus:0.79320000,Plethodon_chlorobryonis:0.79320000)'525':2.93680000)'517':1.51078000)'516':2.74922000,((Plethodon_amplus:1.79000000,Plethodon_meridianus:1.79000000)'515':3.23000000,Plethodon_montanus:5.02000000)'534':2.97000000)'514':1.71750000,(((((Plethodon_glutinosus:2.14081000,(Plethodon_ocmulgee:0.61126000,Plethodon_savannah:0.61126000)'406':1.52955000)'392':0.00000000,Plethodon_kisatchie:2.14081000)'543':1.56919000,(Plethodon_sequoyah:2.79820000,Plethodon_albagula:2.79820000)'542':0.91180000)'541':1.53042000,(Plethodon_kiamichi:3.71000000,Plethodon_mississippi:3.71000000)'540':1.53042000)'538':0.00000000,Plethodon_aureolus:5.24042000)'537':4.46708000)'391':0.00000000,(Plethodon_metcalfi:7.91500000,Plethodon_jordani:7.91500000)'365':1.79250000)'554':0.29250000,((Plethodon_ouachitae:6.13500000,Plethodon_fourchensis:6.13500000)'553':2.84564000,Plethodon_caddoensis:8.98064000)'551':1.01936000)'560':1.10500000,(Plethodon_kentucki:8.97000000,Plethodon_petraeus:8.97000000)'558':2.13500000)'550':0.77500000,(Plethodon_longicrus:1.38000000,Plethodon_yonahlossee:1.38000000)'364':10.50000000)'10':10.33000000,(((((Plethodon_ventralis:6.78142000,Plethodon_dorsalis:6.78142000)'569':1.77858000,Plethodon_angusticlavius:8.56000000)'567':5.94000000,Plethodon_welleri:14.50000000)'581':4.92311000,(Plethodon_punctatus:4.28000000,Plethodon_wehrlei:4.28000000)'579':15.14311000)'584':0.89619000,Plethodon_websteri:20.31930000)'578':1.89070000)'589':3.20000000,((((Plethodon_shenandoah:7.13000000,Plethodon_cinereus:7.13000000)'593':3.63000000,(((Plethodon_electromorphus:3.99000000,Plethodon_richmondi:3.99000000)'592':1.75267000,Plethodon_hubrichti:5.74267000)'588':1.04233000,Plethodon_nettingi:6.78500000)'587':3.97500000)'577':0.74000000,(Plethodon_virginia:3.77049000,Plethodon_hoffmani:3.77049000)'576':7.72951000)'575':6.00000000,(Plethodon_sherando:9.98000000,Plethodon_serratus:9.98000000)'574':7.52000000)'573':7.91000000)'572':19.61000000,((((Plethodon_idahoensis:6.64000000,Plethodon_vandykei:6.64000000)'566':19.22402000,Plethodon_larselli:25.86402000)'564':4.09598000,Plethodon_neomexicanus:29.96000000)'604':0.72000000,(((Plethodon_stormi:10.14295000,Plethodon_elongatus:10.14295000)'603':4.96705000,Plethodon_asupak:15.11000000)'563':10.01161000,(Plethodon_vehiculum:15.96000000,Plethodon_dunni:15.96000000)'9':9.16161000)'635':5.55839000)'634':14.34000000)'633':9.74620000,((((Hydromantes_shastae:7.49308000,(Hydromantes_platycephalus:3.83407000,Hydromantes_brunus:3.83407000)'641':3.65901000)'644':25.09505000,(Speleomantes_genei:17.19231000,((((Speleomantes_sarrabusensis:7.60839000,Speleomantes_supramontis:7.60839000)'640':1.04211000,Speleomantes_flavus:8.65050000)'632':0.10614000,Speleomantes_imperialis:8.75664000)'648':2.76458000,(((Speleomantes_italicus:1.30000000,Hydromantes_ambrosii_bianchii:1.30000000)'660':0.90000000,Hydromantes_ambrosii_ambrosii:2.20000000)'659':5.74659000,Speleomantes_strinatii:7.94659000)'658':3.57463000)'656':5.67109000)'654':15.39582000)'653':16.49187000,Karsenia_koreana:49.08000000)'670':0.00000000,(((Phaeognathus_hubrichti:40.41000000,((Desmognathus_organi:6.56000000,Desmognathus_wrighti:6.56000000)'669':22.19000000,((((((((((Desmognathus_orestes:4.98815000,Desmognathus_ochrophaeus:4.98815000)'668':3.01681000,Desmognathus_ocoee:8.00496000)'652':0.89429000,((Desmognathus_santeetlah:7.72922000,Desmognathus_conanti:7.72922000)'675':1.17003000,Desmognathus_apalachicolae:8.89925000)'651':0.00000000)'647':1.97699000,(((Desmognathus_fuscus:7.77818000,Desmognathus_auriculatus:7.77818000)'631':0.20182000,Desmognathus_planiceps:7.98000000)'630':1.50162000,Desmognathus_welteri:9.48162000)'681':1.39462000)'694':0.00000000,Desmognathus_brimleyorum:10.87624000)'697':2.17089000,(Desmognathus_carolinensis:11.10708000,Desmognathus_monticola:11.10708000)'693':1.94005000)'701':1.56374000,Desmognathus_imitator:14.61087000)'700':1.66825000,Desmognathus_abditus:16.27912000)'692':0.00000000,((Desmognathus_marmoratus:8.71304000,Desmognathus_folkertsi:8.71304000)'709':7.48696000,Desmognathus_quadramaculatus:16.20000000)'708':0.07912000)'707':0.56464000,Desmognathus_aeneus:16.84376000)'706':11.90624000)'705':11.66000000)'691':3.14750000,(Aneides_aeneus:31.60500000,((((Aneides_vagrans:6.27949000,Aneides_ferreus:6.27949000)'717':8.87169000,Aneides_flavipunctatus:15.15118000)'716':5.35170000,Aneides_lugubris:20.50288000)'690':7.37744000,Aneides_hardii:27.88032000)'689':3.72468000)'688':11.95250000)'725':0.00000000,Ensatina_eschscholtzii:43.55750000)'724':5.52250000)'723':5.68620000)'687':18.75067000,(((((((Nyctanolis_pernix:36.03968000,(((Dendrotriton_cuchumatanus:4.62388000,Dendrotriton_chujorum:4.62388000)'734':1.30657000,Dendrotriton_kekchiorum:5.93045000)'733':3.69621000,((((Dendrotriton_rabbi:5.38478000,Dendrotriton_bromeliacius:5.38478000)'732':1.62285000,Dendrotriton_xolocalcae:7.00763000)'731':1.62284000,Dendrotriton_megarhinus:8.63047000)'743':0.99619000,Dendrotriton_sanctibarbarus:9.62666000)'742':0.00000000)'740':26.41302000)'730':1.96032000,((Bradytriton_silus:26.77981000,((Oedipina_quadra:8.17415000,(Oedipina_nica:4.90431000,Oedipina_kasios:4.90431000)'686':3.26984000)'748':12.66108000,(((Oedipina_sp._LDW_11270:4.74982000,Oedipina_stenopodia:4.74982000)'747':11.01876000,((((Oedipina_collaris:4.86489000,Oedipina_grandis:4.86489000)'685':4.13511000,Oedipina_poelzi:9.00000000)'753':3.24000000,(((Oedipina_pseudouniformis:3.88000000,Oedipina_cyclocauda:3.88000000)'752':0.93538000,Oedipina_koehleri:4.81538000)'684':6.95053000,Oedipina_leptopoda:11.76591000)'680':0.47409000)'760':2.13500000,((Oedipina_uniformis:2.63045000,Oedipina_pacificensis:2.63045000)'759':3.49035000,Oedipina_gracilis:6.12080000)'758':8.25420000)'765':1.39358000)'757':0.70669000,((((Oedipina_savagei:6.68383000,Oedipina_alleni:6.68383000)'679':4.80254000,((Oedipina_parvipes:5.16000000,Oedipina_complex:5.16000000)'629':1.61320000,Oedipina_maritima:6.77320000)'774':4.71317000)'772':1.14209000,(Oedipina_carablanca:8.56076000,Oedipina_elongata:8.56076000)'777':4.06770000)'771':2.59154000,(Oedipina_tomasi:14.27646000,Oedipina_gephyra:14.27646000)'780':0.94354000)'770':1.25527000)'787':4.35996000)'791':5.94458000)'790':6.22019000,(((((((Nototriton_matama:0.68589000,Nototriton_picadoi:0.68589000)'786':0.88628000,Nototriton_gamezi:1.57217000)'785':0.92753000,Nototriton_abscondens:2.49970000)'797':1.32006000,Nototriton_guanacaste:3.81976000)'796':1.42230000,Nototriton_saslaya:5.24206000)'784':4.97408000,Nototriton_richardi:10.21614000)'804':2.68610000,((((Nototriton_picucha:2.96287000,Nototriton_lignicola:2.96287000)'815':2.41718000,(Nototriton_stuarti:5.01261000,Nototriton_brodiei:5.01261000)'814':0.36744000)'823':0.53391000,(Nototriton_barbouri:3.63763000,Nototriton_limnospectator:3.63763000)'828':2.27633000)'827':1.46062000,Nototriton_tomamorum:7.37458000)'826':5.52766000)'822':20.09776000)'821':5.00000000)'835':4.00000000,(Cryptotriton_alvarezdeltoroi:16.50500000,(((Cryptotriton_sierraminensis:6.42394000,Cryptotriton_veraepacis:6.42394000)'834':2.15526000,Cryptotriton_monzoni:8.57920000)'820':2.86080000,Cryptotriton_nasalis:11.44000000)'840':5.06500000)'839':25.49500000)'819':2.58400000,((((((Parvimolge_townsendi:22.37000000,(Ixalotriton_niger:7.95000000,Ixalotriton_parvus:7.95000000)'813':14.42000000)'812':7.62000000,((((Pseudoeurycea_unguidentis:11.35151000,(Pseudoeurycea_sp._IBH_26444:7.41894000,Pseudoeurycea_ruficauda:7.41894000)'811':3.93257000)'849':3.84490000,((Pseudoeurycea_saltator:0.55000000,Pseudoeurycea_juarezi:0.55000000)'852':1.44146000,Pseudoeurycea_aurantia:1.99146000)'848':13.20495000)'847':6.18790000,(((((Pseudoeurycea_obesa:11.56502000,Pseudoeurycea_mystax:11.56502000)'846':0.00000000,Pseudoeurycea_werleri:11.56502000)'810':2.27303000,Pseudoeurycea_conanti:13.83805000)'809':6.20064000,(Pseudoeurycea_orchimelas:4.38040000,Pseudoeurycea_orchileucos:4.38040000)'859':15.65829000)'862':0.00000000,(Pseudoeurycea_lineola:12.53297000,((Pseudoeurycea_nigromaculata:7.19000000,Pseudoeurycea_lynchi:7.19000000)'858':2.23000000,(Pseudoeurycea_firscheini:6.00000000,Pseudoeurycea_leprosa:6.00000000)'808':3.42000000)'807':3.11297000)'803':7.50572000)'870':1.34562000)'869':1.34069000,(((Pseudoeurycea_papenfussi:5.62800000,Pseudoeurycea_smithi:5.62800000)'868':4.37200000,((((((Pseudoeurycea_robertsi:1.94214000,Pseudoeurycea_altamontana:1.94214000)'875':1.61466000,Pseudoeurycea_longicauda:3.55680000)'867':0.46020000,(Pseudoeurycea_mixcoatl:0.17008000,Pseudoeurycea_tenchalli:0.17008000)'886':3.84692000)'889':0.00000000,Pseudoeurycea_sp._2_GPO-2001:4.01700000)'885':2.28428000,(Pseudoeurycea_anitae:4.00000000,Pseudoeurycea_cochranae:4.00000000)'884':2.30128000)'883':0.00000000,(Pseudoeurycea_melanomolga:2.23667000,Pseudoeurycea_gadovii:2.23667000)'882':4.06461000)'881':3.69872000)'880':2.75606000,(((Pseudoeurycea_rex:3.49005000,Pseudoeurycea_goebeli:3.49005000)'878':1.77430000,Pseudoeurycea_exspectata:5.26435000)'866':2.09565000,Pseudoeurycea_brunnata:7.36000000)'802':5.39606000)'801':9.96894000)'783':7.26500000)'769':0.00000000,((((Aquiloeurycea_quetzalanensis:3.91194000,Aquiloeurycea_cephalica:3.91194000)'904':3.63889000,Aquiloeurycea_cafetalera:7.55083000)'903':7.92957000,(Aquiloeurycea_scandens:13.54564000,Aquiloeurycea_galeanae:13.54564000)'908':1.93476000)'902':8.27603000,((Isthmura_boneti:6.78813000,Isthmura_maxima:6.78813000)'901':9.14275000,((Isthmura_naucampatepetl:4.15274000,Isthmura_gigantea:4.15274000)'900':6.61711000,Isthmura_bellii:10.76985000)'898':5.16103000)'768':7.82555000)'628':6.23357000)'919':1.25000000,(((((Bolitoglossa_aureogularis:2.13996000,Bolitoglossa_robinsoni:2.13996000)'918':2.57797000,(Bolitoglossa_aurae:2.56388000,Bolitoglossa_jugivagans:2.56388000)'917':2.15405000)'916':11.95655000,(((((((((((((((((Bolitoglossa_cf._peruviana_lower_Napo/Aguarico:6.78850000,Bolitoglossa_cf._peruviana_upper_Aguarico:6.78850000)'915':0.05556000,((((Bolitoglossa_sp._35_AFJ-2020:2.42655000,Bolitoglossa_sp._26_AFJ-2020:2.42655000)'913':1.93666000,Bolitoglossa_peruviana:4.36321000)'627':0.60179000,Bolitoglossa_altamazonica:4.96500000)'926':1.87906000,Bolitoglossa_cf._peruviana_upper_Napo:6.84406000)'626':0.00000000)'931':0.18566000,(Bolitoglossa_sp._Condor:5.89900000,Bolitoglossa_sp._ECSanFran:5.89900000)'930':1.13072000)'935':0.22224000,((((((Bolitoglossa_sp._34_AFJ-2020:1.78771000,Bolitoglossa_sp._13_AFJ-2020:1.78771000)'929':1.16126000,Bolitoglossa_sp._12_AFJ-2020:2.94897000)'625':0.68527000,Bolitoglossa_sp._10_AFJ-2020:3.63424000)'623':0.24588000,Bolitoglossa_sp._09_AFJ-2020:3.88012000)'957':0.35848000,Bolitoglossa_sp._11_AFJ-2020:4.23860000)'956':2.01026000,Bolitoglossa_palmata:6.24886000)'955':1.00310000)'954':0.20360000,((Bolitoglossa_equatoriana:7.25314000,Bolitoglossa_cf._equatoriana_upper_equatoriana:7.25314000)'953':0.00000000,((((Bolitoglossa_sp._31_AFJ-2020:1.76640000,Bolitoglossa_sp._30_AFJ-2020:1.76640000)'952':0.49450000,Bolitoglossa_sp._29_AFJ-2020:2.26090000)'951':0.34342000,Bolitoglossa_paraensis:2.60432000)'966':0.13488000,Bolitoglossa_sp._32_AFJ-2020:2.73920000)'950':4.51394000)'970':0.20242000)'969':0.15387000,((Bolitoglossa_sp._28_AFJ-2020:2.13867000,Bolitoglossa_sp._27_AFJ-2020:2.13867000)'949':1.32041000,Bolitoglossa_sp._24_AFJ-2020:3.45908000)'948':4.15035000)'947':0.32439000,(Bolitoglossa_sp._25_AFJ-2020:4.61186000,Bolitoglossa_sp._23_AFJ-2020:4.61186000)'990':3.32196000)'989':0.27952000,Bolitoglossa_tapajonica:8.21334000)'988':0.29119000,(((Bolitoglossa_sp._22_AFJ-2020:3.65284000,Bolitoglossa_sp._21_AFJ-2020:3.65284000)'996':1.31209000,Bolitoglossa_madeira:4.96493000)'995':0.26874000,Bolitoglossa_sp._19_AFJ-2020:5.23367000)'987':3.27086000)'985':0.49595000,(Bolitoglossa_caldwellae:5.47118000,Bolitoglossa_sp._17_AFJ-2020:5.47118000)'983':3.52930000)'1007':0.35716000,((((Bolitoglossa_sp._02_AFJ-2020:3.68853000,Bolitoglossa_sp._01_AFJ-2020:3.68853000)'1006':0.90768000,Bolitoglossa_sp._07_AFJ-2020:4.59621000)'1004':0.28995000,(((Bolitoglossa_sp._06_AFJ-2020:3.06379000,Bolitoglossa_sp._03_AFJ-2020:3.06379000)'1011':0.82134000,Bolitoglossa_sp._05_AFJ-2020:3.88513000)'1003':0.47908000,Bolitoglossa_sp._04_AFJ-2020:4.36421000)'1015':0.52195000)'1018':2.51465000,Bolitoglossa_sp._33_AFJ-2020:7.40081000)'1014':1.95683000)'1002':0.45626000,((((Bolitoglossa_nicefori:4.21028000,Bolitoglossa_guaneae:4.21028000)'1024':0.77712000,(Bolitoglossa_yariguiensis:3.17840000,Bolitoglossa_sp._GGD_640:3.17840000)'1023':1.80900000)'1022':0.00000000,Bolitoglossa_leandrae:4.98740000)'1021':1.03218000,(((Bolitoglossa_mucuyensis:3.70238000,Bolitoglossa_sp._MOE_1:3.70238000)'1001':0.00000000,Bolitoglossa_orestes:3.70238000)'1034':1.38577000,Bolitoglossa_tamaense:5.08815000)'1000':0.93143000)'982':3.79432000)'1040':0.11913000,((((Bolitoglossa_adspersa:5.68498000,Bolitoglossa_sp._MGP-1:5.68498000)'1038':1.06318000,(Bolitoglossa_hypacra:1.30975000,Bolitoglossa_sp._GGD_111:1.30975000)'1037':5.43841000)'981':0.84572000,Bolitoglossa_cuna:7.59388000)'1048':0.08548000,Bolitoglossa_medemi:7.67936000)'1053':2.25367000)'1059':0.60742000,((Bolitoglossa_biseriata:4.76834000,Bolitoglossa_sima:4.76834000)'1057':1.25263000,Bolitoglossa_lozanoi:6.02097000)'1056':4.51948000)'1052':0.27391000,((Bolitoglossa_taylori:5.51139000,Bolitoglossa_vallecula:5.51139000)'1063':1.29285000,(Bolitoglossa_walkeri:4.65248000,Bolitoglossa_sp._Chilma:4.65248000)'1051':2.15176000)'1047':4.01012000)'1046':0.85790000,(Bolitoglossa_chucantiensis:1.93281000,Bolitoglossa_sp._SMF_97138:1.93281000)'1070':9.73945000)'1073':3.68145000,((((Bolitoglossa_nigrescens:0.54844000,Bolitoglossa_sombra:0.54844000)'1069':10.29053000,Bolitoglossa_colonnea:10.83897000)'1079':0.00000000,((Bolitoglossa_schizodactyla:9.08771000,Bolitoglossa_compacta:9.08771000)'1082':0.82219000,Bolitoglossa_robusta:9.90990000)'1078':0.92907000)'1077':4.51474000,Bolitoglossa_sp._MGP-2:15.35371000)'1076':0.00000000)'1068':1.32077000)'1088':0.00000000,(((((Bolitoglossa_subpalmata:3.29944000,Bolitoglossa_tica:3.29944000)'1094':0.76807000,Bolitoglossa_gracilis:4.06751000)'1093':0.65203000,((Bolitoglossa_bramei:2.78835000,Bolitoglossa_gomezi:2.78835000)'1098':0.71484000,(Bolitoglossa_pesrubra:2.48855000,Bolitoglossa_kamuk:2.48855000)'1092':1.01464000)'1104':1.21635000)'1103':0.44766000,Bolitoglossa_splendida:5.16720000)'1102':9.50280000,(((Bolitoglossa_marmorea:7.42611000,(Bolitoglossa_epimela:7.16292000,Bolitoglossa_sooyorum:7.16292000)'1101':0.26319000)'1091':0.00000000,Bolitoglossa_minutula:7.42611000)'1087':2.68389000,Bolitoglossa_cerroensis:10.11000000)'1067':4.56000000)'1045':2.00448000)'1112':6.81552000,(((((((((Bolitoglossa_mombachoensis:1.65256000,Bolitoglossa_striatula:1.65256000)'1111':3.34744000,Bolitoglossa_yucatana:5.00000000)'1118':1.00000000,(Bolitoglossa_mulleri:2.76329000,Bolitoglossa_mexicana:2.76329000)'1116':3.23671000)'1110':2.00000000,(Bolitoglossa_alberchi:4.31505000,Bolitoglossa_lignicolor:4.31505000)'1044':3.68495000)'980':2.00000000,Bolitoglossa_odonnelli:10.00000000)'1123':3.00000000,(Bolitoglossa_platydactyla:10.00000000,Bolitoglossa_flaviventris:10.00000000)'1121':3.00000000)'979':6.10952000,((Bolitoglossa_chinanteca:7.93150000,Bolitoglossa_occidentalis:7.93150000)'1130':3.09287000,(Bolitoglossa_nympha:9.37965000,Bolitoglossa_rufescens:9.37965000)'1129':1.64472000)'1128':8.08515000)'1127':0.89048000,(Bolitoglossa_stuarti:13.79993000,(Bolitoglossa_xibalba:2.76441000,Bolitoglossa_hartwegi:2.76441000)'1138':11.03552000)'1137':6.20007000)'1142':2.77240000,(((((((((Bolitoglossa_centenorum:0.79533000,Bolitoglossa_huehuetenanguensis:0.79533000)'1136':0.36666000,Bolitoglossa_ninadormida:1.16199000)'1126':1.71519000,Bolitoglossa_rostrata:2.87718000)'978':0.38010000,Bolitoglossa_nussbaumi:3.25728000)'1145':1.74272000,(Bolitoglossa_helmrichi:2.53086000,Bolitoglossa_cuchumatana:2.53086000)'977':2.46914000)'976':2.74464000,Bolitoglossa_engelhardti:7.74464000)'946':0.00000000,Bolitoglossa_zacapensis:7.74464000)'945':12.53613000,(((((((Bolitoglossa_conanti:5.83412000,Bolitoglossa_oresbia:5.83412000)'1151':0.16588000,Bolitoglossa_carri:6.00000000)'1150':7.48380000,(Bolitoglossa_diaphora:6.03912000,Bolitoglossa_dunni:6.03912000)'944':7.44468000)'943':0.00000000,(((((((Bolitoglossa_suchitanensis:0.84943000,Bolitoglossa_pacaya:0.84943000)'942':0.21654000,Bolitoglossa_eremia:1.06597000)'941':1.38494000,Bolitoglossa_morio:2.45091000)'1165':0.42944000,Bolitoglossa_daryorum:2.88035000)'1163':0.39861000,Bolitoglossa_flavimembris:3.27896000)'1162':10.08025000,Bolitoglossa_meliana:13.35921000)'1161':0.00000000,(((Bolitoglossa_celaque:2.80000000,Bolitoglossa_synoria:2.80000000)'1160':3.95195000,Bolitoglossa_heiroreias:6.75195000)'1171':1.62631000,Bolitoglossa_sp._MGP-3:8.37826000)'1159':4.98095000)'1158':0.12459000)'940':0.13839000,((Bolitoglossa_longissima:9.81000000,Bolitoglossa_porrasorum:9.81000000)'939':2.79996000,(Bolitoglossa_decora:1.09309000,Bolitoglossa_cataguana:1.09309000)'1178':11.51687000)'1177':1.01223000)'1183':2.06865000,(Bolitoglossa_franklini:5.49622000,Bolitoglossa_lincolni:5.49622000)'1182':10.19462000)'1176':2.30916000,(Bolitoglossa_dofleini:11.71388000,Bolitoglossa_alvaradoi:11.71388000)'938':6.28612000)'622':2.28077000)'1198':0.00000000,((Bolitoglossa_oaxacensis:4.00000000,Bolitoglossa_macrinii:4.00000000)'1197':8.50000000,((Bolitoglossa_riletti:4.66000000,Bolitoglossa_hermosa:4.66000000)'1196':6.34000000,Bolitoglossa_zapoteca:11.00000000)'1209':1.50000000)'1208':7.78077000)'1206':2.49163000)'1204':0.71760000)'1203':7.75000000)'1195':11.27700000,((Chiropterotriton_arboreus:26.46285000,(((Chiropterotriton_magnipes:18.20996000,Chiropterotriton_terrestris:18.20996000)'1217':0.40904000,Chiropterotriton_chondrostega:18.61900000)'1216':0.00000000,((((((Chiropterotriton_chiropterus:3.22125000,Chiropterotriton_sp._J:3.22125000)'1222':2.45014000,Chiropterotriton_sp._CARIE_1162:5.67139000)'1221':4.36884000,Chiropterotriton_orculus:10.04023000)'1215':3.55019000,(Chiropterotriton_sp._H:4.45091000,Chiropterotriton_lavae:4.45091000)'1226':9.13951000)'1214':1.05665000,Chiropterotriton_dimidiatus:14.64707000)'1194':0.00000000,(Chiropterotriton_mosaueri:11.93546000,Chiropterotriton_priscus:11.93546000)'1234':2.71161000)'1237':3.97193000)'1233':7.84385000)'1232':0.00000000,(Chiropterotriton_multidentatus:4.11200000,Chiropterotriton_cracens:4.11200000)'1242':22.35085000)'1246':16.05415000)'1245':0.00000000,(((((((Thorius_pulmonaris:2.47117000,Thorius_n._sp._RLM-2004:2.47117000)'1241':1.16256000,(Thorius_omiltemi:2.06844000,Thorius_grandis:2.06844000)'1231':1.56529000)'1230':1.13607000,Thorius_papaloae:4.76980000)'1251':0.95089000,(Thorius_macdougalli:4.15719000,Thorius_arboreus:4.15719000)'1229':1.56350000)'1193':3.65407000,(Thorius_boreas:3.75704000,Thorius_aureus:3.75704000)'1192':5.61772000)'1258':0.00000000,(Thorius_narisovalis:5.41705000,Thorius_minutissimus:5.41705000)'1257':3.95771000)'1262':6.09657000,((((((Thorius_schmidti:3.94606000,Thorius_magnipes:3.94606000)'1256':0.66711000,Thorius_troglodytes:4.61317000)'1255':2.99683000,Thorius_dubitus:7.61000000)'1191':0.98652000,(((Thorius_spilogaster:1.02744000,Thorius_minydemus:1.02744000)'1271':6.41913000,Thorius_insperatus:7.44657000)'1277':0.12356000,Thorius_adelos:7.57013000)'1276':1.02639000)'1275':1.26761000,(Thorius_smithi:4.58957000,Thorius_pennatulus:4.58957000)'1274':5.27456000)'1270':2.15330000,(Thorius_munificus:2.19769000,Thorius_lunaris:2.19769000)'1286':9.81974000)'1285':3.45390000)'1284':27.04567000)'1283':2.06700000)'1269':7.46600000,((Batrachoseps_wrighti:11.90512000,Batrachoseps_campi:11.90512000)'1268':37.39782000,((((((Batrachoseps_nigriventris:3.06668000,Batrachoseps_simatus:3.06668000)'1266':3.64178000,Batrachoseps_gregarius:6.70846000)'1190':10.69780000,Batrachoseps_attenuatus:17.40626000)'1296':4.54374000,(((((Batrachoseps_minor:5.54456000,Batrachoseps_incognitus:5.54456000)'1301':1.71544000,Batrachoseps_luciae:7.26000000)'1300':1.18010000,(Batrachoseps_major:3.99221000,Batrachoseps_pacificus:3.99221000)'1305':4.44789000)'1299':3.53990000,Batrachoseps_gavilanensis:11.98000000)'1295':5.23406000,Batrachoseps_gabrieli:17.21406000)'1320':4.73594000)'1319':3.02022000,((Batrachoseps_regius:14.20546000,Batrachoseps_diabolicus:14.20546000)'1318':1.79543000,(Batrachoseps_relictus:8.08456000,Batrachoseps_kawia:8.08456000)'1317':7.91633000)'1315':8.96933000)'1331':14.62978000,Batrachoseps_robustus:39.60000000)'1330':9.70294000)'1329':2.74706000)'1328':9.06590000,Hemidactylium_scutatum:61.11590000)'1326':7.82640000,(((Stereochilus_marginatus:25.00000000,(Pseudotriton_ruber:19.16000000,Pseudotriton_montanus:19.16000000)'1314':5.84000000)'1313':6.75486000,(Gyrinophilus_subterraneus:6.05971000,((Gyrinophilus_palleucus:1.78604000,Gyrinophilus_gulolineatus:1.78604000)'1312':4.27367000,Gyrinophilus_porphyriticus:6.05971000)'1339':0.00000000)'1311':25.69515000)'1310':13.44514000,(Urspelerpes_brucei:42.71364000,(((Eurycea_tynerensis:15.96304000,Eurycea_spelaea:15.96304000)'1352':5.47677000,Eurycea_multiplicata:21.43981000)'1351':3.00019000,((((((Eurycea_troglodytes:5.44623000,Eurycea_sp._1_NFB-2013:5.44623000)'1350':0.80564000,((((Eurycea_neotenes:0.99978000,Eurycea_sp._Comal_Springs:0.99978000)'1349':0.00000000,(Eurycea_latitans:0.42374000,Eurycea_pterophila:0.42374000)'1359':0.57604000)'1362':0.29043000,Eurycea_sosorum:1.29021000)'1358':0.15979000,Eurycea_nana:1.45000000)'1348':4.80187000)'1347':0.47985000,(Eurycea_waterlooensis:2.06813000,Eurycea_rathbuni:2.06813000)'1369':4.66359000)'1374':7.33790000,((Eurycea_tonkawae:1.02840000,Eurycea_chisholmensis:1.02840000)'1373':0.66248000,Eurycea_naufragia:1.69088000)'1372':12.37874000)'1368':4.79897000,(Eurycea_chamberlaini:14.49885000,Eurycea_quadridigitata:14.49885000)'1379':4.36974000)'1367':1.90929000,(((Eurycea_wilderae:12.84354000,((Eurycea_junaluska:5.81000000,Eurycea_aquatica:5.81000000)'1382':7.03354000,Eurycea_wallacei:12.84354000)'1366':0.00000000)'1346':1.24408000,(Eurycea_cirrigera:10.28500000,Eurycea_bislineata:10.28500000)'1345':3.80262000)'1344':4.05238000,((Eurycea_guttolineata:6.50997000,Eurycea_longicauda:5.80095333)'1390':3.62680000,Eurycea_lucifuga:10.13677000)'1389':8.00323000)'1388':2.63788000)'1399':3.66212000)'1404':18.27364000)'1403':2.48636000)'1402':23.74230000)'1398':4.57457000)'1396':42.75313000)'1395':15.67600000,((Rhyacotriton_variegatus:4.15265000,Rhyacotriton_olympicus:4.15265000)'1387':11.33937000,(Rhyacotriton_cascadae:12.26777000,Rhyacotriton_kezeri:12.26777000)'1343':3.22425000)'1309':116.45398000)'1412':24.57700000,((Necturus_lewisi:25.73696000,(((Necturus_alabamensis:3.00875000,Necturus_maculosus:3.00875000)'1410':4.68899000,Necturus_beyeri:7.69774000)'1308':5.50226000,Necturus_punctatus:13.20000000)'1294':12.53696000)'1419':82.52148000,Proteus_anguinus:108.25844000)'1425':48.26456000)'1424':19.47700000)'1423':18.80000000)'1422':13.73852000)'1418':82.87824000,(((Leiopelma_hochstetteri:40.77628000,(Leiopelma_archeyi:17.25000000,Leiopelma_hamiltoni:17.25000000)'1417':23.52628000)'1415':153.65122000,(Ascaphus_truei:7.30000000,Ascaphus_montanus:7.30000000)'1293':187.12750000)'1189':24.90754000,((((((Scaphiopus_couchii:15.11000000,(Scaphiopus_hurterii:9.95013000,Scaphiopus_holbrookii:9.95013000)'1451':5.15987000)'1450':32.50013000,(Spea_multiplicata:18.95000000,((Spea_intermontana:3.84765000,Spea_bombifrons:3.84765000)'1448':4.64581000,Spea_hammondii:8.49346000)'1446':10.45654000)'1459':28.66013000)'1457':90.23237000,(((((((((((Megophrys_intermedia:7.59482000,Megophrys_carinense:7.59482000)'1455':3.32979000,(Brachytarsophrys_platyparietus:3.62443000,Megophrys_feae:3.62443000)'1445':7.30018000)'1444':12.62485000,Megophrys_nankiangensis:23.54946000)'1443':4.62091000,((Megophrys_shapingensis:6.45413000,Megophrys_gigantica:6.45413000)'1464':2.30789000,Megophrys_wawuensis:8.76202000)'1442':19.40835000)'1441':0.00597000,((((((Megophrys_nasuta:10.24099000,Megophrys_baluensis:10.24099000)'1475':4.51987000,(Megophrys_ligayae:8.25069000,Megophrys_edwardinae:8.25069000)'1474':6.51017000)'1473':2.19912000,Megophrys_stejnegeri:16.95998000)'1472':10.32148000,Megophrys_monticola:27.28146000)'1471':0.00000000,((((((((((((Megophrys_cf._maosonensis_AMCC_106495:3.00147000,Megophrys_cf._maosonensis_AMCC_106402:3.00147000)'1470':1.94457000,Megophrys_cf._maosonensis_AMCC_106454:4.94604000)'1484':0.74466000,((((Megophrys_major:3.57019000,Megophrys_oreocrypta:3.57019000)'1483':0.42853000,Megophrys_flavipunctata:3.99872000)'1469':0.02730000,Megophrys_glandulosa:4.02602000)'1468':0.55994000,((Megophrys_periosa:1.77256000,Megophrys_cf._periosa_CAS_232938:1.77256000)'1440':1.07484000,Megophrys_himalayana:2.84740000)'1439':1.73856000)'1495':1.10474000)'1494':0.41164000,Megophrys_sp._14_JMC-2016:6.10234000)'1493':0.30950000,Megophrys_robusta:6.41184000)'1492':4.89984000,Megophrys_sp._13_JMC-2016:11.31168000)'1502':2.83325000,(Xenophrys_mangshanensis:4.76903000,Megophrys_sp._12_JMC-2016:4.76903000)'1501':9.37590000)'1491':4.35372000,((Megophrys_cf._parva_JMC-2016:5.26943000,Megophrys_takensis:5.26943000)'1490':1.35863000,Xenophrys_legkaguli:6.62806000)'1438':11.87059000)'1436':0.00000000,(Megophrys_medogensis:12.48901000,Megophrys_zhangi:12.48901000)'1434':6.00964000)'1433':2.95181000,(((Xenophrys_cf._parva_NAP-2017:5.10948000,Megophrys_sp._17_JMC-2016:5.10948000)'1509':3.02228000,(Megophrys_sp._15_JMC-2016:3.24071000,Megophrys_sp._16_JMC-2016:3.24071000)'1514':4.89105000)'1517':2.98230000,(Megophrys_sp._18_JMC-2016:1.84221000,Megophrys_sp._19_JMC-2016:1.84221000)'1513':9.27185000)'1523':10.33640000)'1522':3.89017000,Megophrys_aceras:25.34063000)'1521':1.66638000,(Megophrys_sp._20_JMC-2016:11.20245000,Megophrys_pachyproctus:11.20245000)'1534':15.80456000)'1540':0.27445000)'1539':0.89488000,((((((((((Megophrys_omeimontis:0.74697000,Megophrys_binglingensis:0.74697000)'1544':2.13984000,Megophrys_binchuanensis:2.88681000)'1538':1.06690000,Megophrys_jingdongensis:3.95371000)'1549':3.49701000,(Megophrys_sangzhiensis:1.57132000,Megophrys_spinata:1.57132000)'1548':5.87940000)'1547':2.54425000,(Megophrys_sp._2_JMC-2016:2.61184000,Megophrys_sp._4_JMC-2016:2.61184000)'1537':7.38313000)'1533':0.88352000,((Megophrys_wuliangshanensis:4.50826000,Megophrys_sp._3_JMC-2016:4.50826000)'1557':2.68891000,Xenophrys_sp._1_SG-2015:7.19717000)'1556':3.68132000)'1555':1.31223000,Megophrys_palpebralespinosa:12.19072000)'1554':2.58602000,Megophrys_daweimontis:14.77674000)'1532':6.40826000,((((((Megophrys_sp._7_JMC-2016:1.67547000,Megophrys_sp._9_JMC-2016:1.67547000)'1531':4.26910000,Panophrys_tuberogranulata:5.94457000)'1530':2.12516000,((Megophrys_sp._6_JMC-2016:2.45899000,Megophrys_sp._8_JMC-2016:2.45899000)'1529':3.14147000,(Megophrys_baolongensis:1.41233000,Megophrys_wushanensis:1.41233000)'1528':4.18813000)'1520':2.46927000)'1512':3.68344000,(Megophrys_boettgeri:4.21198000,Megophrys_huangshanensis:4.21198000)'1508':7.54119000)'1432':1.72137000,((Xenophrys_lini:8.20555000,Megophrys_jinggangensis:8.20555000)'1188':1.82837000,Megophrys_brachykolos:10.03392000)'1576':3.44062000)'1575':3.42056000,((Xenophrys_minor:3.89142000,Megophrys_sp._10_JMC-2016:3.89142000)'1580':1.79966000,Megophrys_sp._11_JMC-2016:5.69108000)'1574':11.20402000)'1587':4.28990000)'1586':4.73175000,((((Ophryophryne_hansi:8.55438000,Megophrys_microstoma:8.55438000)'1585':0.00000000,Ophryophryne_gerti:8.55438000)'1595':2.13884000,Ophryophryne_synoria:10.69322000)'1594':9.19166000,Ophryophryne_cf._gerti_JMC-2016:19.88488000)'1593':6.03187000)'1592':2.25959000)'1584':0.00000000)'1583':2.83200000,Megophrys_longipes:31.00834000)'1573':0.92389000,((((((Megophrys_sp._2_SM-2017:0.77579000,Megophrys_sp._3_SM-2017:0.77579000)'1572':2.99910000,Xenophrys_zunhebotoensis:3.77489000)'1570':1.60734000,Megophrys_oropedion:5.38223000)'1608':0.48239000,Megophrys_ancrae:5.86462000)'1606':1.00322000,Xenophrys_serchhipii:6.86784000)'1604':1.46732000,Megophrys_megacephala:8.33516000)'1611':23.59707000)'1603':3.22775000,Megophrys_vegrandis:35.15998000)'1569':21.58502000,((((Leptolalax_khasiorum:26.94184000,(Leptolalax_pictus:16.85570000,Leptolalax_arayai:16.85570000)'1568':10.08614000)'1615':19.19028000,((Leptobrachella_liui:21.76478000,Leptobrachella_oshanensis:21.76478000)'1567':4.97495000,(((Leptobrachella_pelodytoides:3.23266000,Leptobrachella_ventripunctata:3.23266000)'1187':12.25733000,Leptobrachella_bourreti:15.48999000)'621':5.44459000,Leptobrachella_pluvialis:20.93458000)'1624':5.80515000)'1633':19.39239000)'1642':4.69733000,Leptobrachella_heteropus:50.82945000)'1649':0.00000000,((((((((Leptobrachium_nigrops:24.10985000,Leptobrachium_hendricksoni:24.10985000)'1648':1.60322000,((Leptobrachium_gunungense:9.31748000,Leptobrachium_montanum:9.31748000)'1653':9.57431000,Leptobrachium_abbotti:18.89179000)'1647':6.82128000)'1646':0.98344000,(Leptobrachium_smithi:2.53048000,Leptobrachium_hasseltii:2.53048000)'1645':24.16603000)'1641':0.00000000,Leptobrachium_waysepuntiense:26.69651000)'1640':2.12963000,Leptobrachium_sp._KUHE_UN_AS2:28.82614000)'1639':1.23376000,Leptobrachium_sp._ABTC_76306:30.05990000)'1638':16.34010000,((((((Leptobrachium_pullum:9.26554000,Leptobrachium_mouhoti:9.26554000)'1637':1.72799000,Leptobrachium_ngoclinhense:10.99353000)'1636':5.55526000,Leptobrachium_hainanense:16.54879000)'1632':0.79839000,(Leptobrachium_buchardi:14.58700000,Leptobrachium_xanthospilum:14.58700000)'1631':2.76018000)'1630':2.99159000,Leptobrachium_banae:20.33877000)'1667':15.46123000,(((((Leptobrachium_sp._KUHE_34396:0.00000000,Leptobrachium_boringii:0.00000000)'1666':9.21856000,(((Leptobrachium_liui_liui:0.00000000,Leptobrachium_liui_yaoshanense:0.00000000)'1665':0.00000000,Leptobrachium_leishanense:0.00000000)'1629':0.00000000,Leptobrachium_liui_jiulongshanense:0.00000000)'1628':9.21856000)'1627':0.37064000,Leptobrachium_ailaonicum:9.58920000)'1623':0.00000000,(Leptobrachium_huashen:3.24604000,Leptobrachium_chapaense:3.24604000)'1622':6.34316000)'1621':5.32322000,Leptobrachium_promustache:14.91242000)'1688':20.88758000)'1691':10.60000000)'1687':3.17276000,((Oreolalax_rhodostigmatus:26.25606000,((((Oreolalax_multipunctatus:6.02120000,Oreolalax_chuanbeiensis:6.02120000)'1686':5.33849000,((Oreolalax_nanjiangensis:2.11160000,Oreolalax_popei:2.11160000)'1685':2.45953000,Oreolalax_omeimontis:4.57113000)'1684':6.78856000)'1682':8.63237000,(((Oreolalax_xiangchengensis:4.22577000,Oreolalax_jingdongensis:4.22577000)'1680':1.11495000,(Oreolalax_major:3.41666000,Oreolalax_liangbeiensis:3.41666000)'1679':1.92406000)'1700':5.74845000,Oreolalax_rugosus:11.08917000)'1699':8.90289000)'1698':2.39522000,((Oreolalax_schmidti:3.36390000,Oreolalax_pingii:3.36390000)'1678':4.20610000,Oreolalax_lichuanensis:7.57000000)'1705':14.81728000)'1677':3.86878000)'1676':17.00436000,(Scutiger_chintingensis:11.84680000,((((Scutiger_tuberculatus:2.68480000,Scutiger_muliensis:2.68480000)'1620':1.32569000,Scutiger_mammatus:4.01049000)'1711':2.78619000,Scutiger_boulengeri:6.79668000)'1709':0.11518000,Scutiger_glandulatus:6.91186000)'1619':4.93494000)'1716':31.41362000)'1714':6.31234000)'1618':1.25669000)'620':5.91555000)'1733':41.17550000,((Pelobates_varaldii:6.11940000,Pelobates_cultripes:6.11940000)'1744':6.32915000,(Pelobates_syriacus:12.44855000,Pelobates_fuscus:12.44855000)'1743':0.00000000)'1750':85.47195000)'1749':29.01700000,(Pelodytes_caucasicus:33.29326000,(Pelodytes_ibericus:4.58036000,Pelodytes_punctatus:4.58036000)'1748':28.71290000)'1742':93.64424000)'1755':10.90500000)'1741':53.88050000,((((((((((((((((Odontophrynus_carvalhoi:11.61087000,((Odontophrynus_cultripes:8.71624000,Odontophrynus_americanus:8.71624000)'1763':0.00000000,(Odontophrynus_achalensis:0.95928000,Odontophrynus_occidentalis:0.95928000)'1762':7.75696000)'1761':2.89463000)'1773':4.00518000,Macrogenioglottus_alipioi:15.61605000)'1771':13.37646000,((Proceratophrys_schirchi:16.14762000,Proceratophrys_cristiceps:16.14762000)'1770':5.41549000,(((Proceratophrys_bigibbosa:14.20863000,Proceratophrys_avelinoi:14.20863000)'1786':1.34508000,(Proceratophrys_melanopogon:11.31984000,Proceratophrys_appendiculata:11.31984000)'1790':4.23387000)'1789':1.96529000,((((Proceratophrys_renalis:3.45249000,Proceratophrys_boiei:3.45249000)'1785':6.46111000,Proceratophrys_laticeps:9.91360000)'1784':1.58284000,Proceratophrys_cururu:11.49644000)'1783':2.76771000,((Proceratophrys_concavitympanum:11.09260000,Proceratophrys_moratoi:11.09260000)'1796':0.00000000,Proceratophrys_goyana:11.09260000)'1782':3.17155000)'1800':3.25485000)'1799':4.04411000)'1781':7.42940000)'1804':31.90667000,(((((((((Telmatobius_yuracare:1.55882000,Telmatobius_sibiricus:1.55882000)'1780':0.00000000,Telmatobius_bolivianus:1.55882000)'1779':0.27839000,Telmatobius_simonsi:1.83721000)'1778':0.81570000,((Telmatobius_gigas:0.79177000,Telmatobius_culeus:0.79177000)'1809':0.13001000,(Telmatobius_huayra:0.30501000,Telmatobius_hintoni:0.30501000)'1777':0.61677000)'1769':1.73113000)'1768':0.90430000,(Telmatobius_marmoratus:0.00000000,Telmatobius_peruvianus:0.00000000)'1760':3.55721000)'1817':0.01446000,(Telmatobius_vilamensis:0.00000000,Telmatobius_dankoi:0.00000000)'1816':3.57167000)'1814':1.93349000,(((((Telmatobius_verrucosus:1.72858000,Telmatobius_sanborni:1.72858000)'1822':0.58315000,Telmatobius_espadai:2.31173000)'1826':0.80395000,Telmatobius_truebae:3.11568000)'1825':1.27747000,Telmatobius_vellardi:4.39315000)'1821':0.29755000,Telmatobius_macrostomus:4.69070000)'1813':0.81446000)'1759':1.74498000,(Telmatobius_pefauri:3.99344000,Telmatobius_niger:3.99344000)'1830':3.25670000)'1758':2.62986000,(Telmatobius_fronteriensis:1.40800000,Telmatobius_chusmisensis:1.40800000)'1740':8.47200000)'1841':51.01918000)'1840':0.91090000,((((((((Batrachyla_antartandica:4.17164000,Batrachyla_taeniata:4.17164000)'1846':2.62965000,Hylorina_sylvatica:6.80129000)'1849':6.25869000,Batrachyla_leptopus:13.05998000)'1845':13.57102000,(Atelognathus_patagonicus:1.50032000,Atelognathus_jeinimenensis:1.50032000)'1839':25.13068000)'1837':24.95166000,(((((Eupsophus_insularis:4.62672000,Eupsophus_migueli:4.62672000)'1836':0.09257000,(((Eupsophus_contulmoensis:0.79615000,Eupsophus_nahuelbutensis:0.79615000)'1835':1.78515000,Eupsophus_roseus:2.58130000)'1857':0.26568000,Eupsophus_septentrionalis:2.84698000)'1856':1.87231000)'1865':9.05777000,(Eupsophus_calcaratus:13.77706000,Eupsophus_emiliopugini:13.77706000)'1864':0.00000000)'1863':8.59829000,((((((((Alsodes_gargola:2.85133000,Alsodes_monticola:2.85133000)'1861':1.14069000,Alsodes_pehuenche:3.99202000)'1855':0.02404000,(Alsodes_igneus:1.77728000,Alsodes_kaweshkari:1.77728000)'1875':2.23878000)'1879':0.00073000,Alsodes_norae:4.01679000)'1882':0.45163000,Alsodes_barrioi:4.46842000)'1878':1.20238000,(Alsodes_hugoi:2.02755000,Alsodes_tumultuosus:2.02755000)'1874':3.64325000)'1891':3.72627000,(((Alsodes_coppingeri:0.02358000,Alsodes_australis:0.02358000)'1890':0.33647000,Alsodes_verrucosus:0.36005000)'1889':0.74231000,Alsodes_valdiviensis:1.10236000)'1887':8.29471000)'1896':6.10280000,(Alsodes_vanzolinii:9.72270000,Alsodes_nodosus:9.72270000)'1886':5.77717000)'1885':6.87548000)'1873':16.68653000,Limnomedusa_macroglossa:39.06188000)'1872':12.52078000)'1871':0.00000000,Eupsophus_vertebralis:51.58266000)'1870':5.28426000,((Crossodactylus_caramaschii:26.20790000,Crossodactylus_schmidti:26.20790000)'1854':12.99210000,((((Megaelosia_goeldii:20.76595000,Hylodes_meridionalis:20.76595000)'1834':2.22240000,Hylodes_perplicatus:22.98835000)'1905':6.20499000,((Hylodes_sazimai:16.54749000,Hylodes_ornatus:16.54749000)'1912':4.36608000,Hylodes_phyllodes:20.91357000)'1911':8.27977000)'1910':0.40666000,Hylodes_dactylocinus:29.60000000)'1909':9.60000000)'1908':17.66692000)'1904':2.84316000,(((((Cycloramphus_acangatan:23.07008000,Cycloramphus_eleutherodactylus:23.07008000)'1920':6.18615000,Cycloramphus_boraceiensis:29.25623000)'1919':0.00000000,Zachaenus_parvulus:29.25623000)'1903':3.09325000,(Cycloramphus_bandeirensis:17.84206000,Cycloramphus_fuliginosus:17.84206000)'1833':14.50742000)'1739':16.23046000,(Thoropa_miliaris:11.63410000,Thoropa_taophora:11.63410000)'1929':36.94584000)'1928':11.13014000)'1927':2.10000000)'1926':0.00000000,(((Chacophrys_pierottii:13.31394000,(Lepidobatrachus_asper:12.63875000,((Lepidobatrachus_sp._TNHC-GDC_17421:4.52180000,Lepidobatrachus_laevis:4.52180000)'1936':5.16557000,Lepidobatrachus_llanensis:9.68737000)'1943':2.95138000)'1942':0.67519000)'1941':2.38678000,(Ceratophrys_ornata:2.68724000,Ceratophrys_cranwelli:2.68724000)'1949':13.01348000)'1948':1.39557000,Ceratophrys_cornuta:17.09629000)'1940':44.71379000)'1953':4.51150000,(((Rheobates_palmatus:32.51349000,(((Allobates_olfersioides:30.60000000,((((((((Allobates_granti:13.79768000,Allobates_gasconi:13.79768000)'1939':1.12436000,((Allobates_conspicuus:13.11360000,Allobates_insperatus:13.11360000)'1935':1.13636000,((((Allobates_sp._MTD47884:9.10000000,Allobates_trilineatus:9.10000000)'1925':0.80000000,Allobates_paleovarzensis:9.90000000)'1957':0.70000000,Allobates_chalcopis:10.60000000)'1961':0.70000000,Allobates_algorei:11.30000000)'1960':2.94996000)'1956':0.67208000)'1924':0.00000000,Allobates_caeruleodactylus:14.92204000)'1738':2.24532000,(Allobates_juanii:15.20000000,Allobates_kingsburyi:15.20000000)'1967':1.96736000)'1966':0.26737000,(Allobates_zaparo:6.72264000,Allobates_femoralis:6.72264000)'1965':10.71209000)'1737':4.09853000,(Allobates_nidicola:19.36294000,Allobates_brunneus:19.36294000)'1979':2.17032000)'1978':0.00000000,Allobates_talamancae:21.53326000)'1984':1.66674000,Allobates_undulatus:23.20000000)'1983':7.40000000)'1977':1.54560000,(Anomaloglossus_tepuyensis:29.59410000,((Anomaloglossus_stepheni:15.62822000,Anomaloglossus_baeobatrachus:15.62822000)'1976':5.74404000,(((Anomaloglossus_roraima:2.82068000,Anomaloglossus_beebei:2.82068000)'1975':3.95492000,Anomaloglossus_praderioi:6.77560000)'1974':2.27065000,(Anomaloglossus_kaiei:5.43132000,Anomaloglossus_degranvillei:5.43132000)'1973':3.61493000)'1972':12.32601000)'1736':8.22184000)'1732':2.55150000)'1994':0.00000000,((Aromobates_saltuensis:15.28489000,Aromobates_nocturnus:15.28489000)'1997':11.11511000,((Mannophryne_venezuelensis:3.06500000,Mannophryne_trinitatis:3.06500000)'1993':11.83934000,(Mannophryne_herminae:4.96789000,Mannophryne_collaris:4.96789000)'1731':9.93645000)'2003':11.49566000)'2008':5.74560000)'2011':0.36789000)'2007':5.46451000,((((((((((((Hyloxalus_toachi:1.94659000,Hyloxalus_awa:1.94659000)'2006':5.05657000,Hyloxalus_infraguttatus:7.00316000)'2002':2.82156000,Hyloxalus_elachyhistus:9.82472000)'2001':2.10148000,Hyloxalus_insulatus:11.92620000)'2000':2.05869000,Hyloxalus_idiomelus:13.98489000)'1730':6.40233000,(Hyloxalus_azureiventris:7.46579000,Hyloxalus_chlorocraspedus:7.46579000)'1729':12.92143000)'2023':0.00000000,Hyloxalus_nexipus:20.38722000)'2032':5.57741000,((Hyloxalus_sylvaticus:8.41604000,Hyloxalus_pulcherrimus:8.41604000)'2031':11.92944000,Hyloxalus_anthracinus:20.34548000)'2039':5.61915000)'2038':1.76379000,((Hyloxalus_delatorreae:7.54596000,Hyloxalus_pulchellus:7.54596000)'2036':7.11646000,Hyloxalus_vertebralis:14.66242000)'2030':13.06600000)'2043':6.27564000,(((Hyloxalus_sordidatus:9.20636000,Hyloxalus_leucophaeus:9.20636000)'2029':12.00160000,Hyloxalus_subpunctatus:21.20796000)'2028':7.63646000,((Hyloxalus_sauli:8.60412000,Hyloxalus_bocagei:8.60412000)'2027':5.34055000,Hyloxalus_maculosus:13.94467000)'2026':14.89975000)'2022':5.15964000)'2021':1.70844000,((((Phyllobates_aurotaenia:1.78676000,Phyllobates_terribilis:1.78676000)'2020':1.05440000,Phyllobates_bicolor:2.84116000)'2019':10.95006000,(Phyllobates_vittatus:4.21640000,Phyllobates_lugubris:4.21640000)'2018':9.57482000)'1728':12.32757000,((((Oophaga_granulifera:8.91359000,(((((Oophaga_vicentei:1.81958000,Oophaga_pumilio:1.81958000)'1727':0.56272000,Oophaga_speciosa:2.38230000)'2057':0.00000000,Oophaga_arborea:2.38230000)'2056':0.26770000,(Oophaga_lehmanni:1.85201000,Oophaga_sylvatica:1.85201000)'2055':0.79799000)'2062':0.37866000,Oophaga_histrionica:3.02866000)'2054':5.88493000)'1726':12.01255000,((Dendrobates_truncatus:2.25068000,Dendrobates_auratus:2.25068000)'2067':8.43932000,(Dendrobates_tinctorius:9.39650000,Dendrobates_leucomelas:9.39650000)'2066':1.29350000)'2065':10.23614000)'1725':2.12181000,(Minyobates_steyermarki:20.50178000,(Adelphobates_quinquevittatus:11.36904000,(Adelphobates_galactonotus:9.29479000,Adelphobates_castaneoticus:9.29479000)'1724':2.07425000)'2079':9.13274000)'2078':2.54617000)'2076':0.28086000,(((((((((Ranitomeya_summersi:2.36267000,Ranitomeya_reticulata:2.36267000)'2075':2.37886000,Ranitomeya_defleri:4.74153000)'2074':2.12013000,Ranitomeya_uakarii:6.86166000)'2073':2.83632000,Ranitomeya_fantastica:9.69798000)'1723':0.85302000,Ranitomeya_amazonica:10.55100000)'1722':0.00000000,(Ranitomeya_variabilis:9.57026000,Ranitomeya_ventrimaculata:9.57026000)'2087':0.98074000)'1721':3.02100000,(((Ranitomeya_imitator:5.04113000,Ranitomeya_vanzolinii:5.04113000)'2092':2.01165000,Ranitomeya_flavovittata:7.05278000)'2091':6.30271000,Ranitomeya_sirensis:13.35549000)'2090':0.21651000)'1720':2.06641000,((Andinobates_virolinensis:2.14065000,Andinobates_bombetes:2.14065000)'2099':11.95451000,((Andinobates_claudiae:5.14099000,Andinobates_minutus:5.14099000)'2097':6.81808000,Andinobates_fulguritus:11.95907000)'1719':2.13609000)'619':1.54325000)'2103':1.49660000,(Excidobates_mysteriosus:13.49098000,Excidobates_captivus:13.49098000)'2111':3.64403000)'2115':6.19380000)'2114':2.78998000)'2110':9.59371000)'2109':0.00000000,((((Ameerega_silverstonei:10.07000000,((((((((((Ameerega_altamazonica:2.21893000,Ameerega_rubriventris:2.21893000)'2108':2.86871000,Ameerega_ignipedis:5.08764000)'2122':0.00000000,Ameerega_macero:5.08764000)'2130':0.01528000,(Ameerega_cainarachi:1.33116000,Ameerega_petersi:1.33116000)'2128':3.77176000)'2126':1.88809000,Ameerega_trivittata:6.99101000)'2142':0.00000000,(Ameerega_hahneli:6.09836000,Ameerega_picta:6.09836000)'2141':0.89265000)'2140':0.72499000,(Ameerega_shihuemoy:7.14637000,Ameerega_simulans:7.14637000)'2148':0.56963000)'2147':0.00000000,Ameerega_pulchripecta:7.71600000)'2139':0.08281000,((((Ameerega_yoshina:1.75529000,Ameerega_bassleri:1.75529000)'2138':0.63601000,Ameerega_pepperi:2.39130000)'2137':3.34558000,Ameerega_bilinguis:5.73688000)'2136':1.03508000,(Ameerega_pongoensis:5.14099000,Ameerega_parvula:5.14099000)'2156':1.63097000)'2155':1.02685000)'2135':0.16561000,(((Ameerega_sp._NMM-2011:3.82791000,Ameerega_flavopicta:3.82791000)'2160':1.06390000,(Ameerega_munduruku:2.48538000,Ameerega_braccata:2.48538000)'2134':2.40643000)'2163':1.58021000,Ameerega_boehmei:6.47202000)'2133':1.49240000)'2125':2.10558000)'2121':13.76128000,(Leucostethus_fraterdanieli:19.52543000,(Leucostethus_argyrogaster:7.64147000,Leucostethus_fugax:7.64147000)'2107':11.88396000)'2106':4.30585000)'2102':0.00000000,((((Colostethus_panamansis:4.27612000,Colostethus_inguinalis:4.27612000)'618':4.47986000,Colostethus_imbricolus:8.75598000)'2173':7.82362000,(Colostethus_latinasus:4.03299000,Colostethus_pratti:4.03299000)'2171':12.54661000)'2170':7.04882000,((Colostethus_sp._ReservaDucke:11.30000000,Colostethus_sp._PEG-M1:11.30000000)'2169':12.32842000,Colostethus_sp._Nebulina:23.62842000)'2192':0.00000000)'2201':0.20286000)'2200':0.56597000,((Silverstoneia_nubicola:13.80329000,Silverstoneia_flotator:13.80329000)'2198':3.28078000,(Epipedobates_boulengeri:3.63075000,(((Epipedobates_tricolor:1.13951000,Epipedobates_anthonyi:1.13951000)'2196':0.76691000,Epipedobates_machalilla:1.90642000)'2195':1.06150000,Epipedobates_espinosai:2.96792000)'2191':0.66283000)'2190':13.45332000)'2208':7.31318000)'2215':11.31525000)'2219':2.26550000)'2218':27.28279000,((((((((((((((((((((((Rhinella_centralis:4.84460000,Rhinella_humboldti:4.84460000)'2214':0.62353000,Rhinella_granulosa:5.46813000)'2213':9.24706000,((Rhinella_azarai:5.29805000,Rhinella_bergi:5.29805000)'2212':6.28505000,Rhinella_pygmaea:11.58310000)'2211':3.13209000)'2207':1.99241000,(((Rhinella_mirandaribeiroi:10.06650000,Rhinella_merianae:10.06650000)'2189':2.09078000,Rhinella_major:12.15728000)'2226':2.55791000,((Rhinella_dorbignyi:3.67071000,Rhinella_fernandezae:3.67071000)'2188':1.85722000,Rhinella_bernardoi:5.52793000)'2229':9.18726000)'2187':1.99241000)'2237':1.99240000,(((((Rhinella_icterica:2.74000000,Rhinella_arenarum:2.74000000)'2236':2.48611000,Rhinella_achavali:5.22611000)'2241':2.46048000,Rhinella_rubescens:7.68659000)'2235':1.56875000,(((((Rhinella_diptycha:3.54519000,Rhinella_cerradensis:3.54519000)'2234':0.69820000,Rhinella_jimi:4.24339000)'2249':0.00000000,Rhinella_marina:4.24339000)'2248':0.55056000,Rhinella_poeppigii:4.79395000)'2247':4.46139000,Rhinella_veredas:9.25534000)'2246':0.00000000)'2245':3.12124000,((Rhinella_ornata:4.28809000,Rhinella_henseli:4.28809000)'2233':3.74440000,Rhinella_crucifer:8.03249000)'2232':4.34409000)'2186':6.32342000)'2266':4.38623000,(((((Rhinella_manu:5.97305000,Rhinella_nesiotes:5.97305000)'2265':2.99995000,Rhinella_chavin:8.97300000)'2264':6.32490000,((Rhinella_rostrata:1.84473000,Rhinella_macrorhina:1.84473000)'2263':2.78888000,Rhinella_festae:4.63361000)'2262':10.66429000)'2261':5.82592000,(((((Rhinella_cf._typhonius_KU_215145:3.33900000,Rhinella_margaritifera:3.33900000)'2278':0.81641000,(Rhinella_sp._ESTR00173:2.22302000,Rhinella_dapsilis:2.22302000)'2292':1.93239000)'2290':4.03387000,Rhinella_sp._ROM40103:8.18928000)'2296':0.24634000,Rhinella_castaneotica:8.43562000)'2295':3.32685000,Rhinella_ocellata:11.76247000)'2289':9.36135000)'2288':1.96241000,((Rhinella_amboroensis:3.76836000,Rhinella_veraguensis:3.76836000)'2287':16.63164000,Rhinella_cf._typhonius_USNM_268828:20.40000000)'2302':2.68623000)'2286':0.00000000)'2285':1.02273000,(((Rhinella_vellardi:7.23830000,Rhinella_limensis:7.23830000)'2307':8.19383000,(Rhinella_arequipensis:1.49400000,Rhinella_spinulosa:1.49400000)'2306':13.93813000)'2284':7.90419000,(Rhinella_arunco:4.64273000,Rhinella_atacamensis:4.64273000)'2283':18.69359000)'2312':0.77264000)'2282':0.62897000,((((((((((((Incilius_macrocristatus:1.33822000,Incilius_campbelli:1.33822000)'2318':1.27796000,Incilius_leucomyos:2.61618000)'2321':2.06618000,Incilius_tutelarius:4.68236000)'2317':1.87368000,(Incilius_valliceps:3.55750000,Incilius_nebulifer:3.55750000)'2324':2.99854000)'2316':3.06558000,(Incilius_cavifrons:3.64202000,Incilius_spiculatus:3.64202000)'2315':5.97960000)'2281':1.46249000,Incilius_cristatus:11.08411000)'2277':0.91781000,(Incilius_mazatlanensis:3.96000000,Incilius_luetkenii:3.96000000)'2276':8.04192000)'2329':0.00000000,(Incilius_melanochlorus:9.26833000,Incilius_aucoinae:9.26833000)'2275':2.73359000)'2274':4.74984000,(((((Incilius_porteri:5.31751000,Incilius_signifer:5.31751000)'2260':1.12301000,(Incilius_cycladen:4.93580000,Incilius_pisinnus:4.93580000)'2259':1.50472000)'2258':0.88244000,(Incilius_ibarrai:2.99365000,Incilius_coccifer:2.99365000)'2257':4.32931000)'2185':2.95414000,((Incilius_coniferus:5.34780000,Incilius_fastidiosus:5.34780000)'2337':4.92930000,Crepidophryne_chompipe:10.27710000)'2336':0.00000000)'2184':6.47466000,((Incilius_marmoreus:2.38298000,Incilius_canaliferus:2.38298000)'2341':8.95915000,Incilius_perplexus:11.34213000)'2183':5.40963000)'2344':0.00000000)'2182':3.43466000,((Incilius_alvarius:9.58500000,Incilius_occidentalis:9.58500000)'2351':3.33900000,Incilius_tacanensis:12.92400000)'2350':7.26242000)'2355':0.88752000,Incilius_bocourti:21.07394000)'2349':0.20206000,((((((((((Anaxyrus_fowleri:2.30386000,((((Anaxyrus_houstonensis:0.40053000,Anaxyrus_americanus:0.40053000)'2348':0.28297000,Anaxyrus_hemiophrys:0.68350000)'2362':0.34244000,Anaxyrus_baxteri:1.02594000)'2361':1.17725000,Anaxyrus_woodhousii:2.20319000)'2370':0.10067000)'2369':0.14730000,Anaxyrus_terrestris:2.45116000)'2368':0.00000000,Anaxyrus_sp._velatus:2.45116000)'2367':1.82474000,Anaxyrus_microscaphus:4.27590000)'2366':0.00000000,Anaxyrus_californicus:4.27590000)'2360':3.56346000,Anaxyrus_speciosus:7.83936000)'2377':4.72260000,((Anaxyrus_retiformis:4.05000000,Anaxyrus_debilis:4.05000000)'2359':5.19772000,Anaxyrus_cognatus:9.24772000)'2347':3.31424000)'2181':0.00000000,Anaxyrus_quercicus:12.56196000)'2385':0.51996000,Anaxyrus_punctatus:13.08192000)'2384':5.05909000,((Anaxyrus_exsul:1.09423000,Anaxyrus_canorus:1.09423000)'2382':0.31284000,(Anaxyrus_nelsoni:0.17646000,Anaxyrus_boreas:0.17646000)'2381':1.23061000)'2391':16.73394000)'2394':3.13499000)'2390':3.46193000)'2380':3.30873000,(((Strauchbufo_raddei:24.16000000,(((Bufo_aspinius:5.03412000,Bufo_cryptotympanicus:5.03412000)'2180':2.43493000,Bufo_tuberospinius:7.46905000)'2402':12.92017000,(((((Bufo_verrucosissimus:3.83802000,Bufo_bufo:3.83802000)'2400':3.77240000,Bufo_eichwaldi:7.61042000)'2409':5.66898000,(((Bufo_bankorensis:0.29371000,Bufo_gargarizans:0.29371000)'2407':3.34628000,Bufo_stejnegeri:3.63999000)'2413':3.07186000,(Bufo_torrenticola:3.46302000,Bufo_japonicus:3.46302000)'2419':3.24883000)'2418':6.56755000)'2417':0.00000000,Bufo_pageoti:13.27940000)'2424':0.13877000,(Bufo_tuberculatus:0.93114000,Bufo_tibetanus:0.93114000)'2416':12.48703000)'2412':6.97105000)'2406':3.77078000)'2405':2.97088000,((Epidalea_calamita:13.86055000,Leptophryne_borbonica:13.86055000)'2399':12.62830000,((((((Ansonia_malayana:19.80000000,Ansonia_sp._LSUHC_8049:19.80000000)'2429':3.42721000,(((((((Ansonia_sp._KUHE_35066:0.00000000,Ansonia_kraensis:0.00000000)'2434':11.25750000,Ansonia_inthanon:11.25750000)'2433':9.42125000,Ansonia_sp._KUHE_38071:20.67875000)'2432':0.39443000,Ansonia_siamensis:21.07318000)'2428':0.00000000,Ansonia_endauensis:21.07318000)'2398':0.49151000,(Ansonia_tiomanica:15.75815000,Ansonia_latirostra:15.75815000)'2441':5.80654000)'2445':1.66252000,Ansonia_penangensis:23.22721000)'2444':0.00000000)'2440':0.69319000,((Ansonia_sp._BORN_08424:23.73060000,Ansonia_minuta:23.73060000)'2451':0.00000000,((Ansonia_platysoma:20.65022000,Ansonia_sp._KUHE_12488:20.65022000)'2454':0.00000000,(Ansonia_hanitschi:15.75090000,Ansonia_spinulifer:15.75090000)'2450':4.89932000)'2449':3.08038000)'2439':0.18980000)'2397':0.93792000,(((((((Ansonia_leptopus:6.40000000,Ansonia_sp._LSUHC_4991:6.40000000)'2179':1.24364000,Ansonia_sp._KUHE_17381:7.64364000)'2475':1.24364000,Ansonia_longidigita:8.88728000)'2474':5.71640000,Ansonia_thinthinae:14.60368000)'2479':0.15072000,Ansonia_torrentis:14.75440000)'2473':5.14682000,Ansonia_albomaculata:19.90122000)'2482':0.00000000,((Ansonia_fuliginea:12.70253000,Ansonia_guibei:12.70253000)'2472':2.68787000,(((Ansonia_sp._1_Sanguila_et_al.,_2011:1.35000000,Ansonia_sp._2_Sanguila_et_al.,_2011:1.35000000)'2489':0.33000000,Ansonia_mcgregori:1.68000000)'2493':4.40186000,Ansonia_muelleri:6.08186000)'2498':9.30854000)'2497':4.51082000)'2496':4.95710000)'2492':0.17884000,(Pelophryne_misera:12.34000000,(Pelophryne_signata:5.80500000,Pelophryne_brevipes:5.80500000)'2488':6.53500000)'2505':12.69716000)'2504':0.39705000,(Sabahphrynus_maculatus:24.54833000,(((Ingerophrynus_macrotis:8.09100000,Ingerophrynus_galeatus:8.09100000)'2503':4.37380000,Ingerophrynus_philippinicus:12.46480000)'2487':0.98814000,((Ingerophrynus_divergens:8.79300000,Ingerophrynus_biporcatus:8.79300000)'2515':4.65994000,Ingerophrynus_celebensis:13.45294000)'2514':0.00000000)'2513':11.09539000)'2512':0.88588000)'2511':1.05464000)'2510':0.64203000)'2486':0.47768000,(((Xanthophryne_koynayensis:18.68275000,((((Duttaphrynus_olivaceus:2.67144000,Duttaphrynus_stomaticus:2.67144000)'2526':3.89156000,Duttaphrynus_hololius:6.56300000)'2541':1.93700000,Duttaphrynus_dhufarensis:8.50000000)'2551':8.74082000,((Duttaphrynus_stuarti:12.39754000,Duttaphrynus_crocus:12.39754000)'2550':4.84328000,(((((Duttaphrynus_parietalis:7.65000000,Duttaphrynus_brevirostris:7.65000000)'2549':0.14712000,Duttaphrynus_melanostictus:7.79712000)'2557':0.00000000,Duttaphrynus_sp._FB-2009b:7.79712000)'2556':2.12588000,(Duttaphrynus_atukoralei:3.37950000,Duttaphrynus_scaber:3.37950000)'2548':6.54350000)'2547':0.66200000,Duttaphrynus_himalayanus:10.58500000)'2546':6.65582000)'2568':0.00000000)'2567':1.44193000)'2573':0.00000000,Adenomus_kelaartii:18.68275000)'2572':1.17725000,Pedostibes_tuberculosus:19.86000000)'2566':7.74856000)'2565':0.43810000)'2581':1.10840000,Rhinella_sternosignata:29.15506000)'2580':0.00000000,(((Rentapia_everetti:15.39000000,Rentapia_hosii:15.39000000)'2579':4.47354000,(Phrynoidis_asper:7.99516000,Phrynoidis_juxtasper:7.99516000)'2578':11.86838000)'2564':5.30009000,Ansonia_ornata:25.16363000)'2563':3.99143000)'2545':0.90059000,((((Didynamipus_sjostedti:14.62605000,Nimbaphrynoides_occidentalis:14.62605000)'2588':8.39310000,(Altiphrynoides_cf._osgoodi_HCL-2014:3.63656000,Altiphrynoides_malcolmi:3.63656000)'2544':19.38259000)'2540':1.23801000,Schismaderma_carens:24.25716000)'2591':0.00000000,(Churamiti_maridadi:19.22849000,(Nectophrynoides_wendyae:13.82581000,(((Nectophrynoides_laticeps:5.39241000,Nectophrynoides_viviparus:5.39241000)'2539':2.47232000,Nectophrynoides_cf._viviparus_HCL-2014:7.86473000)'2538':1.99873000,((((((Nectophrynoides_pseudotornieri:2.59751000,Nectophrynoides_minutus:2.59751000)'2596':1.80177000,Nectophrynoides_tornieri:4.39928000)'2595':0.81305000,Nectophrynoides_vestergaardi:5.21233000)'2537':0.34010000,Nectophrynoides_cf._tornieri_HCL-2014:5.55243000)'2601':1.27520000,(Nectophrynoides_paulae:3.18550000,Nectophrynoides_sp._HCL-2014:3.18550000)'2606':3.64213000)'2604':0.97157000,(Nectophrynoides_poyntoni:5.44362000,Nectophrynoides_asperginis:5.44362000)'2600':2.35558000)'2536':2.06426000)'2613':3.96235000)'2612':5.40268000)'2611':5.02867000)'2610':5.79849000)'2622':1.40205000,Barbarophryne_brongersmai:31.45770000)'2625':0.48678000,(Bufotes_surdus:19.66404000,((((Bufotes_sitibundus:4.00255000,Bufotes_viridis:4.00255000)'2621':1.36847000,Bufotes_balearicus:5.37102000)'2609':0.00000000,(((((Bufotes_cf._oblongus_FB-2010:0.70200000,Bufotes_oblongus:0.70200000)'2535':0.35100000,Bufotes_cf._pewzowi_FB-2009:1.05300000)'2628':0.34112000,Bufotes_pewzowi:1.39412000)'2534':0.45088000,(Bufotes_cf._luristanicus_FB-2010:0.88200000,Bufotes_cf._variabilis_FB-2009:0.88200000)'2533':0.96300000)'2633':1.58439000,Bufotes_pseudoraddei:3.42939000)'2639':1.94163000)'2638':4.56916000,Bufotes_boulengeri:9.94018000)'2643':9.72386000)'2637':12.28044000)'2636':0.63538000,(((((Werneria_mertensiana:3.23647000,Werneria_submontana:3.23647000)'2632':1.12011000,Werneria_tandyi:4.35658000)'2532':9.44916000,Werneria_bambutensis:13.80574000)'2647':2.89648000,(Wolterstorffina_parvipalmata:15.63522000,(Wolterstorffina_mirei:4.52047000,Wolterstorffina_chirioi:4.52047000)'2531':11.11475000)'2530':1.06700000)'2655':6.58036000,(Nectophryne_afra:12.65000000,Nectophryne_batesii:12.65000000)'2654':10.63258000)'2653':9.29728000)'2652':1.62950000,((((((((((((Sclerophrys_latifrons:8.63150000,Sclerophrys_togoensis:8.63150000)'2651':3.70530000,Sclerophrys_maculata:12.33680000)'2529':0.00000000,Sclerophrys_regularis:12.33680000)'2525':1.11849000,(((((((Sclerophrys_gracilipes:7.35756000,Sclerophrys_kisoloensis:7.35756000)'2524':0.29885000,Sclerophrys_villiersi:7.65641000)'2666':0.81995000,Sclerophrys_sp._HCL-2014:8.47636000)'2672':0.86414000,Sclerophrys_cf._kisoloensis_HCL-2014:9.34050000)'2671':1.02672000,Sclerophrys_camerunensis:10.36722000)'2670':0.00000000,((Sclerophrys_xeros:4.54032000,Sclerophrys_gutturalis:4.54032000)'2669':0.33360000,Sclerophrys_garmani:4.87392000)'2665':5.49330000)'2664':2.29466000,(Sclerophrys_tuberosa:9.02542000,Sclerophrys_taiensis:9.02542000)'2680':3.63646000)'2679':0.79341000)'2663':0.62537000,(((((Sclerophrys_dodsoni:8.75528000,Sclerophrys_brauni:8.75528000)'2523':3.15796000,Sclerophrys_poweri:11.91324000)'2485':0.00000000,(Sclerophrys_capensis:7.88979000,Sclerophrys_lemairii:7.88979000)'2471':4.02345000)'2688':0.73957000,(Sclerophrys_pardalis:1.11158000,Sclerophrys_pantherina:1.11158000)'2687':11.54123000)'2686':1.42785000,Sclerophrys_steindachneri:14.08066000)'2693':0.00000000)'2685':7.75303000,(Sclerophrys_blanfordii:10.27874000,Sclerophrys_asmarae:10.27874000)'2684':11.55495000)'2470':0.00000000,Sclerophrys_arabica:21.83369000)'2698':0.19442000,Sclerophrys_mauritanica:22.02811000)'2701':0.00000000,(Sclerophrys_pentoni:16.79063000,Sclerophrys_tihamica:16.79063000)'2697':5.23748000)'2469':0.39075000,Poyntonophrynus_vertebralis:22.41886000)'2468':3.20702000,(Capensibufo_rosei:7.63918000,Capensibufo_tradouwi:7.63918000)'2467':17.98670000)'2466':0.00000000,(((((((Stephopaedes_loveridgei:2.71982000,(Stephopaedes_usambarae:1.51543000,Stephopaedes_howelli:1.51543000)'2465':1.20439000)'2717':0.00000000,Mertensophryne_anotis:2.71982000)'2716':5.03895000,Mertensophryne_lindneri:7.75877000)'2714':5.81015000,Mertensophryne_micranotis:13.56892000)'2721':3.03425000,((Mertensophryne_taitana:7.83103000,Mertensophryne_uzunguensis:7.83103000)'2713':4.58431000,Mertensophryne_sp._HCL-2014:12.41534000)'2712':4.18783000)'2711':3.44210000,((Poyntonophrynus_damaranus:1.87440000,Poyntonophrynus_dombensis:1.87440000)'2710':10.67808000,Poyntonophrynus_fenoulheti:12.55248000)'2709':7.49279000)'2708':3.62473000,((Vandijkophrynus_sp._HCL-2014:1.45341000,Vandijkophrynus_angusticeps:1.45341000)'2464':3.04990000,((Vandijkophrynus_inyangae:3.39503000,Vandijkophrynus_amatolicus:3.39503000)'2733':0.45505000,(Vandijkophrynus_robinsoni:2.54514000,Vandijkophrynus_gariepensis:2.54514000)'2737':1.30494000)'2736':0.65323000)'2732':19.16669000)'2731':1.95588000)'2750':8.58348000)'2748':3.77682000,((Rhaebo_nasicus:25.60500000,((Rhaebo_guttatus:14.51646000,Rhaebo_glaberrimus:14.51646000)'2756':0.60604000,Rhaebo_haematiticus:15.12250000)'2755':10.48250000)'2753':4.65018000,(Peltophryne_lemur:17.31600000,((((((Peltophryne_florentinoi:2.45000000,Peltophryne_peltocephala:2.45000000)'2747':2.71639000,Peltophryne_fustiger:5.16639000)'2773':1.34019000,(Peltophryne_cataulaciceps:1.12000000,Peltophryne_empusa:1.12000000)'2772':5.38658000)'2771':2.85492000,Peltophryne_taladai:9.36150000)'2770':1.30892000,(Peltophryne_longinasus:9.90000000,Peltophryne_gundlachi:9.90000000)'2769':0.77042000)'2780':3.64436000,Peltophryne_guentheri:14.31478000)'2768':3.00122000)'2767':12.93918000)'2766':7.73100000)'2785':1.59131000,(Nannophryne_variegata:33.76570000,Nannophryne_cophotis:33.76570000)'2765':5.81179000)'2764':6.23765000,((Dendrophryniscus_sp._3035T:3.88917000,Dendrophryniscus_sp._296MC:3.88917000)'2762':39.28123000,(((Dendrophryniscus_oreites:19.22510000,Dendrophryniscus_carvalhoi:19.22510000)'2760':4.43598000,Dendrophryniscus_proboscideus:23.66108000)'2746':2.83385000,((Dendrophryniscus_leucomystax:7.12468000,Dendrophryniscus_brevipollicatus:7.12468000)'2790':2.92852000,(Dendrophryniscus_krausae:1.01257000,Dendrophryniscus_berthalutzae:1.01257000)'2793':9.04063000)'2789':16.44173000)'2745':16.67547000)'2796':2.64474000)'2744':0.00000000,((Amazophrynella_bokermanni:12.79641000,Amazophrynella_manaos:12.79641000)'2743':11.18517000,Amazophrynella_minuta:23.98158000)'2801':21.83356000)'2800':3.08258000,(((Oreophrynella_cryptica:21.73424000,((((Oreophrynella_nigra:1.61612000,Oreophrynella_quelchii:1.61612000)'2742':5.22148000,Oreophrynella_vasquezi:6.83760000)'2730':4.11406000,(Oreophrynella_weiassipuensis:0.10051000,Oreophrynella_seegobini:0.10051000)'2729':10.85115000)'2463':5.16666000,Oreophrynella_macconnelli:16.11832000)'2462':5.61592000)'2461':19.67471000,(((((((Atelopus_ignescens:0.02190000,Atelopus_bomolochos:0.02190000)'2460':3.97862000,Atelopus_halihelos:4.00052000)'2459':8.64706000,Atelopus_nanay:12.64758000)'2816':0.55883000,Atelopus_peruensis:13.20641000)'2815':0.11673000,(((((Atelopus_senex:0.43925000,Atelopus_varius:0.43925000)'2813':4.34474000,Atelopus_zeteki:4.78399000)'2812':0.59221000,Atelopus_chiriquiensis:5.37620000)'2811':2.83884000,Atelopus_spurrelli:8.21504000)'2824':5.10810000,Atelopus_longirostris:13.32314000)'2823':0.00000000)'2822':14.34774000,(Atelopus_oxapampae:6.94796000,Atelopus_tricolor:6.94796000)'2810':20.72292000)'2458':0.00000000,(((((Atelopus_flavescens:0.58207000,Atelopus_franciscus:0.58207000)'2178':1.09193000,(Atelopus_barbotini:0.53100000,Atelopus_spumarius:0.53100000)'2168':1.14300000)'2835':0.83154000,Atelopus_hoogmoedi:2.50554000)'2833':3.36661000,Atelopus_pulcher:5.87215000)'2843':0.67720000,Atelopus_seminiferus:6.54935000)'2846':21.12153000)'2842':13.73807000)'2849':5.76773000,(Frostius_erythrophthalmus:32.95816000,((((Osornophryne_angel:1.17259000,Osornophryne_bufoniformis:1.17259000)'2841':2.33275000,Osornophryne_antisana:3.50534000)'2852':2.47532000,Osornophryne_puruanta:5.98066000)'2840':7.70254000,((((Osornophryne_simpsoni:7.06735000,Osornophryne_sumacoensis:7.06735000)'2839':1.44374000,Osornophryne_occidentalis:8.51109000)'2860':0.36447000,Osornophryne_guacamayo:8.87556000)'2859':1.19620000,Osornophryne_cofanorum:10.07176000)'2858':3.61144000)'2856':19.27496000)'2838':14.21852000)'2832':1.72104000)'2830':10.60423000,(Melanophryniscus_setiba:59.50195000,(((((Melanophryniscus_klappenbachi:0.99725000,Melanophryniscus_stelzneri:0.99725000)'2865':8.03636000,Melanophryniscus_fulvoguttatus:9.03361000)'2829':0.23868000,Melanophryniscus_rubriventris:9.27229000)'2167':3.51863000,Melanophryniscus_devincenzii:12.79092000)'617':20.58302000,(Melanophryniscus_pachyrhynus:0.49420000,Melanophryniscus_orejasmirandai:0.49420000)'2869':32.87974000)'2868':26.12801000)'616':0.00000000)'2874':5.75884000)'2880':1.06079000)'2878':1.70437000,(((((((((Vitreorana_antisthenesi:10.39277000,Vitreorana_castroviejoi:10.39277000)'2877':5.78981000,Vitreorana_eurygnatha:16.18258000)'2873':2.69041000,(((Vitreorana_ritae:6.48793000,Vitreorana_helenae:6.48793000)'615':9.40409000,Vitreorana_gorzulae:15.89202000)'2897':2.98097000,Vitreorana_uranoscopa:18.87299000)'2905':0.00000000)'2904':2.98155000,(((((Sachatamia_ilex:10.07031000,(Sachatamia_punctulata:6.69637000,Sachatamia_albomaculata:6.69637000)'2902':3.37394000)'2896':4.27386000,((Rulyrana_susatamai:1.71094000,Rulyrana_adiazeta:1.71094000)'2912':6.05150000,(Rulyrana_flavopunctata:6.68326000,Rulyrana_spiculata:6.68326000)'2911':1.07918000)'2910':6.58173000)'2909':1.79316000,(Cochranella_nola:12.04248000,(((Cochranella_mache:4.68671000,Cochranella_euknemos:4.68671000)'2895':4.17362000,Cochranella_granulosa:8.86033000)'2921':2.68043000,Cochranella_litoralis:11.54076000)'2925':0.50172000)'2924':4.09485000)'2920':0.00000000,(Chimerella_mariaelenae:15.62566000,(Espadarana_andina:7.39768000,(Espadarana_callistomma:4.06318000,Espadarana_prosoblepon:4.06318000)'2930':3.33450000)'2929':8.22798000)'2919':0.51167000)'2918':2.30486000,(Teratohyla_pulverata:18.17816000,(Teratohyla_spinosa:11.19808000,Teratohyla_midas:11.19808000)'2894':6.98008000)'2936':0.26403000)'2941':3.41235000)'2939':0.21507000,(((((((Nymphargus_siren:5.61195000,Nymphargus_megacheirus:5.61195000)'2935':0.68679000,Nymphargus_rosada:6.29874000)'2893':2.00340000,(Nymphargus_mariae:3.33458000,Nymphargus_cochranae:3.33458000)'2892':4.96756000)'2949':1.02329000,Nymphargus_wileyi:9.32543000)'2952':0.45829000,Nymphargus_griffithsi:9.78372000)'2948':4.29293000,((((Nymphargus_bejaranoi:3.41122000,Nymphargus_posadae:3.41122000)'2962':2.10928000,Nymphargus_pluvialis:5.52050000)'2966':4.13786000,Nymphargus_mixomaculatus:9.65836000)'2977':3.35439000,Nymphargus_grandisonae:13.01275000)'2976':1.06390000)'2975':6.58943000,((((Centrolene_muelleri:3.51159000,Centrolene_condor:3.51159000)'2974':0.75701000,((Centrolene_lynchi:2.96875000,Centrolene_huilense:2.96875000)'2983':0.31677000,Centrolene_ballux:3.28552000)'2973':0.98308000)'2971':0.37818000,Centrolene_heloderma:4.64678000)'2969':8.45462000,(((((((Centrolene_notostictum:1.59454000,Centrolene_altitudinale:1.59454000)'2965':1.69508000,Centrolene_buckleyi:3.28962000)'2961':1.14127000,(Centrolene_venezuelense:3.07893000,Centrolene_hesperium:3.07893000)'2991':1.35196000)'2990':1.65439000,(Centrolene_pipilatum:4.18914000,Centrolene_hybrida:4.18914000)'2989':1.89614000)'2988':1.12473000,Centrolene_bacatum:7.21001000)'2998':5.52997000,Centrolene_geckoideum:12.73998000)'3003':0.36142000,(((Centrolene_peristicta:2.26368000,Centrolene_antioquiensis:2.26368000)'3002':4.88168000,Centrolene_savagei:7.14536000)'3008':0.91281000,Centrolene_daidaleum:8.05817000)'3012':5.04323000)'3011':0.00000000)'3007':7.56468000)'3001':1.40353000)'2997':3.04645000,Ikakogi_tayrona:25.11606000)'2987':1.67244000,((Hyalinobatrachium_sp._MIZA_317:14.61780000,(((((((Hyalinobatrachium_orocostale:6.28426000,Hyalinobatrachium_fragile:6.28426000)'3022':2.17971000,Hyalinobatrachium_orientale:8.46397000)'3028':2.21757000,((Hyalinobatrachium_ibama:1.97696000,Hyalinobatrachium_pallidum:1.97696000)'3027':2.94372000,Hyalinobatrachium_duranti:4.92068000)'3026':5.76086000)'3035':2.47346000,(((Hyalinobatrachium_tatayoi:3.58864000,Hyalinobatrachium_fleischmanni:3.58864000)'3041':4.83344000,Hyalinobatrachium_carlesvilai:8.42208000)'3040':1.88038000,(Hyalinobatrachium_mondolfii:7.13880000,Hyalinobatrachium_munozorum:7.13880000)'3039':3.16366000)'3038':2.85254000)'3034':0.79453000,(((Hyalinobatrachium_crurifasciatum:1.10808000,Hyalinobatrachium_ignioculus:1.10808000)'3033':0.00803000,Hyalinobatrachium_eccentricum:1.11611000)'3025':3.63165000,Hyalinobatrachium_taylori:4.74776000)'3021':9.20177000)'3020':0.00000000,Hyalinobatrachium_iaspidiense:13.94953000)'3019':0.32566000,((((Hyalinobatrachium_chirripoi:4.42550000,Hyalinobatrachium_colymbiphyllum:4.42550000)'3050':4.74436000,Hyalinobatrachium_talamancae:9.16986000)'3018':0.58648000,(Hyalinobatrachium_bergeri:7.74064000,Hyalinobatrachium_pellucidum:7.74064000)'3054':2.01570000)'3053':4.17624000,(Hyalinobatrachium_valerioi:5.23216000,Hyalinobatrachium_aureoguttatum:5.23216000)'3017':8.70042000)'3061':0.34261000)'3060':0.34261000)'3059':4.65816000,(Celsiella_revocata:12.60043000,Celsiella_vozmedianoi:12.60043000)'3066':6.67553000)'3058':7.51254000)'3016':19.51150000,Allophryne_ruthveni:46.30000000)'2986':17.97843000,((Rupirana_cardosoi:55.11002000,(((Crossodactylodes_septentrionalis:24.05851000,Paratelmatobius_mantiqueira:24.05851000)'2960':0.65417000,Scythrophrys_sawayae:24.71268000)'3073':5.29883000,((Paratelmatobius_gaigeae:16.60458000,Paratelmatobius_poecilogaster:16.60458000)'3072':4.52409000,Paratelmatobius_cardosoi:21.12867000)'3071':8.88284000)'3080':25.09851000)'3079':9.16841000,(((Hydrolaetare_caparu:40.60774000,((Leptodactylus_syphax:36.03537000,Leptodactylus_rhodomystax:36.03537000)'3086':1.11908000,((((((((Leptodactylus_longirostris:9.20079000,Leptodactylus_bufonius:9.20079000)'3085':2.54647000,Leptodactylus_fuscus:11.74726000)'3084':9.66386000,((Leptodactylus_plaumanni:6.27550000,Leptodactylus_gracilis:6.27550000)'3078':11.96455000,Leptodactylus_albilabris:18.24005000)'3070':3.17107000)'3069':0.86376000,(((Leptodactylus_mystaceus:7.37174000,Leptodactylus_didymus:7.37174000)'2959':10.11148000,(Leptodactylus_notoaktites:13.43790000,Leptodactylus_spixi:13.43790000)'3099':4.04532000)'3103':0.00000000,Leptodactylus_elenae:17.48322000)'3102':4.79166000)'3098':1.22864000,Leptodactylus_mystacinus:23.50352000)'3097':4.39648000,((((((Leptodactylus_knudseni:9.85455000,Leptodactylus_pentadactylus:9.85455000)'3096':0.00000000,Leptodactylus_labyrinthicus:9.85455000)'3095':3.74097000,Leptodactylus_fallax:13.59552000)'3111':4.51964000,Leptodactylus_myersi:18.11516000)'3114':2.44039000,Leptodactylus_stenodema:20.55555000)'3110':0.00000000,Leptodactylus_vastus:20.55555000)'3094':7.34445000)'3093':3.03108000,Leptodactylus_rhodonotus:30.93108000)'3092':0.00000000,((((((((Leptodactylus_griseigularis:6.92043000,Leptodactylus_discodactylus:6.92043000)'2958':2.52368000,Leptodactylus_podicipinus:9.44411000)'2957':7.42918000,Leptodactylus_diedrus:16.87329000)'2956':5.77191000,(((((Leptodactylus_pallidirostris:0.42854000,Leptodactylus_validus:0.42854000)'2955':10.81333000,Leptodactylus_wagneri:11.24187000)'2947':0.00000000,Leptodactylus_melanonotus:11.24187000)'3125':2.96103000,Leptodactylus_latrans:14.20290000)'3123':8.44230000,Leptodactylus_sp._PHV2553:22.64520000)'3130':0.00000000)'3129':0.88158000,Leptodactylus_riveroi:23.52678000)'3135':0.05912000,(Leptodactylus_petersii:16.28253000,Leptodactylus_leptodactyloides:16.28253000)'3134':7.30337000)'3128':0.00000000,(Leptodactylus_bolivianus:10.74211000,Leptodactylus_chaquensis:10.74211000)'3122':12.84379000)'2946':5.96118000,Leptodactylus_silvanimbus:29.54708000)'3141':1.38400000)'3139':6.22337000)'2945':3.45329000)'2891':5.64226000,(Lithodytes_lineatus:43.54940000,(((((Adenomera_chicomendesi:5.68192000,Adenomera_sp._D:5.68192000)'2890':2.55976000,Adenomera_simonstuarti:8.24168000)'2889':1.08998000,Adenomera_andreae:9.33166000)'3148':0.99910000,Adenomera_sp._T:10.33076000)'3146':13.73504000,(((((((((((Adenomera_nana:3.14646000,Adenomera_engelsi:3.14646000)'2888':0.97255000,Adenomera_sp._N:4.11901000)'3151':0.82724000,Adenomera_bokermanni:4.94625000)'2887':1.34982000,Adenomera_sp._O:6.29607000)'3155':1.05241000,(Adenomera_sp._S:2.37030000,Adenomera_ajurauna:2.37030000)'3159':4.97818000)'3163':0.91299000,(((Adenomera_sp._J:2.81485000,Adenomera_marmorata:2.81485000)'3166':1.49502000,Adenomera_sp._K:4.30987000)'3162':0.93151000,Adenomera_sp._A:5.24138000)'3158':3.02009000)'3154':2.18231000,(Adenomera_sp._R:5.61574000,Adenomera_araucaria:5.61574000)'2886':4.82804000)'3175':5.93651000,((Adenomera_sp._M:0.75985000,Adenomera_sp._L:0.75985000)'3174':6.03346000,Adenomera_thomei:6.79331000)'3183':9.58698000)'3173':3.06872000,(((Adenomera_sp._B:6.51749000,Adenomera_saci:6.51749000)'3172':2.89203000,Adenomera_martinezi:9.40952000)'3192':6.83246000,(Adenomera_diptyx:9.28264000,Adenomera_hylaedactyla:9.28264000)'3190':6.95934000)'3189':3.20703000)'3188':0.96837000,((((Adenomera_sp._Q:12.32476000,Adenomera_heyeri:12.32476000)'3201':2.95466000,((Adenomera_sp._H:6.32551000,Adenomera_sp._F:6.32551000)'3200':1.18829000,Adenomera_sp._G:7.51380000)'3198':7.76562000)'3197':0.30128000,Adenomera_sp._CHUNB27648:15.58070000)'3187':2.51283000,Adenomera_sp._I:18.09353000)'3171':2.32385000)'3207':0.58712000,(Adenomera_sp._P:10.78979000,Adenomera_lutzi:10.78979000)'3212':10.21471000)'3219':3.06130000)'3223':19.48360000)'3222':2.70060000)'3218':12.85950000,((Pseudopaludicola_falcipes:37.13902000,Pseudopaludicola_mystacalis:37.13902000)'3227':21.97048000,(((((((Engystomops_guayaco:6.86732000,Engystomops_coloradorum:6.86732000)'3217':2.13906000,(Engystomops_randi:4.67034000,Engystomops_montubio:4.67034000)'3215':4.33604000)'3211':8.01101000,Engystomops_pustulatus:17.01739000)'3210':8.86953000,((Engystomops_petersi:6.94880000,Engystomops_freibergi:6.94880000)'3206':13.98678000,Engystomops_pustulosus:20.93558000)'3170':4.95134000)'3237':12.26308000,(Physalaemus_centralis:36.18761000,(((((Physalaemus_cuvieri:6.69000000,Physalaemus_ephippifer:6.69000000)'3235':10.02457000,Physalaemus_albonotatus:16.71457000)'3234':7.00027000,((Physalaemus_barrioi:13.83124000,Physalaemus_gracilis:13.83124000)'3241':1.59538000,(Physalaemus_biligonigerus:12.95521000,Physalaemus_riograndensis:12.95521000)'3233':2.47141000)'3231':8.28822000)'3169':2.15252000,(Physalaemus_signifer:22.66662000,Physalaemus_nattereri:22.66662000)'2885':3.20074000)'3248':8.35786000,Physalaemus_maculiventris:34.22522000)'3251':1.96239000)'3247':1.96239000)'3246':7.54258000,Edalorhina_perezi:45.69258000)'3259':0.00000000,((((Pleurodema_cinereum:9.52821000,Pleurodema_borellii:9.52821000)'3258':9.15374000,Pleurodema_tucumanum:18.68195000)'3265':8.46295000,Pleurodema_diplolister:27.14490000)'3263':18.50466000,(((((((Pleurodema_kriegi:0.18129000,Pleurodema_bibroni:0.18129000)'3257':4.92854000,Pleurodema_thaul:5.10983000)'3270':0.90227000,Pleurodema_somuncurensis:6.01210000)'3269':6.86820000,Pleurodema_bufoninum:12.88030000)'3268':6.81737000,Pleurodema_marmoratum:19.69767000)'3256':11.65157000,Pleurodema_nebulosum:31.34924000)'3281':2.48970000,Pleurodema_brachyops:33.83894000)'3284':11.81062000)'3280':0.04302000)'3279':13.41692000)'3278':0.00000000)'3292':5.16893000)'3291':0.00000000)'3296':3.74752000)'3290':4.57428000,(((((((((((Scinax_chiquitanus:31.18412000,Scinax_fuscomarginatus:31.18412000)'3299':0.00000000,(((Scinax_elaeochroa:19.71000000,Scinax_staufferi:19.71000000)'3289':0.78966000,Scinax_squalirostris:20.49966000)'3277':6.26258000,((Scinax_cruentommus:19.61259000,Scinax_boesemani:19.61259000)'3275':1.94037000,(((Scinax_ruber:3.25489000,Scinax_x-signatus:3.25489000)'3255':11.45511000,Scinax_nasicus:14.71000000)'3245':3.16000000,Scinax_fuscovarius:17.87000000)'3304':3.68296000)'3303':5.20928000)'3311':4.42188000)'3310':1.00818000,((Scinax_hayii:24.07505000,Scinax_ictericus:24.07505000)'3308':8.11725000,Scinax_crospedospilus:32.19230000)'3302':0.00000000)'3244':2.06802000,(((((Scinax_garbei:11.85030000,Scinax_proboscideus:11.85030000)'2884':2.43770000,Scinax_jolyi:14.28800000)'614':5.01807000,(Scinax_sugillatus:3.62496000,Scinax_boulengeri:3.62496000)'3317':15.68111000)'3316':0.00000000,(Scinax_nebulosus:8.57145000,Scinax_rostratus:8.57145000)'3323':10.73462000)'3328':5.90393000,Scinax_acuminatus:25.21000000)'3331':9.05032000)'3327':2.02968000,Scinax_uruguayus:36.29000000)'3326':5.49885000,(Scinax_berthae:18.98858000,Ololygon_catharinae:18.98858000)'3322':22.80027000)'3321':12.01236000,((Scinax_faivovichi:5.17684000,Scinax_peixotoi:5.17684000)'3315':1.40382000,Scinax_perpusillus:6.58066000)'613':47.22055000)'3343':0.00000000,(Sphaenorhynchus_orophilus:25.67226000,(Sphaenorhynchus_dorisae:18.09500000,Sphaenorhynchus_lacteus:18.09500000)'3350':7.57726000)'3349':28.12895000)'3357':0.51149000,((((Itapotihyla_langsdorffii:33.14296000,Phytotriades_auratus:33.14296000)'3356':0.00000000,(((((Tepuihyla_exophthalma:13.65473000,(((Tepuihyla_talbergae:0.32314000,Tepuihyla_rodriguezi:0.32314000)'3355':3.22947000,Tepuihyla_edelcae:3.55261000)'3362':0.85653000,Tepuihyla_aecii:4.40914000)'3354':9.24559000)'3348':7.71527000,(Osteocephalus_alboguttatus:16.90605000,((((((Osteocephalus_fuscifacies:5.86989000,Osteocephalus_deridens:5.86989000)'3347':1.75713000,Osteocephalus_planiceps:7.62702000)'3368':0.00000000,Osteocephalus_leprieurii:7.62702000)'3367':3.60356000,(Osteocephalus_taurinus:4.77000000,Osteocephalus_oophagus:4.77000000)'3366':6.46058000)'3346':2.12006000,Osteocephalus_yasuni:13.35064000)'3342':1.52474000,(((Osteocephalus_verruciger:4.72893000,Osteocephalus_buckleyi:4.72893000)'3341':1.12179000,Osteocephalus_cabrerai:5.85072000)'3339':4.05200000,Osteocephalus_mutabor:9.90272000)'3338':4.97266000)'3337':2.03067000)'3378':4.46395000)'3387':6.26000000,(Osteopilus_vastus:21.82705000,((((Osteopilus_wilderi:12.56000000,Osteopilus_marianae:12.56000000)'3386':2.95058000,(Osteopilus_ocellatus:11.29874000,Osteopilus_crucialis:11.29874000)'3384':4.21184000)'3382':0.00000000,(Osteopilus_dominicensis:13.39741000,Osteopilus_pulchrilineatus:13.39741000)'3391':2.11317000)'3381':2.96317000,Osteopilus_septentrionalis:18.47375000)'3377':3.35330000)'3394':5.80295000)'3376':0.88928000,Phyllodytes_luteolus:28.51928000)'3336':0.00000000,((Corythomantis_greeningi:28.31178000,(Nyctimantis_brunoi:18.17904000,(Nyctimantis_rugiceps:14.94410000,Nyctimantis_siemersi:14.94410000)'612':3.23494000)'3397':10.13274000)'611':0.00000000,(Trachycephalus_jordani:20.36488000,(((Trachycephalus_imitatrix:9.28318000,Trachycephalus_nigromaculatus:9.28318000)'610':1.45350000,((Trachycephalus_venulosus:3.84877000,Trachycephalus_hadroceps:3.84877000)'3405':1.53464000,Trachycephalus_resinifictrix:5.38341000)'3404':5.35327000)'3420':1.61626000,(Trachycephalus_coriaceus:10.17518000,Trachycephalus_mesophaeus:10.17518000)'3419':2.17776000)'3418':8.01194000)'3436':7.94690000)'3435':0.20750000)'3434':4.62368000)'3433':18.96889000,((((((((((Pseudacris_feriarum:3.27666000,Pseudacris_triseriata:3.27666000)'3446':1.97714000,(Pseudacris_kalmi:0.37283000,Pseudacris_nigrita:0.37283000)'3445':4.88097000)'3444':0.36478000,(Pseudacris_clarkii:0.34856000,Pseudacris_maculata:0.34856000)'3443':5.27002000)'3442':2.33575000,Pseudacris_fouquettei:7.95433000)'3432':1.21609000,(Pseudacris_brachyphona:4.28494000,Pseudacris_brimleyi:4.28494000)'3458':4.88548000)'3457':11.55705000,((Pseudacris_illinoensis:3.46175000,Pseudacris_streckeri:3.46175000)'3456':10.14006000,Pseudacris_ornata:13.60181000)'3455':7.12566000)'3454':0.00000000,(Pseudacris_ocularis:14.23906000,Pseudacris_crucifer:14.23906000)'3453':6.48841000)'3431':2.82715000,(Pseudacris_cadaverina:10.59852000,Pseudacris_regilla:10.59852000)'3467':12.95610000)'3466':8.48538000,(Acris_gryllus:11.86000000,(Acris_blanchardi:7.65173000,Acris_crepitans:7.65173000)'3430':4.20827000)'3473':20.18000000)'3476':8.47000000,(((((((((Triprion_spatulatus:18.13970000,(Triprion_spinosus:18.13500000,Triprion_petasatus:18.13500000)'3472':0.00470000)'3484':1.96515000,Anotheca:20.10485000)'3483':1.96515000,(Smilisca_baudinii:17.35000000,((((Smilisca_puma:7.06466000,Smilisca_phaeota:7.06466000)'3482':3.29676000,Smilisca_cyanosticta:10.36142000)'3481':1.66018000,Smilisca_fodiens:12.02160000)'3480':1.03372000,(Smilisca_sordida:9.69070000,Smilisca_sila:9.69070000)'3479':3.36462000)'3471':4.29468000)'3429':4.72000000)'3427':8.86927000,((Isthmohyla_tica:5.80108000,Isthmohyla_rivularis:5.80108000)'3425':24.29679000,(Isthmohyla_zeteki:20.37528000,Isthmohyla_pseudopuma:20.37528000)'3417':9.72259000)'3496':0.84140000)'3495':2.67073000,((Tlalocohyla_godmani:11.48121000,Tlalocohyla_loquax:11.48121000)'3501':7.54379000,(Tlalocohyla_picta:15.24752000,Tlalocohyla_smithii:15.24752000)'3500':3.77748000)'3494':14.58500000)'3505':0.30000000,((((((Hyla_arborea:7.28750000,((Hyla_molleri:2.45000000,Hyla_orientalis:2.45000000)'3493':4.83750000,Hyla_intermedia:7.28750000)'3492':0.00000000)'3416':1.79521000,Hyla_sarda:9.08271000)'3513':2.01729000,(Hyla_savignyi:8.41000000,Hyla_felixarabica:8.41000000)'3512':2.69000000)'3522':9.21500000,Hyla_meridionalis:20.31500000)'3526':2.86500000,(((Hyla_chinensis:10.55000000,Hyla_sanchiangensis:10.55000000)'3525':1.24000000,(Hyla_annectans:3.21188000,Hyla_tsinlingensis:3.21188000)'3521':8.57812000)'3520':6.76000000,Hyla_zhaopingensis:18.55000000)'3539':4.63000000)'3538':5.08000000,(((Dryophytes_cinereus:13.18000000,Dryophytes_gratiosus:13.18000000)'3537':5.42035000,Dryophytes_squirellus:18.60035000)'3535':0.49965000,(((((((Dryophytes_euphorbiaceus:2.00900000,Dryophytes_plicatus:2.00900000)'3533':0.00000000,Dryophytes_eximius:2.00900000)'3557':1.05100000,Dryophytes_walkeri:3.06000000)'3556':1.62267000,Hyla_wrightorum:4.68267000)'3562':7.35543000,Dryophytes_arenicolor:12.03810000)'3561':3.83773000,((Dryophytes_immaculatus:1.73000000,Dryophytes_suweonensis:1.73000000)'3555':11.54000000,Dryophytes_japonicus:13.27000000)'3554':2.60583000)'3567':0.00000000,((((Dryophytes_chrysoscelis:0.90085000,Dryophytes_avivoca:0.90085000)'3553':1.70976000,Dryophytes_versicolor:2.61061000)'3552':10.59862000,Dryophytes_femoralis:13.20923000)'3551':0.63976000,Dryophytes_andersonii:13.84899000)'3550':2.02684000)'3576':3.22417000)'3575':9.16000000)'3583':5.65000000)'3582':2.97000000,(Megastomatohyla_mixe:33.68000000,(Charadrahyla_taeniopus:17.87000000,Charadrahyla_nephila:17.87000000)'3592':15.81000000)'3599':3.20000000)'3598':0.00000000,((Rheohyla_miotympanum:31.13000000,(Ecnomiohyla_miliaria:0.81318000,Ecnomiohyla_minera:0.81318000)'3597':30.31682000)'3596':2.81280000,(((Bromeliohyla_bromeliacia:15.79803000,(Duellmanohyla_rufioculis:15.79803000,(Duellmanohyla_salvadorensis:9.00000000,Duellmanohyla_soralia:9.00000000)'3595':6.79803000)'3591':0.00000000)'3590':1.66907000,Atlantihyla_spinipollex:17.46710000)'3609':0.84048000,(Ptychohyla_dendrophasma:13.46270000,(((Ptychohyla_zophodes:1.78116000,Ptychohyla_leonhardschultzei:1.78116000)'3608':4.47884000,Ptychohyla_euthysanota:6.26000000)'3607':1.85000000,Ptychohyla_hypomykter:8.11000000)'3589':5.35270000)'3619':4.84488000)'3618':15.63522000)'3617':2.93720000)'3625':3.63000000,((((((Sarcohyla_labeculata:1.26012000,Sarcohyla_pentheter:1.26012000)'3624':5.13441000,Sarcohyla_bistincta:6.39453000)'3616':3.52071000,Sarcohyla_ameibothalame:9.91524000)'3631':6.33093000,((Sarcohyla_cyclada:4.51103000,Sarcohyla_arborescandens:4.51103000)'3630':8.95391000,Sarcohyla_siopela:13.46494000)'3629':2.78123000)'3615':0.00000000,(Plectrohyla_glandulosa:10.68000000,((Plectrohyla_matudai:9.01269000,Plectrohyla_guatemalensis:9.01269000)'3614':0.70032000,Plectrohyla_chrysopleura:9.71301000)'3588':0.96699000)'3587':5.56617000)'3581':17.08816000,((Exerodonta_abdivita:0.35012000,Exerodonta_perkinsi:0.35012000)'3580':13.82828000,((Exerodonta_sumichrasti:5.13715000,Exerodonta_melanomma:5.13715000)'3574':8.50002000,((Exerodonta_smaragdina:1.15754000,Exerodonta_xera:1.15754000)'3642':0.17872000,Exerodonta_chimalapa:1.33626000)'3645':12.30091000)'3641':0.54123000)'3640':19.15593000)'3651':7.17567000)'3650':0.00000000)'3649':11.60185000)'3639':2.20085000,(((Dendropsophus_timbeba:41.56566000,(((((((Dendropsophus_miyatai:29.95141000,Dendropsophus_aperomeus:29.95141000)'3573':1.45191000,((((Dendropsophus_sarayacuensis:14.59875000,Dendropsophus_bifurcus:14.59875000)'3549':2.69962000,(Dendropsophus_triangulum:10.18000000,Dendropsophus_leucophyllatus:10.18000000)'3656':7.11837000)'3548':0.00000000,Dendropsophus_ebraccatus:17.29837000)'3547':5.55250000,Dendropsophus_elegans:22.85087000)'3663':8.55245000)'3662':0.00000000,Dendropsophus_anceps:31.40332000)'3661':2.33832000,Dendropsophus_schubarti:33.74164000)'3660':0.00000000,((((((Dendropsophus_sartori:5.89000000,Dendropsophus_robertmertensi:5.89000000)'3546':6.22130000,Dendropsophus_microcephalus:12.11130000)'3545':2.99306000,Dendropsophus_rhodopeplus:15.10436000)'3544':6.24564000,Dendropsophus_leali:21.35000000)'3532':1.38852000,(((((((Dendropsophus_juliani:11.55098000,Dendropsophus_minusculus:11.55098000)'3672':0.00000000,(Dendropsophus_sanborni:6.79088000,Dendropsophus_rubicundulus:6.79088000)'3671':4.76010000)'3531':1.05740000,Dendropsophus_branneri:12.60838000)'3519':5.60410000,Dendropsophus_tritaeniatus:18.21248000)'3688':2.47762000,((((Dendropsophus_walfordi:4.93517000,Dendropsophus_nanus:4.93517000)'3687':7.01137000,Dendropsophus_reichlei:11.94654000)'3686':0.00000000,Dendropsophus_riveroi:11.94654000)'3685':4.98142000,Dendropsophus_gaucheri:16.92796000)'3684':3.76214000)'3695':1.29098000,Dendropsophus_berthalutzae:21.98108000)'3683':0.75744000,Dendropsophus_bipunctatus:22.73852000)'3681':0.00000000)'3680':6.32047000,Dendropsophus_minutus:29.05899000)'3699':4.68265000)'3679':1.60575000,((((Dendropsophus_pelidna:5.07699000,Dendropsophus_labialis:5.07699000)'3702':5.87859000,Dendropsophus_carnifex:10.95558000)'3678':17.67442000,Dendropsophus_giesleri:28.63000000)'3708':3.30000000,(((Dendropsophus_parviceps:19.24742000,Dendropsophus_microps:19.24742000)'3707':0.14258000,Dendropsophus_brevifrons:19.39000000)'3705':2.86000000,Dendropsophus_koechlini:22.25000000)'3677':9.68000000)'3676':3.41739000)'3518':1.88604000,((Dendropsophus_melanargyreus:14.54803000,Dendropsophus_marmoratus:14.54803000)'3714':5.70499000,Dendropsophus_seniculus:20.25302000)'3718':16.98041000)'3717':4.33223000)'3713':0.00000000,Xenohyla_truncata:41.56566000)'3517':8.17434000,(((((Pseudis_paradoxa:9.46015000,Pseudis_bolbodactyla:9.46015000)'3511':2.35688000,(Pseudis_fusca:7.56842000,Pseudis_tocantins:7.56842000)'3724':4.24861000)'3723':6.35477000,(Pseudis_minuta:3.07408000,Pseudis_cardosoi:3.07408000)'3728':15.09772000)'3722':4.56390000,(Lysapsus_laevis:18.84495000,((Lysapsus_bolivianus:4.52860000,Lysapsus_limellum:4.52860000)'3510':2.21598000,Lysapsus_caraya:6.74458000)'3733':12.10037000)'3732':3.89075000)'3739':13.88540000,Scarthyla_goinorum:36.62110000)'3738':13.11890000)'3743':4.57270000)'3737':0.00000000)'3731':3.90730000,(Nesorohyla_kanaima:51.03000000,(((((Hypsiboas:24.38000000,((((Aplastodiscus_cavicola:3.82978000,Aplastodiscus_leucopygius:3.82978000)'3509':4.73022000,Aplastodiscus_albosignatus:8.56000000)'3415':5.05000000,(Aplastodiscus_perviridis:6.26000000,Aplastodiscus_cochranae:6.26000000)'3755':7.35000000)'3753':10.77000000,(((Aplastodiscus_weygoldti:3.53626000,Aplastodiscus_arildae:3.53626000)'3760':8.60616000,Aplastodiscus_eugenioi:12.14242000)'3758':2.41077000,Aplastodiscus_albofrenatus:14.55319000)'3752':9.82681000)'3763':0.00000000)'3751':10.55619000,((((((((((Boana_lundii:10.13698000,Boana_pardalis:10.13698000)'3750':4.40125000,Boana_faber:14.53823000)'3776':0.00000000,(Boana_crepitans:7.94712000,Boana_rosenbergi:7.94712000)'3774':6.59111000)'3781':8.40551000,Boana_punctata:22.94374000)'3779':0.00000000,Boana_albomarginata:22.94374000)'3773':0.45930000,((((((Boana_latistriata:0.43730000,Boana_polytaenia:0.43730000)'3786':6.99874000,Boana_leptolineata:7.43604000)'3785':2.81128000,(Boana_semiguttata:5.76028000,Boana_joaquini:5.76028000)'3790':4.48704000)'3784':1.59724000,(((((Boana_pulchella:1.83239000,Boana_cordobae:1.83239000)'3772':3.03787000,Boana_prasina:4.87026000)'3793':2.42348000,Boana_caingua:7.29374000)'3771':0.58165000,((Boana_marginata:4.53690000,Boana_bischoffi:4.53690000)'3770':2.35654000,Boana_guentheri:6.89344000)'3801':0.98195000)'3806':0.81573000,((Boana_balzani:3.73594000,Boana_marianitae:3.73594000)'3810':2.99767000,Boana_riojana:6.73361000)'3809':1.95751000)'3805':3.15344000)'3804':4.35258000,Boana_melanopleura:16.19714000)'3800':0.01479000,Boana_ericae:16.21193000)'3799':7.19111000)'3798':4.63099000,(Boana_pellucens:5.59057000,Boana_rufitela:5.59057000)'3818':22.44346000)'3821':0.00000000,(((((Boana_caiapo:11.11445000,Boana_raniceps:11.11445000)'3817':6.03903000,(Boana_dentei:13.16256000,Boana_fasciata:13.16256000)'3797':3.99092000)'3769':0.00000000,((((((Boana_aff._multifasciata_CM-2022:1.21594000,Boana_albopunctata:1.21594000)'3827':0.51982000,Boana_aff._albopunctata_CM-2022:1.73576000)'3826':3.13336000,Boana_multifasciata:4.86912000)'3825':0.00000000,Boana_leucocheila:4.86912000)'3839':5.49778000,Boana_lanciformis:10.36690000)'3838':5.91930000,((Boana_aff._steinbachi_CM-2022:1.50080000,Boana_sp._e_AF-2020:1.50080000)'3837':3.01737000,Boana_calcarata:4.51817000)'3846':11.76803000)'3845':0.86728000)'3853':10.33430000,Boana_heilprini:27.48778000)'3852':0.00000000,Boana_picturata:27.48778000)'3851':0.54625000)'3850':2.43415000,(((((Boana_nympha:13.90278000,Boana_microderma:13.90278000)'3844':9.80132000,Boana_roraima:23.70410000)'3836':1.52733000,((Boana_lemai:8.33724000,Boana_benitezi:8.33724000)'3859':13.10731000,Boana_ornatissima:21.44455000)'3835':3.78688000)'3862':0.00000000,Boana_sibleszi:25.23143000)'3834':1.44677000,((Boana_semilineata:3.54082000,Boana_geographica:3.54082000)'3833':9.79918000,Boana_boans:13.34000000)'3832':13.33820000)'3824':3.78998000)'3768':4.46801000,Boana_cinerascens:34.93619000)'3870':0.00000000)'3869':3.72381000,(Bokermannohyla_martinsi:16.50606000,((Bokermannohyla_hylax:2.88203000,Bokermannohyla_circumdata:2.88203000)'3874':6.57415000,Bokermannohyla_astartea:9.45618000)'3868':7.04988000)'3878':22.15394000)'3881':4.18382000,(((((Hyloscirtus_alytolylax:8.76056000,Hyloscirtus_simmonsi:8.76056000)'3877':7.59379000,Hyloscirtus_colymba:16.35435000)'3867':10.25597000,Hyloscirtus_phyllognathus:26.61032000)'3767':1.38968000,(Hyloscirtus_lascinius:17.87076000,Hyloscirtus_palmeri:17.87076000)'3749':10.12924000)'3893':10.50000000,((((((((Hyloscirtus_staufferorum:3.06769000,Hyloscirtus_pacha:3.06769000)'3892':2.54787000,Hyloscirtus_psarolaimus:5.61556000)'3898':1.04439000,Hyloscirtus_tigrinus:6.65995000)'3897':1.34291000,Hyloscirtus_ptychodactylus:8.00286000)'3891':2.70992000,Hyloscirtus_larinopygion:10.71278000)'3909':0.58764000,Hyloscirtus_pantostictus:11.30042000)'3908':11.30607000,(Hyloscirtus_lindae:5.68027000,Hyloscirtus_tapichalaca:5.68027000)'3907':16.92622000)'3914':11.39686000,(Hyloscirtus_charazani:7.78615000,Hyloscirtus_armatus:7.78615000)'3906':26.21720000)'3917':4.49665000)'3905':4.34382000)'3904':6.52618000,Myersiohyla_inparquesi:49.37000000)'3922':1.66000000)'3921':7.19000000)'3903':4.98500000,((((((((Litoria_microbelos:16.80146000,Litoria_dorsalis:16.80146000)'3902':3.68857000,Litoria_longirostris:20.49003000)'3890':2.35697000,Litoria_meiriana:22.84700000)'3889':5.75830000,((((Litoria_coplandi:13.64784000,Litoria_watjulumensis:13.64784000)'3939':2.78354000,Litoria_nigrofrenata:16.43138000)'3938':0.56774000,((((Litoria_inermis:6.55888000,Litoria_pallida:6.55888000)'3937':4.18716000,Litoria_nasuta:10.74604000)'3936':0.93032000,(Litoria_freycineti:0.61508000,Litoria_latopalmata:0.61508000)'3935':11.06128000)'3934':0.86584000,Litoria_tornieri:12.54220000)'3932':4.45692000)'3949':5.82982000,Litoria_personata:22.82894000)'3947':5.77636000)'3931':2.13579000,((((((Litoria_rubella:10.72198000,Litoria_electrica:10.72198000)'3930':2.33064000,Litoria_dentata:13.05262000)'3929':1.33264000,Litoria_congenita:14.38526000)'3957':6.78364000,(((((Litoria_paraewingi:2.48895000,Litoria_verreauxii:2.48895000)'3960':1.21512000,Litoria_revelata:3.70407000)'3956':0.24209000,Litoria_littlejohni:3.94616000)'3955':2.69803000,Litoria_ewingii:6.64419000)'3964':2.26635000,Litoria_jervisiensis:8.91054000)'3954':12.25836000)'3928':1.29014000,((((Litoria_amboinensis:0.42044000,Litoria_darlingtoni:0.42044000)'3888':4.40405000,Litoria_peronii:4.82449000)'3887':6.95221000,Litoria_tyleri:11.77670000)'3971':7.77066000,Litoria_rothii:19.54736000)'3976':2.91168000)'3974':6.39996000,(Litoria_adelaidensis:23.66659000,Litoria_burrowsi:23.66659000)'3970':5.19241000)'3980':1.88209000)'3986':2.73074000,((((((((Litoria_iris:10.57264000,Litoria_majikthise:10.57264000)'3985':5.59757000,Litoria_havina:16.17021000)'3984':2.30419000,Litoria_pronimia:18.47440000)'3983':1.58935000,Litoria_multiplica:20.06375000)'3979':2.00830000,((((Litoria_arfakiana:8.40431000,Litoria_wollastoni:8.40431000)'3969':5.99949000,Litoria_spartacus:14.40380000)'3968':2.40356000,(Litoria_angiana:12.83312000,Litoria_micromembrana:12.83312000)'3886':3.97424000)'3884':1.18692000,(Litoria_leucova:16.52329000,Litoria_modica:16.52329000)'3748':1.47099000)'4026':4.07777000)'4025':0.95929000,(Litoria_nigropunctata:17.50464000,Litoria_prora:17.50464000)'4033':5.52670000)'4032':2.13473000,Litoria_bicolor:25.16607000)'4031':2.70322000,(Litoria_fallax:11.55322000,Litoria_olongburensis:11.55322000)'4038':16.31607000)'4030':5.60254000)'4024':8.95604000,((((((((Nyctimystes_papua:8.78657000,Nyctimystes_pulcher:8.78657000)'4023':2.51059000,Nyctimystes_cheesmani:11.29716000)'4022':0.77183000,(Nyctimystes_foricula:5.70398000,Nyctimystes_semipalmatus:5.70398000)'4021':6.36501000)'4020':2.07326000,(Nyctimystes_humeralis:8.22999000,Nyctimystes_zweifeli:8.22999000)'4019':5.91226000)'4046':2.06529000,(Nyctimystes_kubori:9.86386000,Nyctimystes_narinosus:9.86386000)'4018':6.34368000)'4051':15.93943000,Litoria_brevipalmata:32.14697000)'4050':1.93303000,(Nyctimystes_infrafrenatus:24.02898000,Nyctimystes_dux:24.02898000)'4065':10.05102000)'4064':3.93914000,(((((((((Ranoidea_rheocola:9.32645000,Litoria_nyakalensis:9.32645000)'4063':4.62263000,Ranoidea_nannotis:13.94908000)'4062':1.26155000,Nyctimystes_dayi:15.21063000)'4074':3.01388000,(Ranoidea_impura:5.82416000,Litoria_thesaurensis:5.82416000)'4073':12.40035000)'4072':2.98033000,(((((((((((Cyclorana_maini:1.41968000,Ranoidea_maculosa:1.41968000)'4071':2.11522000,Cyclorana_longipes:3.53490000)'4061':2.01248000,(Cyclorana_cultripes:2.74707000,Cyclorana_vagitus:2.74707000)'4049':2.80031000)'4017':1.09082000,Cyclorana_manya:6.63820000)'4016':1.64565000,Cyclorana_cryptotis:8.28385000)'4090':0.36401000,(Ranoidea_brevipes:7.82251000,Ranoidea_alboguttata:7.82251000)'4095':0.82535000)'4094':0.38084000,Cyclorana_verrucosa:9.02870000)'4093':1.02645000,Ranoidea_platycephala:10.05515000)'4089':0.00000000,(Cyclorana_australis:0.31000000,Cyclorana_novaehollandiae:0.31000000)'4100':9.74515000)'4088':3.76496000,Ranoidea_dahlii:13.82011000)'4106':4.82289000,(((Ranoidea_moorei:0.83540000,Ranoidea_cyclorhynchus:0.83540000)'4105':8.91748000,Ranoidea_aurea:9.75288000)'4104':3.18315000,Ranoidea_raniformis:12.93603000)'4103':5.70697000)'4087':2.56184000)'4112':0.00000000,((((Ranoidea_barringtonensis:7.28242000,Ranoidea_pearsoniana:7.28242000)'4086':3.42879000,(Ranoidea_phyllochroa:6.34937000,Ranoidea_nudidigita:6.34937000)'4085':4.36184000)'4116':4.23610000,Ranoidea_citropa:14.94731000)'4084':0.00000000,(Ranoidea_subglandulosa:5.12035000,Litoria_daviesae:5.12035000)'4120':9.82696000)'4126':6.25753000)'4125':1.51118000,(((Ranoidea_eucnemis:15.89659000,Ranoidea_genimaculata:15.89659000)'4130':2.78818000,Ranoidea_exophthalmia:18.68477000)'4124':4.03125000,((((Litoria_jungguy:2.05114000,Litoria_wilcoxii:2.05114000)'4123':1.48553000,Ranoidea_booroolongensis:3.53667000)'4119':1.83713000,Litoria_lesueurii:5.37380000)'4083':15.15503000,Litoria_andiirrmalin:20.52883000)'4015':2.18719000)'4139':0.00000000)'4142':0.80770000,Ranoidea_spenceri:23.52372000)'4138':1.51508000,((((Ranoidea_chloris:3.84555000,Litoria_xanthomera:3.84555000)'4145':3.43682000,Ranoidea_gracilenta:7.28237000)'4137':6.62150000,Litoria_kumae:13.90387000)'4136':6.87503000,(((Ranoidea_caerulea:4.61010000,Ranoidea_gilleni:4.61010000)'4014':2.86331000,Ranoidea_splendida:7.47341000)'4149':1.94500000,Litoria_cavernicola:9.41841000)'4013':11.36049000)'4155':4.25990000)'4154':12.98034000)'4153':4.40873000)'4152':8.11135000,(Phrynomedusa_marginata:32.51226000,((((((((((((Phyllomedusa_distincta:2.53226000,Phyllomedusa_tetraploidea:2.53226000)'4012':0.47653000,Phyllomedusa_iheringii:3.00879000)'4011':0.16206000,Phyllomedusa_burmeisteri:3.17085000)'4167':1.09811000,Phyllomedusa_bahiana:4.26896000)'4166':2.17956000,Phyllomedusa_sauvagii:6.44852000)'4171':6.65603000,Phyllomedusa_boliviana:13.10455000)'4165':2.64194000,(((Phyllomedusa_trinitatis:1.34976000,Phyllomedusa_neildi:1.34976000)'4164':1.85358000,Phyllomedusa_tarsius:3.20334000)'4163':4.91610000,Phyllomedusa_camba:8.11944000)'4180':7.62705000)'4179':1.75351000,(Phyllomedusa_bicolor:12.93000000,Phyllomedusa_vaillantii:12.93000000)'4178':4.57000000)'4185':4.79500000,(((((Phyllomedusa_duellmani:3.41901000,Phyllomedusa_baltea:3.41901000)'4177':7.78490000,Phyllomedusa_perinesos:11.20391000)'4188':1.95704000,Phyllomedusa_atelopoides:13.16095000)'4176':2.55811000,Phyllomedusa_tomopterna:15.71906000)'4162':0.00000000,((((Pithecopus_hypochondrialis:2.93412000,Pithecopus_azureus:2.93412000)'4010':4.98854000,Pithecopus_nordestinus:7.92266000)'4195':4.43734000,Phyllomedusa_palliata:12.36000000)'4194':1.04608000,((((Pithecopus_oreades:0.65408000,Pithecopus_centralis:0.65408000)'4207':1.26663000,Pithecopus_ayeaye:1.92071000)'4206':4.94967000,Pithecopus_rohdei:6.87038000)'4205':1.52057000,Pithecopus_megacephalus:8.39095000)'4204':5.01513000)'4203':2.31298000)'4202':6.57594000)'4201':6.68870000,(Phasmahyla_jandaia:10.21148000,(((Phasmahyla_cruzi:4.36521000,Phasmahyla_cochranae:4.36521000)'4199':3.75715000,Phasmahyla_guttata:8.12236000)'4193':0.00000000,Phasmahyla_exilis:8.12236000)'4192':2.08912000)'4191':18.77222000)'4009':0.05344000,((Hylomantis_granulosa:9.57544000,Hylomantis_aspera:9.57544000)'4220':12.88868000,(Agalychnis_hulli:22.36618000,((((((Agalychnis_moreletii:6.02557000,Agalychnis_annae:6.02557000)'4223':0.00000000,Agalychnis_saltator:6.02557000)'4219':0.88907000,Agalychnis_callidryas:6.91464000)'4218':3.71756000,Agalychnis_spurrelli:10.63220000)'4008':3.78562000,Agalychnis_dacnicolor:14.41782000)'4228':7.94836000,Agalychnis_lemur:22.36618000)'4227':0.00000000)'4007':0.09794000)'4235':6.57302000)'4234':0.00000000,Cruziohyla_calcarifer:29.03714000)'4239':3.47512000)'4233':18.02696000)'4245':12.66578000)'4249':9.39523000)'4254':0.53886000,(Cryptobatrachus:55.82551000,((((Stefania_ginesi:33.19697000,(((Stefania_scalae:7.47945000,Stefania_evansi:7.47945000)'4253':12.82055000,Stefania_coxi:20.30000000)'4252':5.40000000,Stefania_schuberti:25.70000000)'4248':7.49697000)'4244':19.99979000,(Gastrotheca_fissipes:43.76677000,(((((Gastrotheca_longipes:15.23898000,Gastrotheca_helenae:15.23898000)'4243':8.79880000,(Gastrotheca_dendronastes:13.01383000,Gastrotheca_cornuta:13.01383000)'4260':11.02395000)'4242':5.20832000,(Gastrotheca_weinlandii:16.23655000,Gastrotheca_guentheri:16.23655000)'4232':13.00955000)'4006':5.72165000,Gastrotheca_walkeri:34.96775000)'4005':0.00000000,(((((((Gastrotheca_stictopleura:12.54837000,Gastrotheca_atympana:12.54837000)'4266':5.59963000,(Gastrotheca_ochoai:6.73267000,Gastrotheca_excubitor:6.73267000)'4265':11.41533000)'4264':0.00000000,(((((Gastrotheca_chrysosticta:5.62609000,Gastrotheca_christiani:5.62609000)'4004':0.78187000,Gastrotheca_gracilis:6.40796000)'4003':6.69636000,Gastrotheca_griswoldi:13.10432000)'4278':0.09548000,Gastrotheca_marsupiata:13.19980000)'4281':3.63132000,(Gastrotheca_peruana:8.60850000,Gastrotheca_pseustes:8.60850000)'4277':8.22262000)'4276':1.31688000)'4275':0.04325000,Gastrotheca_psychrophila:18.19125000)'4286':2.93305000,Gastrotheca_zeugocystis:21.12430000)'4274':2.67618000,((((((Gastrotheca_ruizi:2.72634000,Gastrotheca_aureomaculata:2.72634000)'4273':4.44146000,(Gastrotheca_trachyceps:0.83572000,Gastrotheca_argenteovirens:0.83572000)'4272':6.33208000)'4002':4.85903000,Gastrotheca_dunni:12.02683000)'4001':2.45813000,Gastrotheca_nicefori:14.48496000)'4293':0.92927000,Gastrotheca_riobambae:15.41423000)'4292':6.84410000,(((Gastrotheca_plumbea:4.73596000,Gastrotheca_orophylax:4.73596000)'4000':7.17896000,Gastrotheca_litonedis:11.91492000)'3999':4.23485000,Gastrotheca_monticola:16.14977000)'3998':6.10856000)'4301':1.54215000)'4300':2.00604000,Gastrotheca_galeata:25.80652000)'4299':9.16123000)'3997':8.79902000)'3996':9.42999000)'3994':0.00000000,((Hemiphractus_bubalus:16.56988000,Hemiphractus_proboscideus:16.56988000)'3993':17.59689000,(Hemiphractus_scutatus:28.64136000,Hemiphractus_helioi:28.64136000)'3747':5.52541000)'4315':19.02999000)'4313':0.87625000,(Flectonotus_fitzgeraldi:16.05000000,Flectonotus_pygmaeus:16.05000000)'4312':38.02301000)'4319':1.75250000)'4311':17.31358000)'4310':13.33599000,((((Ischnocnema_ramagii:51.19317000,(((((((Ischnocnema_guentheri:26.35900000,((Ischnocnema_izecksohni:7.16461000,Ischnocnema_nasuta:7.16461000)'4326':17.00812000,Ischnocnema_oea:24.17273000)'4325':2.18627000)'4324':3.98504000,Ischnocnema_erythromera:30.34404000)'4323':0.00000000,(Ischnocnema_hoehnei:28.80076000,Ischnocnema_venancioi:28.80076000)'4309':1.54328000)'4333':2.40703000,Ischnocnema_parva:32.75107000)'4336':7.62372000,(((Ischnocnema_octavioi:18.27063000,Ischnocnema_verrucosa:18.27063000)'4332':17.29905000,Ischnocnema_bolbodactyla:35.56968000)'4308':4.80511000,Ischnocnema_juipoca:40.37479000)'3746':0.00000000)'3414':3.94077000,(((Ischnocnema_holti:13.85839000,Ischnocnema_lactea:13.85839000)'4349':17.25881000,Ischnocnema_spanios:31.11720000)'4348':13.19836000,Ischnocnema_sambaqui:44.31556000)'4347':0.00000000)'4346':6.87761000,((((((Brachycephalus_nodoterga:9.00000000,Brachycephalus_toby:9.00000000)'4356':1.17602000,(Brachycephalus_vertebralis:5.70653000,Brachycephalus_pitanga:5.70653000)'4367':4.46949000)'4371':4.35026000,(Brachycephalus_hermogenesi:5.42845000,Brachycephalus_alipioi:5.42845000)'4370':9.09783000)'4366':6.14113000,(Brachycephalus_garbeanus:7.00000000,Brachycephalus_ephippium:7.00000000)'4375':13.66741000)'4365':11.56101000,Brachycephalus_didactylus:32.22842000)'4364':7.76969000,(((Brachycephalus_pombali:2.59500000,Brachycephalus_ferruginus:2.59500000)'4363':2.87150000,Brachycephalus_pernix:5.46650000)'4362':13.80798000,(Brachycephalus_izecksohni:5.26272000,Brachycephalus_brunneus:5.26272000)'4381':14.01176000)'4361':20.72363000)'4388':11.19506000)'4387':0.00000000)'4386':5.36443000,((((Niceforonia_dolops:48.16591000,((Niceforonia_peraccai:15.51238000,Niceforonia_brunnea:15.51238000)'4395':5.17896000,Niceforonia_elassodiscus:20.69134000)'4394':27.47457000)'4393':0.01705000,((((((((((((Pristimantis_suetus:29.07058000,(((((Pristimantis_chloronotus:11.46604000,Pristimantis_supernatis:11.46604000)'4385':1.08377000,Pristimantis_eriphus:12.54981000)'4384':0.00000000,Pristimantis_thymelensis:12.54981000)'4360':10.49801000,(((((((Pristimantis_ocreatus:4.88303000,Pristimantis_pyrrhomerus:4.88303000)'4402':1.53755000,Pristimantis_leoni:6.42058000)'4401':0.00000000,Pristimantis_festae:6.42058000)'4359':4.38105000,(Pristimantis_celator:10.36732000,Pristimantis_verecundus:10.36732000)'4355':0.43431000)'4345':0.00000000,(Pristimantis_jubatus:3.88433000,Pristimantis_aff._jubatus_UVC_15842:3.88433000)'4344':6.91730000)'4342':8.58668000,((((((Pristimantis_buckleyi:6.15132000,Pristimantis_vertebralis:6.15132000)'4341':1.60866000,Pristimantis_devillei:7.75998000)'4409':0.66035000,((Pristimantis_gentryi:0.70334000,Pristimantis_truebae:0.70334000)'4408':3.92022000,Pristimantis_curtipes:4.62356000)'4340':3.79677000)'4420':2.30949000,Pristimantis_surdus:10.72982000)'4419':2.17552000,((Pristimantis_duellmani:9.71185000,Pristimantis_quinquagesimus:9.71185000)'4418':2.42555000,Pristimantis_thymalopsoides:12.13740000)'4427':0.76794000)'4426':6.48297000,Pristimantis_hectus:19.38831000)'4425':0.00000000)'4417':3.42905000,(((Pristimantis_myops:10.62294000,Pristimantis_quantus:10.62294000)'4435':1.91948000,(Pristimantis_angustilineatus:8.25648000,Pristimantis_brevifrons:8.25648000)'4434':4.28594000)'4433':0.00000000,(Pristimantis_acatallelus:7.55935000,Pristimantis_capitonis:7.55935000)'4432':4.98307000)'4416':10.27494000)'4415':0.23046000)'4442':6.02276000,(((((((((((Pristimantis_unistrigatus:12.66260000,Pristimantis_aff._taeniatus_3_AJC-2011:12.66260000)'4414':4.29565000,((((Pristimantis_ptochus:11.28852000,Pristimantis_zophus:11.28852000)'4447':2.96083000,Pristimantis_frater:14.24935000)'4446':1.57526000,(Pristimantis_juanchoi:13.07220000,Pristimantis_palmeri:13.07220000)'4467':2.75241000)'4471':0.00000000,(Pristimantis_cajamarcensis:14.27580000,Pristimantis_ceuthospilus:14.27580000)'4470':1.54881000)'4466':1.13364000)'4465':0.90626000,((Pristimantis_ockendeni:6.26893000,Pristimantis_librarius:6.26893000)'4464':3.07734000,Pristimantis_martiae:9.34627000)'4463':8.51824000)'4462':1.81251000,Pristimantis_ardalonychus:19.67702000)'4461':0.49167000,((((Pristimantis_luteolateralis:3.27611000,Pristimantis_walkeri:3.27611000)'4460':5.82183000,Pristimantis_parvillus:9.09794000)'4485':6.49826000,Pristimantis_chalceus:15.59620000)'4489':1.46210000,((Pristimantis_pardalis:2.97069000,Pristimantis_altae:2.97069000)'4488':4.91824000,Pristimantis_pirrensis:7.88893000)'4484':9.16937000)'4483':3.11039000)'4482':0.86052000,(((((Pristimantis_imitatrix:6.87050000,Pristimantis_lirellus:6.87050000)'4481':3.73770000,Pristimantis_croceoinguinis:10.60820000)'4459':4.48842000,Pristimantis_llojsintuta:15.09662000)'4458':1.11446000,(((Pristimantis_inguinalis:4.15413000,Pristimantis_cruciocularis:4.15413000)'4457':2.29777000,Pristimantis_marmoratus:6.45190000)'4456':6.85706000,(Pristimantis_pulvinatus:0.93508000,Pristimantis_jester:0.93508000)'4501':12.37388000)'4500':2.90212000)'4499':4.22357000,((((Pristimantis_altamazonicus:7.27018000,Pristimantis_platydactylus:7.27018000)'4455':0.20804000,'Pristimantis aff. altamazonicus BOLD:AAB3748':7.47822000)'4454':8.45081000,Pristimantis_ventrimarmoratus:15.92903000)'4453':0.00000000,Pristimantis_diadematus:15.92903000)'4508':4.50562000)'4452':0.59456000)'4451':0.71801000,(Pristimantis_orestes:10.01156000,Pristimantis_simonbolivari:10.01156000)'4445':11.73566000)'4413':0.20077000,((((Pristimantis_riveti:6.62303000,Pristimantis_versicolor:6.62303000)'4339':2.03561000,Pristimantis_phoxocephalus:8.65864000)'3413':5.44604000,Pristimantis_spinosus:14.10468000)'4545':2.70612000,Pristimantis_cryophilius:16.81080000)'4544':5.13719000)'4543':2.12048000,((Pristimantis_rhodoplichus:20.33107000,Pristimantis_simonsii:20.33107000)'4550':3.73740000,(((Pristimantis_petrobardus:14.22258000,Pristimantis_wiensi:14.22258000)'4542':2.29041000,(Pristimantis_quaquaversus:10.42088000,Pristimantis_rhabdocnemus:10.42088000)'4541':6.09211000)'4554':2.11440000,Pristimantis_melanogaster:18.62739000)'4540':5.44108000)'4565':0.00000000)'4570':0.68787000,((Pristimantis_espedeus:12.62751000,Pristimantis_grandoculis:12.62751000)'4568':6.82443000,Pristimantis_guianensis:19.45194000)'4564':5.30440000)'4573':2.27084000,(((((((Pristimantis_acuminatus:16.90196000,Pristimantis_moro:16.90196000)'4563':0.00000000,Pristimantis_schultei:16.90196000)'4562':0.02912000,(Pristimantis_bromeliaceus:0.93061000,Pristimantis_cf._mendax_SBH-2008:0.93061000)'4561':16.00047000)'4579':2.33070000,(Pristimantis_zeuctotylus:14.51648000,Pristimantis_vilarsi:14.51648000)'4582':4.74530000)'4578':1.42949000,((Pristimantis_zimmermanae:13.66563000,Pristimantis_pluvialis:13.66563000)'4560':7.02564000,Pristimantis_galdi:20.69127000)'4559':0.00000000)'4558':3.35486000,((Pristimantis_nyctophylax:3.20018000,Pristimantis_subsigillatus:3.20018000)'4592':12.85903000,Pristimantis_crucifer:16.05921000)'4596':7.98692000)'4595':0.00000000,(((((Pristimantis_calcarulatus:12.19830000,Pristimantis_dissimulatus:12.19830000)'4591':2.27850000,Pristimantis_appendiculatus:14.47680000)'4590':1.04036000,Pristimantis_pycnodermis:15.51716000)'4588':3.34283000,Pristimantis_orcesi:18.85999000)'4587':2.33178000,((Pristimantis_glandulosus:8.11303000,Pristimantis_inusitatus:8.11303000)'4557':3.16339000,Pristimantis_acerus:11.27642000)'4539':9.91535000)'4608':2.85436000)'4607':2.98105000)'4606':2.04340000)'4538':0.00000000)'4613':0.11151000,Pristimantis_prolatus:29.18209000)'4537':0.29245000,(Pristimantis_rozei:29.47454000,Pristimantis_urichi:29.47454000)'4617':0.00000000)'4616':0.27751000,(((((((((Pristimantis_citriogaster:7.47455000,Pristimantis_malkini:7.47455000)'4536':1.92515000,Pristimantis_buccinator:9.39970000)'4535':2.62715000,(Pristimantis_condor:9.82212000,Pristimantis_conspicillatus:9.82212000)'4534':2.20473000)'4624':4.58022000,(Pristimantis_achatinus:11.20288000,Pristimantis_lymani:11.20288000)'4623':5.40419000)'4533':3.09521000,((((Pristimantis_bipunctatus:5.08591000,Pristimantis_symptosus:5.08591000)'4632':4.21565000,Pristimantis_adiastolus:9.30156000)'4631':5.41074000,Pristimantis_skydmainos:14.71230000)'4630':2.39254000,Pristimantis_karcharias:17.10484000)'4532':2.59744000)'4640':3.16462000,(((Pristimantis_fenestratus:4.41454000,Pristimantis_koehleri:4.41454000)'4647':6.06818000,Pristimantis_samaipatae:10.48272000)'4651':2.24022000,Pristimantis_chiastonotus:12.72294000)'4650':10.14396000)'4646':2.16203000,(((((Pristimantis_paulodutrai:10.38643000,Pristimantis_vinhai:10.38643000)'4655':11.04346000,Pristimantis_gaigei:21.42989000)'4645':0.39146000,((Pristimantis_charlottevillensis:6.53386000,Pristimantis_gutturalis:6.53386000)'4666':8.74804000,Pristimantis_ardilae:15.28190000)'4665':6.53945000)'4670':0.68177000,(Pristimantis_relictus:20.20626000,Pristimantis_rupicola:20.20626000)'4664':2.29686000)'4663':0.00000000,Pristimantis_incertus:22.50312000)'4675':2.52581000)'4674':4.32462000,((((((Pristimantis_savagei:14.00174000,Pristimantis_medemi:14.00174000)'4662':1.42248000,Pristimantis_bowara:15.42422000)'4681':0.00000000,(Pristimantis_affinis:8.76450000,Pristimantis_nervicus:8.76450000)'4680':6.65972000)'4685':0.65218000,(Pristimantis_chamezensis:12.29042000,Pristimantis_carranguerorum:12.29042000)'4679':3.78598000)'4661':9.78500000,(Pristimantis_euphronides:4.37460000,Pristimantis_shrevei:4.37460000)'4693':21.48680000)'4692':2.88103000,Pristimantis_caprifer:28.74243000)'4699':0.61112000)'4698':0.00000000,((((((Pristimantis_rhabdolaemus:9.26679000,Pristimantis_toftae:9.26679000)'4697':0.00000000,Yunganastes_pluvicanorus:9.26679000)'4691':5.00271000,Pristimantis_sagittulus:14.26950000)'4690':2.51218000,Pristimantis_danae:16.78168000)'4689':0.00000000,(((Pristimantis_stictogaster:3.25055000,Pristimantis_albertus:3.25055000)'4688':1.12740000,Pristimantis_cf._rhabdolaemus_SBH-2008:4.37795000)'4660':6.04512000,Pristimantis_aniptopalmatus:10.42307000)'4659':6.35861000)'4658':0.37325000,((Pristimantis_peruvianus:3.56351000,Pristimantis_reichlei:3.56351000)'4644':12.93850000,Pristimantis_cf._toftae_AJC-2011:16.50201000)'4713':0.65292000)'4712':12.19862000)'4718':0.39850000)'4717':0.27768000,(((((Pristimantis_cremnobates:6.08932000,Pristimantis_orpacobates:6.08932000)'4711':11.43453000,Pristimantis_ridens:17.52385000)'4710':3.39174000,((((Pristimantis_paisa:0.32938000,Pristimantis_viejas:0.32938000)'4709':9.98661000,Pristimantis_erythropleura:10.31599000)'4643':10.55899000,Pristimantis_cruentus:20.87498000)'4639':0.00000000,(((Pristimantis_colomai:2.21104000,Pristimantis_latidiscus:2.21104000)'4724':12.09676000,Pristimantis_museosus:14.30780000)'4638':2.65534000,Pristimantis_roseus:16.96314000)'4730':3.91184000)'4729':0.04061000)'4735':1.33243000,((Pristimantis_calcaratus:12.27756000,Pristimantis_kelephas:12.27756000)'4734':3.04513000,Pristimantis_caryophyllaceus:15.32269000)'4728':6.92533000)'4727':6.13617000,((((Pristimantis_lanthanites:10.66544000,Pristimantis_thectopternus:10.66544000)'4637':8.62295000,((Pristimantis_w-nigrum:6.85145000,Pristimantis_actites:6.85145000)'4531':1.17951000,Pristimantis_illotus:8.03096000)'4749':11.25743000)'4748':4.28571000,Pristimantis_deinops:23.57410000)'4747':4.81009000,(Pristimantis_crenunguis:7.86793000,Pristimantis_labiosus:7.86793000)'4746':20.51626000)'4745':0.00000000)'4743':1.64554000)'4741':0.32091000,(((Yunganastes_bisignatus:11.19488000,Yunganastes_fraudator:11.19488000)'4740':4.76973000,Yunganastes_ashkapara:15.96461000)'4530':4.15662000,Yunganastes_mercedesae:20.12123000)'4761':10.22941000)'4760':0.33179000,Pristimantis_dundeei:30.68243000)'4759':0.38603000,Pristimantis_aff._fenestratus_MF-2018:31.06846000)'4758':0.66490000,((Pristimantis_latro:5.66485000,Pristimantis_pictus:5.66485000)'4770':1.70520000,(Pristimantis_giorgii:4.61950000,Pristimantis_moa:4.61950000)'4769':2.75055000)'4767':24.36331000)'4757':0.83331000,((Pristimantis_sp._SBH-2008:20.53195000,((Pristimantis_bogotensis:12.82962000,Pristimantis_miyatai:12.82962000)'4529':7.70233000,Pristimantis_taeniatus:20.53195000)'4528':0.00000000)'4776':1.40478000,((Pristimantis_altamnis:4.54022000,Pristimantis_kichwarum:4.54022000)'4775':3.90680000,Pristimantis_achuar:8.44702000)'4527':13.48971000)'4526':10.62994000)'4789':1.76504000,((Pristimantis_cerasinus:8.35797000,'Pristimantis aff. cruentus BOLD:ABA0223':8.35797000)'4792':5.03853000,Pristimantis_aff._taeniatus_1_AJC-2011:13.39650000)'4788':20.93521000)'4797':13.53652000,(((((Lynchius_simmonsi:38.89959000,((Lynchius_parkeri:9.68710000,Lynchius_nebulanastes:9.68710000)'4796':0.00000000,Lynchius_flavomaculatus:9.68710000)'4795':29.21249000)'4787':0.00000000,((((((Oreobates_madidi:16.52434000,Oreobates_heterodactylus:16.52434000)'4802':2.73904000,Oreobates_cruralis:19.26338000)'4786':9.19842000,((Oreobates_discoidalis:13.80497000,Oreobates_ibischi:13.80497000)'4813':5.14595000,Oreobates_barituensis:18.95092000)'4811':9.51088000)'4809':5.60010000,(((Oreobates_sanderi:4.89796000,Oreobates_granulosus:4.89796000)'4808':3.07754000,Oreobates_sanctaecrucis:7.97550000)'4820':7.54886000,Oreobates_choristolemma:15.52436000)'4818':18.53754000)'4817':1.58352000,(Oreobates_lehri:33.74798000,Oreobates_pereger:33.74798000)'4807':1.89744000)'4785':0.00000000,(Oreobates_saxatilis:5.10333000,Oreobates_quixensis:5.10333000)'4831':30.54209000)'4830':3.25417000)'4829':1.94176000,(((((Phrynopus_kauneorum:5.43281000,Phrynopus_juninensis:5.43281000)'4851':2.98873000,Phrynopus_tautzorum:8.42154000)'4854':1.44137000,((Phrynopus_horstpauli:6.10681000,Phrynopus_barthlenae:6.10681000)'4850':1.64923000,Phrynopus_pesantesi:7.75604000)'4849':2.10687000)'4848':2.03718000,Phrynopus_bufoides:11.90009000)'4847':10.73889000,(Phrynopus_sp._KU291634:11.95342000,Phrynopus_bracki:11.95342000)'4846':10.68556000)'4845':18.20237000)'4865':5.95865000,((Strabomantis_biporcatus:22.43866000,Strabomantis_sulcatus:22.43866000)'4864':11.49453000,((Strabomantis_anomalus:12.20794000,Strabomantis_bufoniformis:12.20794000)'4863':12.78990000,Strabomantis_necerus:24.99784000)'4871':8.93535000)'4874':12.86681000)'4870':1.06823000,Hypodactylus:47.86823000)'4862':0.00000000)'4844':0.31473000)'4842':3.17723000,(((Microkayla_iatamasi:22.42968000,Microkayla_wettsteini:22.42968000)'4841':23.30259000,Noblella_peruviana:45.73227000)'4878':5.62792000,((((Noblella_heyeri:26.05812000,Noblella_myrmecoides:26.05812000)'4840':9.79414000,Noblella_lochites:35.85226000)'4839':9.55536000,Heyerus_bilineatus:45.40762000)'4838':0.54619000,((((Holoaden_bradei:19.38358000,Holoaden_luederwaldti:19.38358000)'4884':25.24008000,Euparkerella_brasiliensis:44.62366000)'4883':1.30300000,(Bryophryne:45.75833000,(Barycholos_ternetzi:27.27216000,Barycholos_pulcher:27.27216000)'4837':18.48617000)'4836':0.16833000)'4828':0.02715000,Psychrophrynella:45.95381000)'4891':0.00000000)'4890':5.40638000)'4895':0.00000000)'4889':5.19741000,((((((((Craugastor_bransfordii:23.23566000,Craugastor_podiciferus:23.23566000)'4827':9.29288000,((Craugastor_loki:14.71548000,Craugastor_rhodopis:14.71548000)'4899':3.12490000,Craugastor_mexicanus:17.84038000)'4902':14.68816000)'4898':5.58412000,(Craugastor_laticeps:15.07326000,Craugastor_lineatus:15.07326000)'4826':23.03940000)'4825':0.05248000,((((((Craugastor_talamancae:12.35977000,Craugastor_crassidigitus:12.35977000)'4910':0.00000000,Craugastor_fitzingeri:12.35977000)'4909':0.93053000,Craugastor_raniformis:13.29030000)'4908':9.90268000,(Craugastor_tabasarae:10.23328000,Craugastor_longirostris:10.23328000)'4906':12.95970000)'4824':5.19290000,(((Craugastor_andi:3.83818000,Craugastor_cuaquero:3.83818000)'4784':16.23602000,Craugastor_melanostictus:20.07420000)'4917':3.10227000,Craugastor_emcelae:23.17647000)'4915':5.20941000)'4783':9.77926000,(((Craugastor_rugulosus:3.86682000,Craugastor_ranoides:3.86682000)'4782':3.15168000,Craugastor_fleischmanni:7.01850000)'4921':10.71422000,(((Craugastor_rupinius:15.58559000,Craugastor_sandersoni:15.58559000)'4781':1.94169000,Craugastor_megacephalus:17.52728000)'4525':0.20544000,((Craugastor_obesus:5.71320000,Craugastor_punctariolus:5.71320000)'4937':9.86864000,Craugastor_angelicus:15.58184000)'4936':2.15088000)'4942':0.00000000)'4948':20.43242000)'4952':0.00000000)'4951':1.44450000,(Craugastor_sartori:21.68146000,Craugastor_pygmaeus:21.68146000)'4947':17.92818000)'4941':1.23988000,(((((Craugastor_spatulatus:17.53268000,Craugastor_bocourti:17.53268000)'4935':2.60630000,Craugastor_stuarti:20.13898000)'4934':2.17094000,Craugastor_uno:22.30992000)'4933':3.46760000,Craugastor_alfredi:25.77752000)'4932':9.51989000,(Craugastor_tarahumaraensis:9.56508000,Craugastor_augusti:9.56508000)'4931':25.73233000)'4963':5.55211000)'4962':0.00000000,Craugastor_daryi:40.84952000)'4960':9.55048000,Haddadus_binotatus:50.40000000)'4930':6.15760000)'4929':0.00000000)'4968':13.21774000,(((((((((((((((Eleutherodactylus_intermedius:1.30397000,Eleutherodactylus_varleyi:1.30397000)'4928':13.44515000,Eleutherodactylus_feichtingeri:14.74912000)'4971':0.00000000,Eleutherodactylus_gundlachi:14.74912000)'4927':4.11832000,(((((Eleutherodactylus_jaumei:4.31697000,Eleutherodactylus_limbatus:4.31697000)'4977':2.87842000,Eleutherodactylus_iberia:7.19539000)'4976':1.84239000,Eleutherodactylus_etheridgei:9.03778000)'4975':2.05588000,Eleutherodactylus_orientalis:11.09366000)'4974':0.70574000,Eleutherodactylus_cubanus:11.79940000)'4926':7.06804000)'4983':0.00000000,Eleutherodactylus_atkinsi:18.86744000)'4925':13.42138000,(((((((Eleutherodactylus_planirostris:11.89500000,Eleutherodactylus_guanahacabibes:11.89500000)'4924':0.50517000,Eleutherodactylus_rogersi:12.40017000)'4524':0.86955000,(Eleutherodactylus_simulans:5.46724000,Eleutherodactylus_tonyi:5.46724000)'4993':7.80248000)'4998':0.00000000,Eleutherodactylus_goini:13.26972000)'4997':15.98888000,Eleutherodactylus_casparii:29.25860000)'4996':0.00000000,((Eleutherodactylus_blairhedgesi:0.95626000,Eleutherodactylus_thomasi:0.95626000)'4992':9.85256000,Eleutherodactylus_pinarensis:10.80882000)'5005':18.44978000)'5004':1.03573000,(Eleutherodactylus_adelus:18.15635000,Eleutherodactylus_pezopetrus:18.15635000)'5003':12.13798000)'4991':1.99449000)'5012':3.98897000,(((((((((((((((Eleutherodactylus_pantoni:8.15630000,Eleutherodactylus_pentasyringos:8.15630000)'5011':0.00000000,Eleutherodactylus_griphus:8.15630000)'5016':0.03622000,Eleutherodactylus_gossei:8.19252000)'5010':0.44326000,(Eleutherodactylus_cundalli:8.08490000,Eleutherodactylus_glaucoreius:8.08490000)'4990':0.55088000)'5019':2.37696000,Eleutherodactylus_junori:11.01274000)'4989':0.00000000,(Eleutherodactylus_alticola:9.53525000,Eleutherodactylus_orcutti:9.53525000)'4988':1.47749000)'5023':0.45506000,Eleutherodactylus_fuscus:11.46780000)'4987':1.13392000,Eleutherodactylus_jamaicensis:12.60172000)'4523':0.69337000,(Eleutherodactylus_andrewsi:11.94458000,Eleutherodactylus_nubicola:11.94458000)'4522':1.35051000)'4521':1.35051000,((Eleutherodactylus_cavernicola:5.03318000,Eleutherodactylus_grabhami:5.03318000)'4520':5.54311000,Eleutherodactylus_sisyphodemus:10.57629000)'5036':4.06931000)'5035':0.63670000,Eleutherodactylus_luteolus:15.28230000)'5034':1.17298000,Eleutherodactylus_toa:16.45528000)'5033':8.99379000,(Eleutherodactylus_riparius:15.00000000,Eleutherodactylus_rivularis:15.00000000)'5032':10.44907000)'5031':1.12745000,(Eleutherodactylus_cuneatus:13.00000000,Eleutherodactylus_turquinensis:13.00000000)'5030':13.57652000)'5029':0.00000000,((Eleutherodactylus_alcoae:12.97578000,Eleutherodactylus_armstrongi:12.97578000)'4519':0.54422000,(Eleutherodactylus_darlingtoni:3.39909000,Eleutherodactylus_leoncei:3.39909000)'4518':10.12091000)'4517':13.05652000)'5049':9.70127000)'5060':2.65872000,(((((((Eleutherodactylus_rhodesi:2.27126000,Eleutherodactylus_weinlandi:2.27126000)'5063':0.42004000,Eleutherodactylus_lentus:2.69130000)'5059':2.66327000,Eleutherodactylus_grahami:5.35457000)'5066':0.51444000,Eleutherodactylus_pictissimus:5.86901000)'5058':4.27719000,Eleutherodactylus_monensis:10.14620000)'5073':6.29693000,Eleutherodactylus_probolaeus:16.44313000)'5072':11.92522000,((Eleutherodactylus_bresslerae:8.84830000,Eleutherodactylus_ricordii:8.84830000)'5071':6.59864000,Eleutherodactylus_acmonis:15.44694000)'5079':12.92141000)'5084':10.56816000)'5082':2.57287000,Eleutherodactylus_greyi:41.50938000)'5078':2.25344000,((((Eleutherodactylus_dimidiatus:12.00000000,Eleutherodactylus_emiliae:12.00000000)'5070':9.55590000,Eleutherodactylus_maestrensis:21.55590000)'5087':0.01260000,Eleutherodactylus_albipes:21.56850000)'5069':11.59568000,(Eleutherodactylus_schmidti:10.00000000,Eleutherodactylus_rucillensis:10.00000000)'5057':23.16418000)'5091':10.59864000)'5090':3.66000000,(((((((((((Eleutherodactylus_corona:14.09864000,Eleutherodactylus_amadeus:14.09864000)'5056':0.00000000,(Eleutherodactylus_eunaster:6.29224000,Eleutherodactylus_caribe:6.29224000)'5107':7.80640000)'5111':0.06939000,Eleutherodactylus_heminota:14.16803000)'5110':0.13879000,(((Eleutherodactylus_dolomedes:11.83860000,Eleutherodactylus_glaphycompus:11.83860000)'5106':0.00000000,Eleutherodactylus_bakeri:11.83860000)'5104':2.05435000,Eleutherodactylus_glanduliferoides:13.89295000)'5102':0.41387000)'5101':0.53473000,Eleutherodactylus_thorectes:14.84155000)'5121':4.17976000,Eleutherodactylus_jugans:19.02131000)'5120':2.19702000,(Eleutherodactylus_apostates:12.91360000,Eleutherodactylus_oxyrhyncus:12.91360000)'5126':8.30473000)'5130':4.11740000,(Eleutherodactylus_furcyensis:12.00000000,Eleutherodactylus_rufifemoralis:12.00000000)'5129':13.33573000)'5125':1.38531000,Eleutherodactylus_paulsoni:26.72104000)'5119':1.24406000,((Eleutherodactylus_brevirostris:11.00000000,Eleutherodactylus_ventrilineatus:11.00000000)'5136':6.33821000,(Eleutherodactylus_glandulifer:1.95309000,Eleutherodactylus_sciagraphus:1.95309000)'5118':15.38512000)'5117':10.62689000)'5141':1.54490000,(Eleutherodactylus_klinikowskii:1.27798000,Eleutherodactylus_zugi:1.27798000)'5140':28.23202000)'5116':17.91282000)'5100':1.38010000,((Eleutherodactylus_symingtoni:9.88486000,Eleutherodactylus_zeus:9.88486000)'5149':15.98078000,((Eleutherodactylus_marnockii:9.00000000,Eleutherodactylus_cystignathoides:9.00000000)'5155':8.00000000,(Eleutherodactylus_nitidus:10.37926000,Eleutherodactylus_pipilans:10.37926000)'5154':6.62074000)'5152':8.86564000)'5148':22.93728000)'5160':7.31098000,(((((((Eleutherodactylus_ruthae:6.87744000,Eleutherodactylus_aporostegus:6.87744000)'5163':0.00000000,Eleutherodactylus_bothroboans:6.87744000)'5159':18.61110000,(Eleutherodactylus_parapelates:10.00000000,Eleutherodactylus_hypostenor:10.00000000)'5147':15.48854000)'5166':12.51146000,((Eleutherodactylus_nortoni:0.62100000,Eleutherodactylus_chlorophenax:0.62100000)'5146':18.37900000,Eleutherodactylus_inoptatus:19.00000000)'5169':19.00000000)'5145':1.41124000,(((((((((Eleutherodactylus_portoricensis:12.14962000,Eleutherodactylus_wightmanae:12.14962000)'5099':7.65460000,(Eleutherodactylus_coqui:12.77380000,Eleutherodactylus_schwartzi:12.77380000)'5177':7.03042000)'5180':5.68196000,(Eleutherodactylus_gryllus:14.00000000,Eleutherodactylus_juanariveroi:14.00000000)'5176':11.48618000)'5175':2.26934000,(((Eleutherodactylus_cochranae:13.54242000,Eleutherodactylus_hedricki:13.54242000)'5174':4.62370000,Eleutherodactylus_brittoni:18.16612000)'5173':5.40191000,Eleutherodactylus_antillensis:23.56803000)'5172':4.18749000)'5098':2.70424000,((Eleutherodactylus_eneidae:9.58237000,Eleutherodactylus_locustus:9.58237000)'5097':6.82496000,Eleutherodactylus_cooki:16.40733000)'5096':14.05243000)'5095':3.50696000,Eleutherodactylus_flavescens:33.96672000)'5055':0.00000000,(((Eleutherodactylus_amplinympha:10.16614000,Eleutherodactylus_martinicensis:10.16614000)'5054':3.05386000,Eleutherodactylus_johnstonei:13.22000000)'5053':9.78000000,(Eleutherodactylus_barlagnei:8.12609000,Eleutherodactylus_pinchoni:8.12609000)'5196':14.87391000)'5052':10.96672000)'5048':2.54672000,((((((((((Eleutherodactylus_auriculatus:3.81000000,Eleutherodactylus_cf._auriculatus_3_AR-2009:3.81000000)'4516':0.53000000,Eleutherodactylus_cf._auriculatus_2_AR-2009:4.34000000)'5199':11.15729000,Eleutherodactylus_principalis:15.49729000)'4515':0.00000000,(Eleutherodactylus_bartonsmithi:3.91000000,Eleutherodactylus_cf._auriculatus_1_AR-2009:3.91000000)'5203':11.58729000)'5217':8.41876000,Eleutherodactylus_glamyrus:23.91605000)'5223':0.00000000,(Eleutherodactylus_mariposa:10.39348000,Eleutherodactylus_ronaldi:10.39348000)'5222':13.52257000)'5220':0.01929000,Eleutherodactylus_eileenae:23.93534000)'5216':1.52122000,(Eleutherodactylus_poolei:14.05394000,Eleutherodactylus_minutus:14.05394000)'5230':11.40262000)'5229':0.00000000,(((((Eleutherodactylus_audanti:14.80083000,Eleutherodactylus_notidodes:14.80083000)'5227':0.00000000,Eleutherodactylus_parabates:14.80083000)'5215':1.64363000,Eleutherodactylus_haitianus:16.44446000)'5214':1.77996000,Eleutherodactylus_abbotti:18.22442000)'5213':5.88570000,Eleutherodactylus_pituinus:24.11012000)'5243':1.34644000)'5242':9.12440000,(((((Eleutherodactylus_wetmorei:12.49118000,Eleutherodactylus_diplasius:12.49118000)'5248':0.00000000,Eleutherodactylus_sommeri:12.49118000)'5251':11.61885000,(Eleutherodactylus_fowleri:12.00000000,Eleutherodactylus_lamprotes:12.00000000)'5247':12.11003000)'5241':2.63997000,(((Eleutherodactylus_guantanamera:3.86126000,Eleutherodactylus_ionthus:3.86126000)'5240':5.17810000,Eleutherodactylus_varians:9.03936000)'5212':16.30348000,(Eleutherodactylus_leberi:13.45719000,Eleutherodactylus_melacara:13.45719000)'5211':11.88565000)'5278':1.40716000)'5277':7.83096000,((Eleutherodactylus_patriciae:12.00000000,Eleutherodactylus_montanus:12.00000000)'5285':3.74319000,Eleutherodactylus_auriculatoides:15.74319000)'5284':18.83777000)'5283':0.00000000)'5282':1.93248000)'5276':2.89780000,(Eleutherodactylus_richmondi:19.81976000,Eleutherodactylus_unicolor:19.81976000)'5293':19.59148000)'5296':0.00000000)'5292':0.60073000,Eleutherodactylus_counouspeus:40.01197000)'5299':16.10193000,Eleutherodactylus_sp._USNM337773:56.11390000)'5291':0.00000000)'5275':5.91524000,(Diasporus_vocator:18.00000000,((Diasporus_hylaeformis:6.48334000,Diasporus_diastema:6.48334000)'5274':6.51666000,Diasporus_quidditus:13.00000000)'5273':5.00000000)'5306':44.02914000)'5305':3.78588000,(((((Adelophryne_adiastola:8.85000000,Adelophryne_gutturosa:8.85000000)'5304':9.15000000,Adelophryne_patamona:18.00000000)'5272':2.00000000,Adelophryne_sp._7_AF-2012:20.00000000)'5317':9.28596000,((((Adelophryne_sp._2_AF-2012:11.20000000,Adelophryne_baturitensis:11.20000000)'5324':1.50000000,Adelophryne_sp._1_AF-2012:12.70000000)'5323':6.05302000,Adelophryne_maranguapensis:18.75302000)'5332':10.53294000,((Adelophryne_sp._5_AF-2012:11.40000000,Adelophryne_sp._4_AF-2012:11.40000000)'5331':1.40000000,(Adelophryne_sp._6_AF-2012:10.50000000,Adelophryne_pachydactyla:10.50000000)'5330':2.30000000)'5339':16.48596000)'5338':0.00000000)'5344':11.21404000,(Phyzelaphryne_miriamae:13.20000000,(Phyzelaphryne_sp._1b_AF-2012:4.70000000,Phyzelaphryne_sp._1a_AF-2012:4.70000000)'5343':8.50000000)'5337':27.30000000)'5329':25.31502000)'5348':3.96032000)'5328':7.27443000,Ceuthomantis_smaragdinus:77.04977000)'5322':9.42531000)'5321':5.39948000,Caudiverbera:91.87456000)'5360':4.33223000,(Rhinoderma_darwinii:39.33932000,Insuetophrynus_acarpicus:39.33932000)'5363':56.86747000)'5359':30.17365000,(((((Taudactylus_acutirostris:65.74077000,(((Crinia_nimbus:32.75244000,(((Crinia_tinnula:8.91052000,Crinia_parinsignifera:8.91052000)'5358':5.75341000,Crinia_deserticola:14.66393000)'5367':0.32501000,(Crinia_riparia:11.12362000,Crinia_signifera:11.12362000)'5357':3.86532000)'5371':17.76350000)'5374':8.97562000,((Assa_darlingtoni:20.98671000,Geocrinia_victoriana:20.98671000)'5370':15.48113000,Paracrinia_haswelli:36.46784000)'5356':5.26022000)'5355':0.00000000,(((((Uperoleia_fusca:2.48696000,Uperoleia_laevigata:2.48696000)'5354':5.37937000,(Uperoleia_martini:0.19000000,Uperoleia_tyleri:0.19000000)'5353':7.67633000)'5380':8.96367000,(((((((Uperoleia_saxatilis:1.55000000,Uperoleia_russelli:1.55000000)'5352':1.83040000,Uperoleia_talpa:3.38040000)'5320':0.39960000,((Uperoleia_crassa:0.21000000,Uperoleia_inundata:0.21000000)'5316':1.61000000,Uperoleia_borealis:1.82000000)'5383':1.96000000)'5315':3.42000000,Uperoleia_daviesae:7.20000000)'5392':0.99000000,Uperoleia_micra:8.19000000)'5395':1.60000000,((((((Uperoleia_altissima:1.55000000,Uperoleia_littlejohni:1.55000000)'5391':0.97000000,Uperoleia_mimula:2.52000000)'5390':0.51500000,Uperoleia_lithomoda:3.03500000)'5389':0.51500000,Uperoleia_minima:3.55000000)'5388':2.42000000,((Uperoleia_stridera:2.09000000,Uperoleia_trachyderma:2.09000000)'5387':1.94000000,Uperoleia_rugosa:4.03000000)'5404':1.94000000)'5407':0.46000000,(Uperoleia_glandulosa:4.59000000,Uperoleia_aspera:4.59000000)'5403':1.84000000)'5410':3.36000000)'5402':1.64000000,(Uperoleia_micromeles:2.66052000,Uperoleia_mjobergii:2.66052000)'5386':8.76948000)'5314':5.40000000)'5313':13.25830000,Spicospina_flammocaerulea:30.08830000)'5312':4.14046000,(((Arenophryne_sp._WAM_R146480:6.71424000,Myobatrachus_gouldii:6.71424000)'5311':8.85721000,Metacrinia_nichollsi:15.57145000)'5271':13.65898000,(Pseudophryne_bibronii:13.72792000,Pseudophryne_coriacea:13.72792000)'5416':15.50251000)'5270':4.99833000)'5269':7.49930000)'5268':24.01271000)'5267':12.91732000,(Mixophyes_balbus:13.35608000,((Mixophyes_coggeri:5.98724000,Mixophyes_carbinensis:5.98724000)'5423':1.21353000,(Mixophyes_fasciolatus:5.75310000,Mixophyes_schevilli:5.75310000)'5422':1.44767000)'5266':6.15531000)'5428':65.30201000)'5427':10.27619000,Rheobatrachus_silus:88.93428000)'5265':0.44372000,(((Neobatrachus_pelobatoides:15.64829000,(Neobatrachus_sudelli:6.73838000,Neobatrachus_pictus:6.73838000)'5264':8.90991000)'5434':32.45433000,Heleioporus_australiacus:48.10262000)'5433':0.00000000,((((Limnodynastes_ornatus:18.53211000,(Lechriodus_melanopyga:18.35290000,Lechriodus_fletcheri:18.35290000)'5263':0.17921000)'5262':7.78933000,Platyplectrum_spenceri:26.32144000)'5439':16.66398000,(Notaden_melanoscaphus:12.41537000,Notaden_bennettii:12.41537000)'5261':30.57005000)'5260':0.00000000,((((((Limnodynastes_salmini:13.55796000,Limnodynastes_convexiusculus:13.55796000)'5259':6.00204000,Limnodynastes_lignarius:19.56000000)'5257':5.40042000,(((Limnodynastes_interioris:0.48665000,Limnodynastes_dumerilii:0.48665000)'5449':2.26732000,Limnodynastes_dorsalis:2.75397000)'5448':0.89039000,Limnodynastes_terraereginae:3.64436000)'5447':21.31606000)'5446':3.35901000,(((Limnodynastes_peronii:11.75912000,Limnodynastes_tasmaniensis:11.75912000)'5444':2.86497000,Limnodynastes_fletcheri:14.62409000)'5256':5.81389000,Limnodynastes_depressus:20.43798000)'5210':7.88145000)'5458':10.96772000,Philoria_sphagnicolus:39.28715000)'5457':2.38378000,Adelotus_brevis:41.67093000)'5456':1.31449000)'5455':5.11720000)'5209':41.27538000)'5466':17.94200000,(((Telmatobufo_bullocki:0.00000000,Telmatobufo_australis:0.00000000)'5465':15.39784000,Telmatobufo_venustus:15.39784000)'5464':9.37216000,Calyptocephallela_gayi:24.77000000)'5208':82.55000000)'5207':19.06044000)'5206':22.71414000,((((Odontobatrachus_natator:8.53000000,Odontobatrachus_ziama:8.53000000)'5202':75.06357000,(((((((Pyxicephalus_adspersus:17.31000000,Pyxicephalus_edulis:17.31000000)'4514':13.25614000,Aubria:30.56614000)'5481':35.49136000,(Cacosternum_namaquense:58.19455000,(((((((((((Cacosternum_boettgeri:13.43103000,Cacosternum_capense:13.43103000)'5485':1.93168000,Cacosternum_nanum:15.36271000)'5484':3.12580000,(Microbatrachella_capensis:2.10000000,Cacosternum_platys:2.10000000)'5480':16.38851000)'5479':18.39149000,Poyntonia_paludicola:36.88000000)'5478':3.32000000,((Strongylopus_fasciatus:19.32944000,Strongylopus_bonaespei:19.32944000)'5477':7.26055000,Strongylopus_wageri:26.58999000)'5502':13.61001000)'5506':3.83268000,(((((((Amietia_desaegeri:5.27758000,Amietia_nutti:5.27758000)'5505':1.94112000,Strongylopus_grayii:7.21870000)'5501':0.03118000,Amietia_delalandii:7.24988000)'5500':8.09802000,(Amietia_sp._4_TRL-2016:6.63827000,Amietia_sp._5_TRL-2016:6.63827000)'5512':8.70963000)'5515':2.75891000,Amietia_sp._2_TRL-2016:18.10681000)'5511':2.08319000,(Amietia_vertebralis:14.07784000,Amietia_angolensis:14.07784000)'5499':6.11216000)'5498':9.19034000,(Amietia_fuscigula:5.59837000,Amietia_vandijki:5.59837000)'5520':23.78197000)'5519':14.65234000)'5497':0.00000000,(Natalobatrachus_bonebergi:26.94000000,((Arthroleptella_villiersi:2.21552000,Arthroleptella_lightfooti:2.21552000)'5524':8.99088000,((Arthroleptella_subvoce:6.18044000,Arthroleptella_bicolor:6.18044000)'5496':2.26920000,(Arthroleptella_landdrosia:4.83527000,Arthroleptella_drewesii:4.83527000)'5495':3.61437000)'5528':2.75676000)'5494':15.73360000)'5532':17.09268000)'5531':0.22214000,((Nothophryne_sp._HF_21:22.35000000,(((((Nothophryne_sp._PEM_A11320:0.00000000,Nothophryne_sp._AC776:0.00000000)'5493':0.00000000,Nothophryne_sp._AC770:0.00000000)'5540':4.07000000,Nothophryne_sp._PEM_A11343:4.07000000)'5539':9.51000000,(Nothophryne_sp._PEM_A11369:7.49000000,Nothophryne_sp._AC769:7.49000000)'5544':6.09000000)'5538':5.07000000,Nothophryne_broadleyi:18.65000000)'5537':3.70000000)'5552':13.64000000,(Tomopterna_natalensis:23.19000000,(((((Tomopterna_delalandii:0.00000000,Tomopterna_cf._tandyi:0.00000000)'5551':9.24645000,((Tomopterna_tandyi:2.91139000,Tomopterna_cryptotis:2.91139000)'5558':3.43587000,Tomopterna_ahli:6.34726000)'5561':2.89919000)'5557':4.84393000,(Tomopterna_luganga:5.96296000,Tomopterna_marmorata:5.96296000)'5556':8.12742000)'5550':0.00399000,Tomopterna_krugerensis:14.09437000)'5566':5.71419000,Tomopterna_tuberculosa:19.80856000)'5565':3.38144000)'5549':12.80000000)'5573':8.26482000)'5577':4.89122000,Anhydrophryne_rattrayi:49.14604000)'5580':0.00000000,Ericabatrachus_baleensis:49.14604000)'5576':0.82465000,Amietia_ruwenzorica:49.97069000)'5572':8.22386000)'5571':7.86295000)'5584':12.08250000,((Conraua_robusta:30.91775000,(Conraua_crassipes:22.21884000,Conraua_goliath:22.21884000)'5570':8.69891000)'5548':31.31843000,((Arthroleptides_martiensseni:3.57925000,Arthroleptides_yakusini:3.57925000)'5536':30.89769000,((((Petropedetes_newtoni:0.14428000,Petropedetes_parkeri:0.14428000)'5492':13.98572000,Petropedetes_cameronensis:14.13000000)'5476':1.08540000,Petropedetes_euskircheni:15.21540000)'5591':10.38623000,((Petropedetes_juliawurstnerae:13.61000000,Petropedetes_johnstoni:13.61000000)'5590':7.51000000,Petropedetes_palmipes:21.12000000)'5589':4.48163000)'5597':8.87531000)'5596':27.75924000)'5588':15.90382000)'5601':4.76020000,(((Alcalus_baluensis:59.42000000,(Liurana_xizangensis:40.23570000,(((((Platymantis_naomii:2.94956000,Platymantis_mimulus:2.94956000)'5587':3.05044000,Platymantis_dorsalis:6.00000000)'5475':13.07829000,Platymantis_corrugatus:19.07829000)'5607':0.48418000,(Platymantis_hazelae:9.34180000,Platymantis_montanus:9.34180000)'5606':10.22067000)'5614':16.38670000,((((Cornufer_vitiensis:26.27592000,Cornufer_guppyi:26.27592000)'5613':4.42190000,Cornufer_punctatus:30.69782000)'5612':4.43376000,(Cornufer_guentheri:14.19700000,Cornufer_bufoniformis:14.19700000)'5611':20.93458000)'5605':0.00000000,(((Cornufer_wuenscheorum:23.79070000,Platymantis_bimaculatus:23.79070000)'5604':8.92219000,Cornufer_vertebralis:32.71289000)'5474':0.00000000,(((Cornufer_cryptotis:4.23651000,Cornufer_pelewensis:4.23651000)'5628':0.93924000,Cornufer_papuensis:5.17575000)'5627':17.15976000,Cornufer_weberi:22.33551000)'5626':10.37738000)'5633':2.41869000)'5625':0.81759000)'5636':4.28653000)'5624':19.18430000)'5623':18.41750000,((((Micrixalus_saxicola:16.69882000,Micrixalus_kottigeharensis:16.69882000)'5642':7.30118000,Micrixalus_fuscus:24.00000000)'5641':32.35000000,(Micrixalus_sp._FB-2006:33.00000000,Micrixalus_sp._VUB_0013:33.00000000)'5652':23.35000000)'5651':21.48750000,((((Indirana_leithii:20.59900000,Indirana_semipalmata:20.59900000)'5650':3.97846000,(Indirana_brachytarsus:13.03260000,Indirana_beddomii:13.03260000)'5658':11.54486000)'5657':19.70618000,(Indirana_sp._B_FB-2000:32.33000000,Indirana_sp._A_FB-2000:32.33000000)'5649':11.95364000)'5663':11.95363000,(Walkerana_diplosticta:33.35936000,Walkerana_leptodactyla:33.35936000)'5662':22.87791000)'5648':21.60023000)'5669':0.00000000)'5668':0.23750000,(((((((((((((((((((Lithobates_virgatipes:8.05276000,((Lithobates_clamitans:1.67580000,Lithobates_okaloosae:1.67580000)'5675':4.39592000,Lithobates_heckscheri:6.07172000)'5674':1.98104000)'5682':0.00000000,Lithobates_catesbeianus:8.05276000)'5681':7.13381000,Lithobates_septentrionalis:15.18657000)'5680':6.86718000,Lithobates_sylvaticus:22.05375000)'5679':5.39795000,(((((Lithobates_zweifeli:12.56532000,Lithobates_psilonota:12.56532000)'5673':3.83541000,(Lithobates_tarahumarae:10.52754000,Lithobates_pustulosus:10.52754000)'5667':5.87319000)'5647':6.34657000,Lithobates_sierramadrensis:22.74730000)'5693':4.54639000,((((((Lithobates_chiricahuensis:4.61476000,Rana_sp._2_ZY-2016:4.61476000)'5692':1.05901000,(Lithobates_dunni:2.61529000,Lithobates_montezumae:2.61529000)'5697':3.05848000)'5691':1.86889000,Lithobates_pipiens:7.54266000)'5690':0.28342000,(Rana_sp._6_Hillis_&_Wilcox,_2005:7.82608000,Rana_sp._8_Hillis_&_Wilcox,_2005:7.82608000)'5689':0.00000000)'5688':3.06784000,((Lithobates_areolatus:7.05993000,Lithobates_palustris:7.05993000)'5646':0.00000000,(Lithobates_sevosus:1.76160000,Lithobates_capito:1.76160000)'5640':5.29833000)'5622':3.83399000)'5712':0.00000000,((((Lithobates_neovolcanicus:0.64533000,Lithobates_tlaloci:0.64533000)'5710':0.74276000,Lithobates_berlandieri:1.38809000)'5708':1.33208000,Lithobates_blairi:2.72017000)'5707':5.35983000,Lithobates_sphenocephalus:8.08000000)'5706':2.81392000)'5722':16.39977000)'5721':0.15801000,(((Lithobates_warszewitschii:12.40187000,Lithobates_vibicarius:12.40187000)'5720':10.24898000,Lithobates_maculatus:22.65085000)'5719':2.22915000,((Lithobates_vaillanti:9.49306000,Lithobates_juliani:9.49306000)'5717':5.84694000,((Lithobates_palmipes:3.92415000,Rana_sp._1_ZY-2016:3.92415000)'5705':4.10211000,Lithobates_bwana:8.02626000)'5621':7.31374000)'5473':9.54000000)'4513':2.57170000)'5733':0.00000000)'5732':0.87043000,(((((((Lithobates_onca:1.84952000,Rana_sp._7_ZY-2016:1.84952000)'5739':0.14379000,Lithobates_yavapaiensis:1.99331000)'5752':6.01011000,Lithobates_magnaocularis:8.00342000)'5751':0.00000000,Rana_sp._8_ZY-2016:8.00342000)'5756':0.76097000,Rana_sp._5_ZY-2016:8.76439000)'5750':3.55675000,((Lithobates_forreri:8.33225000,((Lithobates_spectabilis:8.11730000,Rana_sp._3_ZY-2016:8.11730000)'5762':0.00000000,Lithobates_omiltemanus:8.11730000)'5769':0.21495000)'5768':0.25759000,((Lithobates_macroglossa:6.00037000,Lithobates_brownorum:6.00037000)'5773':1.23268000,Lithobates_taylori:7.23305000)'5767':1.35679000)'5766':3.73130000)'5765':15.41162000,Lithobates_grylio:27.73276000)'5761':0.58937000)'5760':5.10734000,((((((((((((((Rana_omeimontis:5.67048000,Rana_hanluica:5.67048000)'5759':0.72952000,(((Rana_zhenhaiensis:1.73796000,Rana_culaiensis:1.73796000)'5749':0.85506000,Rana_longicrus:2.59302000)'5780':2.85142000,Rana_jiemuxiensis:5.44444000)'5748':0.95556000)'5785':2.75616000,Rana_chaochiaoensis:9.15616000)'5784':1.33856000,Rana_japonica:10.49472000)'5789':5.60506000,(Rana_kobai:6.14400000,Rana_ulma:6.14400000)'5783':9.95578000)'5747':0.00000000,(((((Rana_pirica:4.50513000,Rana_uenoi:4.50513000)'5792':4.05613000,Rana_dybowskii:8.56126000)'5746':2.31595000,Rana_ornativentris:10.87721000)'5745':1.19192000,((Rana_chensinensis:4.01641000,Rana_kukunoris:4.01641000)'5744':5.71815000,Rana_huanrensis:9.73456000)'5803':2.33457000)'5802':1.08484000,((Rana_kunyuensis:1.69137000,Rana_coreana:1.69137000)'5801':9.00640000,Rana_amurensis:10.69777000)'5800':2.45620000)'5799':2.94581000)'5798':3.13720000,(((((Rana_temporaria:6.97851000,Rana_pyrenaica:6.97851000)'5797':6.18745000,Rana_arvalis:13.16596000)'5743':0.26404000,(Rana_italica:10.98954000,Rana_iberica:10.98954000)'5742':2.44046000)'5738':1.88039000,((Rana_macrocnemis:6.63325000,Rana_tavasensis:6.63325000)'5815':0.00000000,(Babina_holsti:3.47761000,Babina_subaspera:3.47761000)'5813':3.15564000)'5737':8.67714000)'5731':0.00000000,((Rana_dalmatina:9.37836000,Rana_graeca:9.37836000)'5823':0.00000000,Rana_latastei:9.37836000)'5827':5.93203000)'5826':3.92659000)'5822':0.85122000,(((((Rana_muscosa:3.66553000,Rana_sierrae:3.66553000)'5821':4.28447000,Rana_cascadae:7.95000000)'5837':2.41276000,Rana_aurora:10.36276000)'5836':3.59435000,Rana_boylii:13.95711000)'5835':6.02375000,(Rana_luteiventris:4.40465000,Rana_pretiosa:4.40465000)'5834':15.57621000)'5833':0.10734000)'5832':0.00000000,Rana_draytonii:20.08820000)'5820':8.30523000,(Rana_sauteri:20.44062000,Rana_asiatica:20.44062000)'5818':7.95281000)'5730':0.00000000,(Nidirana_okinavana:20.50738000,Rana_tsushimensis:20.50738000)'5853':7.88605000)'5864':0.66129000,(Rana_tagoi:5.84224000,Rana_sakuraii:5.84224000)'5863':23.21248000)'5862':0.27612000,(Rana_johnsi:3.80427000,Rana_zhengi:3.80427000)'5861':25.52657000)'5860':0.00000000,Rana_shuchinae:29.33084000)'5859':4.09863000)'5858':1.48753000,Pseudorana_weiningensis:34.91700000)'5873':0.00000000,((((((((Odorrana_chloronota:4.23677000,Odorrana_hosii:4.23677000)'5857':1.33823000,((Odorrana_livida:1.64917000,Odorrana_graminea:1.64917000)'5876':2.91984000,Odorrana_aureola:4.56901000)'5856':1.00599000)'5852':6.50513000,(Odorrana_banaorum:2.85370000,Odorrana_morafkai:2.85370000)'5879':9.22643000)'5851':1.52524000,(((((Odorrana_versabilis:2.38516000,Odorrana_nasuta:2.38516000)'5885':2.49923000,Odorrana_exiliversabilis:4.88439000)'5883':1.54207000,Odorrana_nasica:6.42646000)'5893':6.92586000,Odorrana_tormota:13.35232000)'5892':0.00000000,(((Odorrana_narina:3.10051000,Odorrana_amamiensis:3.10051000)'5891':5.09009000,Odorrana_supranarina:8.19060000)'5898':3.86182000,(Odorrana_utsunomiyaorum:4.68563000,Odorrana_swinhoana:4.68563000)'5890':7.36679000)'5888':1.29990000)'5882':0.25305000)'5850':1.85490000,((((Odorrana_huanggangensis:3.36726000,Odorrana_tianmuii:3.36726000)'5849':4.34772000,Odorrana_schmackeri:7.71498000)'5902':0.00000000,Odorrana_hejiangensis:7.71498000)'5848':2.09145000,Odorrana_bacboensis:9.80643000)'5907':5.65384000)'5912':8.09921000,(((((Odorrana_hainanensis:3.18312000,Odorrana_fengkaiensis:3.18312000)'5911':3.50848000,Odorrana_tiannanensis:6.69160000)'5916':8.12668000,Rana_megatympanum:14.81828000)'5910':7.18675000,((((((Odorrana_junlianensis:2.14208000,Odorrana_grahami:2.14208000)'5906':1.57317000,(Odorrana_andersonii:2.60000000,Odorrana_jingdongensis:2.60000000)'5923':1.11525000)'5922':2.19563000,(Odorrana_margaretae:3.21406000,Odorrana_kuangwuensis:3.21406000)'5921':2.69682000)'5933':7.98976000,Odorrana_chapaensis:13.90064000)'5932':0.00000000,(Odorrana_wuchuanensis:6.61215000,Odorrana_mutschmanni:6.61215000)'5931':7.28849000)'5930':4.51730000,(((Odorrana_lungshengensis:7.21038000,Odorrana_yizhangensis:7.21038000)'5929':2.67223000,Odorrana_anlungensis:9.88261000)'5928':4.22099000,Odorrana_geminata:14.10360000)'5920':4.31434000)'5943':3.58709000)'5941':1.55445000,Odorrana_leporipes:23.55948000)'5919':0.00000000)'5905':1.64058000,Odorrana_ishikawae:25.20006000)'5847':0.39425000,(Odorrana_absita:18.98966000,Odorrana_khalam:18.98966000)'5947':6.60465000)'5950':9.32269000)'5946':3.86872000,Babina_adenopleura:38.78572000)'5846':2.55766000,((((((Indosylvirana_attigua:34.57890000,Indosylvirana_nicobariensis:34.57890000)'5953':0.81875000,(Amnirana_occidentalis:35.39765000,((((((Amnirana_amnicola:10.66567000,Amnirana_albolabris:10.66567000)'5845':0.00000000,Amnirana_asperrima:10.66567000)'5729':6.63489000,Amnirana_darlingi:17.30056000)'5959':0.00000000,Amnirana_fonensis:17.30056000)'5957':0.53770000,Amnirana_lepus:17.83826000)'5968':12.38201000,Amnirana_galamensis:30.22027000)'5967':5.17738000)'5966':0.00000000)'5974':0.08265000,((((((Chalcorana_raniceps:5.04562000,Chalcorana_megalonesa:5.04562000)'5973':1.56372000,(Chalcorana_rufipes:6.09985000,Hylarana_chalconota:6.09985000)'5965':0.50949000)'5964':0.00000000,((Hylarana_eschatia:4.05350000,Hylarana_parvacola:4.05350000)'5981':2.53615000,Chalcorana_labialis:6.58965000)'5980':0.01969000)'5985':16.45530000,Chalcorana_mocquardi:23.06464000)'5979':7.30842000,Chalcorana_macrops:30.37306000)'5963':3.62694000,((((Pulchrana_laterimaculata:7.59759000,Pulchrana_baramica:7.59759000)'5991':0.00000000,Pulchrana_glandulosa:7.59759000)'5990':13.69057000,Pulchrana_rawa:21.28816000)'5996':2.84430000,((((((Pulchrana_moellendorffi:6.61869000,Pulchrana_mangyanum:6.61869000)'5995':5.72490000,Pulchrana_signata:12.34359000)'5989':1.57755000,((Pulchrana_grandocula:2.45760000,Pulchrana_similis:2.45760000)'6000':3.27372000,Pulchrana_melanomenta:5.73132000)'5988':8.18982000)'5962':0.00000000,Pulchrana_picturata:13.92114000)'5956':1.15886000,Pulchrana_siberu:15.08000000)'5728':9.05246000,Pulchrana_banjarana:24.13246000)'4512':0.00000000)'3412':9.86754000)'6009':1.48030000)'6008':0.64911000,(((((((Pterorana_khare:6.07900000,Sylvirana_nigrovittata:6.07900000)'6007':3.06120000,Sylvirana_mortenseni:9.14020000)'6014':0.00000000,Sylvirana_faber:9.14020000)'6006':17.12272000,(((Sylvirana_maosonensis:4.52153000,Sylvirana_spinulosa:4.52153000)'6005':2.70187000,Hylarana_latouchii:7.22340000)'6023':5.58442000,Sylvirana_cubitalis:12.80782000)'6022':13.45510000)'6004':0.00000000,((Papurana_daemeli:15.36748000,(((((Papurana_milneana:4.46000000,Papurana_volkerjane:4.46000000)'6028':3.91419000,(Papurana_supragrisea:6.46768000,Papurana_aurata:6.46768000)'6032':1.90651000)'6031':0.35623000,(Papurana_jimiensis:8.73042000,Papurana_arfaki:8.73042000)'6027':0.00000000)'6003':0.41958000,(Papurana_kreffti:4.43475000,Papurana_papua:4.43475000)'3411':4.71525000)'6039':0.61000000,(Papurana_waliesa:6.23655000,Papurana_garritor:6.23655000)'6038':3.52345000)'6051':5.60748000)'6050':6.38655000,(Hydrophylax_leptoglossa:18.68456000,((Hydrophylax_bahuvistara:0.61284000,Hydrophylax_malabaricus:0.61284000)'6049':18.07172000,Hydrophylax_gracilis:18.68456000)'6048':0.00000000)'6047':3.06947000)'6061':4.50889000)'6066':3.73708000,(((((Indosylvirana_temporalis:0.64277000,Indosylvirana_montana:0.64277000)'6065':14.86035000,((((Indosylvirana_sreeni:3.15972000,Indosylvirana_indica:3.15972000)'6064':1.65125000,Hylarana_caesari:4.81097000)'6060':4.46132000,Indosylvirana_flavescens:9.27229000)'6071':2.56899000,Indosylvirana_magna:11.84128000)'6059':3.66184000)'6079':2.18278000,(((Indosylvirana_aurantiaca:1.70712000,Indosylvirana_intermedia:1.70712000)'6078':4.71813000,Indosylvirana_doni:6.42525000)'6083':1.27007000,Hylarana_urbis:7.69532000)'6077':9.99058000)'6086':3.28476000,Hylarana_serendipi:20.97066000)'6076':3.58200000,Indosylvirana_milleti:24.55266000)'6089':5.44734000)'6075':2.00448000,(((Hylarana_macrodactyla:9.66379000,Hylarana_taipehensis:9.66379000)'6092':6.58211000,Hylarana_erythraea:16.24590000)'6074':15.47410000,((Humerana_humeralis:20.91947000,((Humerana_sp._USNM583186:3.97732000,Humerana_miopus:3.97732000)'6058':9.22116000,Humerana_lateralis:13.19848000)'6046':7.72099000)'6100':0.00000000,Sylvirana_guentheri:20.91947000)'6099':10.80053000)'6098':0.28448000)'6097':4.12493000)'6109':2.02317000,Abavorana_luctuosa:38.15258000)'6108':0.00000000,(((((Glandirana_rugosa:7.38183000,Glandirana_emeljanovi:7.38183000)'6107':9.83266000,Glandirana_tientaiensis:17.21449000)'6119':9.99073000,(((((Sanguirana_everetti:5.02322000,Sanguirana_mearnsi:5.02322000)'6118':2.22678000,((Sanguirana_tipanan:2.51966000,Sanguirana_igorota:2.51966000)'6117':0.61078000,Sanguirana_luzonensis:3.13044000)'6116':4.11956000)'6115':0.51000000,Sanguirana_aurantipunctata:7.76000000)'6129':1.24530000,Sanguirana_sp._Negros-Panay:9.00530000)'6128':8.15470000,Sanguirana_sanguinea:17.16000000)'6127':10.04522000)'6134':0.39766000,Glandirana_minima:27.60288000)'6126':0.00000000,(((Nidirana_chapaensis:1.32608000,Nidirana_lini:1.32608000)'6114':7.20304000,Nidirana_daunchina:8.52912000)'6106':0.00000000,Nidirana_pleuraden:8.52912000)'6096':19.07376000)'6137':10.54970000)'6095':3.19080000)'6045':1.02254000,Odorrana_lipuensis:42.36592000)'6044':5.11482000,((((((Pelophylax_plancyi:0.40010000,Pelophylax_chosenicus:0.40010000)'6043':2.03062000,Pelophylax_nigromaculatus:2.43072000)'6037':1.56805000,Pelophylax_hubeiensis:3.99877000)'6150':4.19912000,Pelophylax_porosus:8.19789000)'6148':0.00000000,Pelophylax_fukienensis:8.19789000)'6146':22.80211000,((Pelophylax_saharicus:16.44452000,Pelophylax_perezi:16.44452000)'6036':4.89244000,(((((((Pelophylax_kurtmuelleri:2.46014000,Pelophylax_ridibundus:2.46014000)'3410':2.74838000,((Pelophylax_caralitanus:1.69750000,Pelophylax_cerigensis:1.69750000)'6162':1.43220000,Pelophylax_bedriagae:3.12970000)'6161':2.07882000)'6166':0.00000000,Pelophylax_sp._KTUFS-53:5.20852000)'6160':1.35851000,Pelophylax_epeiroticus:6.56703000)'6175':0.84849000,Pelophylax_grafi:7.41552000)'6174':2.00510000,Pelophylax_cretensis:9.42062000)'6180':3.05393000,((Pelophylax_bergeri:1.47384000,Pelophylax_shqipericus:1.47384000)'6183':0.42921000,Pelophylax_lessonae:1.90305000)'6179':10.57150000)'6173':8.86241000)'6190':9.66304000)'6193':16.48074000)'6189':0.00000000,((((((((Amolops_jinjiangensis:3.45177000,Amolops_mantzorum:3.45177000)'6188':0.96318000,(Amolops_tuberodepressus:4.41495000,Amolops_loloensis:4.41495000)'6187':0.00000000)'6186':9.62138000,(Amolops_lifanensis:4.71460000,Amolops_granulosus:4.71460000)'6172':9.32173000)'6199':3.94141000,Amolops_viridimaculatus:17.97774000)'6171':5.74366000,((Amolops_bellulus:15.07082000,Amolops_chunganensis:15.07082000)'6170':8.65058000,((((Amolops_archotaphus:3.01390000,Amolops_akhaorum:3.01390000)'6169':0.00000000,Amolops_daorum:3.01390000)'6159':0.50262000,(Amolops_mengyangensis:1.52706000,Amolops_iriodes:1.52706000)'6206':1.98946000)'6211':3.98823000,((Amolops_cucae:0.72989000,Amolops_compotrix:0.72989000)'6210':1.23854000,Amolops_vitreus:1.96843000)'6215':5.53632000)'6209':16.21665000)'6205':0.00000000)'6227':14.04642000,((Amolops_indoburmanensis:17.07039000,Amolops_marmoratus:17.07039000)'6226':11.66694000,Amolops_panhai:28.73733000)'6225':9.03049000)'6224':0.06480000,(Amolops_larutensis:37.56277000,Amolops_cremnobatus:37.56277000)'6233':0.26985000)'6223':0.71200000,((((Amolops_daiyunensis:11.84254000,Amolops_hongkongensis:11.84254000)'6222':11.35481000,((Amolops_sp._YYW-2016:4.26112000,Amolops_ricketti:4.26112000)'6221':7.86504000,Amolops_wuyiensis:12.12616000)'6219':11.07119000)'6218':9.66274000,(Amolops_hainanensis:16.70754000,Amolops_torrentis:16.70754000)'6204':16.15255000)'6158':5.68453000,Amolops_spinapectoralis:38.54462000)'6244':0.00000000)'6242':8.93612000)'6241':0.01932000,(((Huia_cavitympanum:37.86858000,((((Meristogenys_dyscritus:5.51710000,Meristogenys_amoropalamus:5.51710000)'6240':7.63582000,((Meristogenys_poecilus:11.71964000,(Meristogenys_phaeomerus:4.94069000,Meristogenys_jerboa:4.94069000)'6239':6.77895000)'6157':0.25898000,(((Meristogenys_maryatiae:8.41803000,Meristogenys_orphnocnemis:8.41803000)'6255':0.94926000,Meristogenys_stigmachilus:9.36729000)'6254':2.61133000,Meristogenys_whiteheadi:11.97862000)'6253':0.00000000)'6252':1.17430000)'6261':3.22018000,Meristogenys_stenocephalus:16.37310000)'6251':9.60270000,(Meristogenys_kinabaluensis:22.00000000,Meristogenys_cf._orphnocnemis_KR-2003:22.00000000)'6264':3.97580000)'6250':11.89278000)'6156':0.82626000,((Wijayarana_sumatrana:18.46960000,Wijayarana_masonii:18.46960000)'6278':13.66252000,(Clinotarsus_curtipes:13.49186000,Clinotarsus_alticola:13.49186000)'6277':18.64026000)'6286':6.56272000)'6285':0.00000000,Wijayarana_melasma:38.69484000)'6284':8.80522000)'6282':2.39623000,((Staurois_natator:23.29740000,((Staurois_parvus:4.74608000,Staurois_tuberilinguis:4.74608000)'6276':13.98343000,Staurois_guttatus:18.72951000)'6292':4.56789000)'6291':0.00000000,Staurois_latopalmatus:23.29740000)'6275':26.59889000)'6303':26.42746000,((((((Aglyptodactylus_inguinalis:14.67487000,Aglyptodactylus_madagascariensis:14.67487000)'6302':12.98130000,Aglyptodactylus_securifer:27.65617000)'6301':0.00000000,Aglyptodactylus_laticeps:27.65617000)'6300':16.68438000,Laliostoma_labrosum:44.34055000)'6299':12.56451000,(((((((((((Boophis_aff._reticulatus_MV-2005:15.04594000,Boophis_sp._7_MV-2009:15.04594000)'6297':0.62097000,((Boophis_rufioculis:12.86764000,Boophis_axelmeyeri:12.86764000)'6296':1.00198000,((Boophis_burgeri:5.47148000,Boophis_sp._41_MV-2009:5.47148000)'6274':7.25237000,Boophis_reticulatus:12.72385000)'6312':1.14577000)'6315':1.79729000)'6311':2.85363000,(((((Boophis_cf._boehmei_PSG-2010:6.01756000,Boophis_sp._40_MV-2009:6.01756000)'6273':1.09489000,Boophis_boehmei:7.11245000)'6272':4.09220000,Boophis_fayi:11.20465000)'6271':0.92418000,Boophis_quasiboehmei:12.12883000)'6270':2.41215000,Boophis_popi:14.54098000)'6269':3.97956000)'6322':1.43946000,((Boophis_brachychir:10.70201000,Boophis_entingae:10.70201000)'6268':2.93083000,((Boophis_goudotii:3.74835000,Boophis_obscurus:3.74835000)'6267':4.04507000,Boophis_sp._Ca42:7.79342000)'6155':5.83942000)'6332':6.32716000)'6331':1.89145000,(Boophis_madagascariensis:4.96340000,Boophis_roseipalmatus:4.96340000)'6330':16.88805000)'6351':1.47558000,Boophis_spinophis:23.32703000)'6354':3.47413000,Boophis_periegetes:26.80116000)'6350':2.60870000,(((((((((Boophis_feonnyala:14.84126000,Boophis_arcanus:14.84126000)'6360':1.94528000,(((Boophis_picturatus:4.37835000,Boophis_aff._picturatus_CH-2018:4.37835000)'6359':8.25087000,Boophis_piperatus:12.62922000)'6358':0.91442000,Boophis_miniatus:13.54364000)'6357':3.24290000)'6349':2.26672000,(Boophis_majori:6.74026000,Boophis_narinsi:6.74026000)'6348':12.31300000)'6372':0.50109000,Boophis_lilianae:19.55435000)'6371':4.35490000,((Boophis_pyrrhus:10.83734000,Boophis_haematopus:10.83734000)'6370':8.57856000,(Boophis_ulftunni:10.50800000,Boophis_baetkei:10.50800000)'6369':8.90790000)'6368':4.49335000)'6367':0.00000000,((((Boophis_microtympanum:3.08150000,Boophis_sp._Ca33:3.08150000)'6347':0.94498000,Boophis_laurenti:4.02648000)'6346':10.64642000,(Boophis_rhodoscelis:3.28747000,Boophis_andrangoloaka:3.28747000)'6382':11.38543000)'6385':0.00000000,Boophis_williamsi:14.67290000)'6381':9.23635000)'6345':1.20085000,((Boophis_tasymena:10.06253000,Boophis_erythrodactylus:10.06253000)'6344':11.44944000,((Boophis_viridis:19.97944000,Boophis_rappiodes:19.97944000)'6391':1.53253000,(Boophis_ankarafensis:5.88792000,Boophis_bottae:5.88792000)'6390':15.62405000)'6395':0.00000000)'6389':3.59813000)'6343':1.02020000,((((((Boophis_septentrionalis:14.60081000,Boophis_andreonei:14.60081000)'6342':0.58938000,(((Boophis_aff._elenae_MV-2006:6.65451000,Boophis_sandrae:6.65451000)'6402':1.49108000,Boophis_anjanaharibeensis:8.14559000)'6401':5.01662000,(Boophis_elenae:5.30407000,Boophis_sp._21_MV-2009:5.30407000)'6399':7.85814000)'6341':2.02798000)'6406':2.97326000,Boophis_jaegeri:18.16345000)'6340':1.41698000,(((Boophis_luteus:7.04034000,Boophis_sp._24_MV-2009:7.04034000)'6339':2.01373000,Boophis_tampoka:9.05407000)'6412':7.29209000,Boophis_englaenderi:16.34616000)'6410':3.23427000)'6338':2.59159000,Boophis_andohahela:22.17202000)'6337':3.22129000,(((Boophis_haingana:9.20684000,Boophis_schuboeae:9.20684000)'6329':0.69068000,((Boophis_boppa:5.46439000,Boophis_miadana:5.46439000)'6416':0.76536000,Boophis_ankaratra:6.22975000)'6328':3.66777000)'6429':7.42776000,((Boophis_albipunctatus:9.62883000,Boophis_sibilans:9.62883000)'6432':0.92367000,Boophis_luciae:10.55250000)'6428':6.77278000)'6427':8.06803000)'6436':0.73699000)'6426':3.27956000,((((((Boophis_liami:8.05100000,Boophis_aff._mandraka_North:8.05100000)'6425':6.45597000,Boophis_sp._Ca38:14.50697000)'6442':1.49087000,((((Boophis_mandraka:6.64552000,Boophis_sp._47_MV-2013:6.64552000)'6446':1.08346000,Boophis_sp._49_MV-2013:7.72898000)'6445':0.65272000,Boophis_sp._50_MV-2013:8.38170000)'6441':1.90886000,(Boophis_sambirano:7.26631000,Boophis_sp._28_MV-2009:7.26631000)'6440':3.02425000)'6424':5.70728000)'6423':2.03185000,Boophis_sp._54_MV-2013:18.02969000)'6452':0.85919000,Boophis_solomaso:18.88888000)'6422':4.49523000,((Boophis_vittatus:12.74462000,Boophis_blommersae:12.74462000)'6455':1.06350000,((((Boophis_sp._52_MV-2013:5.24591000,Boophis_sp._26_MV-2009:5.24591000)'6421':1.11417000,Boophis_sp._55_MV-2013:6.36008000)'6420':2.50742000,((Boophis_marojezensis:2.43716000,Boophis_sp._53_MV-2013:2.43716000)'6461':2.80663000,Boophis_sp._25_MV-2009:5.24379000)'6459':3.62371000)'6419':3.01263000,Boophis_sp._Ca51:11.88013000)'6327':1.92799000)'6466':9.57599000)'6465':6.02575000)'6473':0.00000000)'6477':1.54888000,(Boophis_praedictus:12.04288000,((Boophis_tsilomaro:6.51677000,Boophis_occidentalis:6.51677000)'6480':2.65056000,Boophis_albilabris:9.16733000)'6476':2.87555000)'6472':18.91586000)'6471':8.32704000,((((((Boophis_idae:12.42556000,Boophis_guibei:12.42556000)'6470':3.44446000,Boophis_calcaratus:15.87002000)'6464':6.29857000,Boophis_lichenoides:22.16859000)'6326':8.44885000,(((((Boophis_tephraeomystax:8.00000000,'Boophis sp. ZSM 685_2000':8.00000000)'6154':0.11630000,Boophis_doulioti:8.11630000)'6490':1.46111000,Boophis_sp._Ca01:9.57741000)'6497':1.68009000,Boophis_sp._Comoros:11.25750000)'6496':10.23876000,Boophis_xerophilus:21.49626000)'6495':9.12118000)'6502':0.00000000,Boophis_pauliani:30.61744000)'6494':8.66834000,Boophis_opisthodon:39.28578000)'6505':0.00000000)'6493':12.97643000,(Tsingymantis_antitra:52.26221000,((((Gephyromantis_azzurrae:34.04559000,((((((((((Mantidactylus_brevipalmatus:23.33607000,Mantidactylus_aerumnalis:23.33607000)'6489':2.91271000,(Mantidactylus_opiparis:9.68066000,Mantidactylus_melanopleura:9.68066000)'6519':16.56812000)'6518':0.00000000,(Mantidactylus_betsileanus:22.50930000,Mantidactylus_curtus:22.50930000)'6516':3.73948000)'6514':0.32162000,Mantidactylus_majori:26.57040000)'6513':0.64324000,(((Mantidactylus_mocquardi:12.06619000,Mantidactylus_zolitschka:12.06619000)'6512':0.00000000,Mantidactylus_femoralis:12.06619000)'6525':1.60087000,Mantidactylus_ulcerosus:13.66706000)'6511':13.54658000)'6529':0.96462000,(((Mantidactylus_biporus:18.21186000,Mantidactylus_charlotteae:18.21186000)'6534':4.66057000,Gephyromantis_corvus:22.87243000)'6533':0.00000000,Mantidactylus_ambreensis:22.87243000)'6532':5.30583000)'6528':0.56960000,Mantidactylus_lugubris:28.74786000)'6510':1.86036000,Mantidactylus_guttulatus:30.60822000)'6509':1.04572000,Mantidactylus_argenteus:31.65394000)'6508':1.09830000,Mantidactylus_grandidieri:32.75224000)'6488':1.29335000)'6487':1.35817000,((((Gephyromantis_granulatus:23.23001000,Gephyromantis_zavona:23.23001000)'6551':5.85174000,((Gephyromantis_leucomaculatus:23.41256000,Gephyromantis_moseri:23.41256000)'6550':3.01317000,((Gephyromantis_salegy:10.35771000,Gephyromantis_schilfi:10.35771000)'6549':4.77688000,Gephyromantis_tandroka:15.13459000)'6548':11.29114000)'6547':2.65602000)'6558':3.40246000,((((((Gephyromantis_cornutus:7.70245000,Gephyromantis_tschenki:7.70245000)'6546':2.12414000,Gephyromantis_redimitus:9.82659000)'6545':18.83583000,((((Gephyromantis_decaryi:8.55194000,Gephyromantis_leucocephalus:8.55194000)'6543':0.00000000,(Gephyromantis_eiselti:7.50309000,Gephyromantis_thelenae:7.50309000)'6542':1.04885000)'6486':2.08683000,((Gephyromantis_blanci:6.29134000,Gephyromantis_runewsweeki:6.29134000)'6569':0.61704000,Gephyromantis_enki:6.90838000)'6574':3.73039000)'6573':16.96123000,((Gephyromantis_luteus:0.00049000,Gephyromantis_plicifer:0.00049000)'6572':6.53330000,Gephyromantis_sculpturatus:6.53379000)'6568':21.06621000)'6580':1.06242000)'6585':0.00000000,Gephyromantis_pseudoasper:28.66242000)'6583':1.37654000,((Gephyromantis_asper:14.77079000,Gephyromantis_tahotra:14.77079000)'6579':10.70444000,Gephyromantis_ambohitra:25.47523000)'6567':4.56373000)'6597':1.87492000,(((Gephyromantis_webbi:28.76718000,Gephyromantis_rivicola:28.76718000)'6596':0.00000000,Gephyromantis_striatus:28.76718000)'6595':0.23676000,((Gephyromantis_klemmeri:26.76428000,Gephyromantis_silvanus:26.76428000)'6593':0.00000000,((Gephyromantis_malagasius:21.92037000,Gephyromantis_ventrimaculatus:21.92037000)'6591':4.82607000,Gephyromantis_horridus:26.74644000)'6610':0.01784000)'6609':2.23966000)'6608':2.90994000)'6606':0.57033000)'6604':0.98194000,Gephyromantis_boulengeri:33.46615000)'6615':1.93761000)'6603':1.93858000,Boehmantis_microtympanum:37.34234000)'6602':7.01759000,(((((((Blommersia_sarotra:5.14060000,Blommersia_kely:5.14060000)'6590':5.38159000,Blommersia_grandisonae:10.52219000)'6589':4.78321000,(Blommersia_blommersae:13.61477000,Blommersia_domerguei:13.61477000)'6643':1.69063000)'6642':9.38632000,(Blommersia_wittei:8.73467000,'Mantidactylus sp. ZSM 652_2000':8.73467000)'6641':15.95705000)'6651':2.47037000,((((Guibemantis_liber:12.75114000,Guibemantis_punctatus:12.75114000)'6655':0.00000000,((Guibemantis_albolineatus:8.01314000,Guibemantis_bicalcaratus:8.01314000)'6654':2.35659000,Guibemantis_methueni:10.36973000)'6650':2.38141000)'6659':8.60580000,(Guibemantis_pulcher:20.94665000,Guibemantis_timidus:20.94665000)'6649':0.41029000)'6665':0.00000000,(Guibemantis_tornieri:10.35332000,Guibemantis_depressiceps:10.35332000)'6664':11.00362000)'6670':5.80515000)'6669':0.00000000,(Wakea_madinika:23.98946000,(Mantella_bernhardi:19.18057000,((((Mantella_laevigata:5.87422000,Mantella_manery:5.87422000)'6663':3.32121000,(((Mantella_viridis:2.61923000,Mantella_ebenaui:2.61923000)'6662':0.74397000,Mantella_expectata:3.36320000)'6648':3.40272000,Mantella_betsileo:6.76592000)'6640':2.42951000)'6639':5.04115000,(Mantella_madagascariensis:5.11264000,(((Mantella_milotympanum:0.72849000,Mantella_crocea:0.72849000)'6638':0.70456000,Mantella_aurantiaca:1.43305000)'6637':2.04688000,Mantella_pulchra:3.47993000)'6681':1.63271000)'6687':9.12394000)'6686':4.94399000,(Mantella_cowani:3.87850000,((Mantella_nigricans:1.30914000,Mantella_haraldmeieri:1.30914000)'6680':0.28448000,Mantella_baroni:1.59362000)'6679':2.28488000)'6698':15.30207000)'6697':0.00000000)'6705':4.80889000)'6704':3.17263000)'6703':13.85759000,(((Spinomantis_guibei:14.89406000,Spinomantis_bertini:14.89406000)'6710':5.70411000,Spinomantis_elegans:20.59817000)'6702':20.42151000,(Spinomantis_peraccae:27.01638000,Spinomantis_aglavei:27.01638000)'6696':14.00330000)'6695':0.00000000)'6715':3.34025000)'6714':7.90228000)'6694':0.00000000)'6693':4.64285000)'6720':12.79494000,((((((((((((((((Raorchestes_ponmudi:6.91395000,Raorchestes_sp._CESF1353:6.91395000)'6692':10.45218000,Raorchestes_sp._CESF1414:17.36613000)'6678':2.58759000,Raorchestes_sp._CESF123:19.95372000)'6636':1.17968000,(((((((Raorchestes_bombayensis:1.87450000,Raorchestes_sp._CESF1274:1.87450000)'6727':4.22682000,Raorchestes_sp._CESF1147:6.10132000)'6731':0.00000000,Raorchestes_tuberohumerus:6.10132000)'6735':3.60368000,Raorchestes_sp._CESF1262:9.70500000)'6734':0.34401000,(Raorchestes_menglaensis:10.04901000,Raorchestes_sp._CESF420:10.04901000)'6730':0.00000000)'6726':0.10712000,(Raorchestes_gryllus:6.07500000,Raorchestes_parvulus:6.07500000)'6739':4.08113000)'6725':0.00000000,(Raorchestes_longchuanensis:7.58554000,Raorchestes_sp._CESF418:7.58554000)'6724':2.57059000)'6723':10.97727000)'6635':0.00000000,(((Raorchestes_signatus:4.42198000,Raorchestes_sp._CESF403:4.42198000)'6751':2.27698000,((Raorchestes_tinniens:2.72293000,Raorchestes_aff._montanus_SPV-2012:2.72293000)'6750':0.93960000,Raorchestes_aff._tinniens_SPV-2012:3.66253000)'6749':3.03643000)'6757':8.67384000,((Raorchestes_charius:2.43324000,Raorchestes_sp._CESF069:2.43324000)'6756':7.69399000,Raorchestes_griet:10.12723000)'6748':5.24557000)'6764':5.76060000)'6763':2.72332000,((Raorchestes_resplendens:22.71252000,(((Raorchestes_glandulosus:21.18800000,(Raorchestes_beddomii:3.87164000,Raorchestes_theuerkaufi:3.87164000)'6762':17.31636000)'6770':0.87112000,((((Raorchestes_sp._CESF104:17.05383000,Raorchestes_sp._CESF1190:17.05383000)'6769':2.72614000,Raorchestes_chotta:19.77997000)'6761':0.48289000,Raorchestes_akroparallagi:20.26286000)'6747':0.93022000,Raorchestes_jayarami:21.19308000)'6775':0.86604000)'6779':0.00000000,(Raorchestes_bobingeri:19.57480000,(((((((Raorchestes_sp._CESF1160:3.35056000,Raorchestes_sp._CESF469:3.35056000)'6783':5.65314000,Raorchestes_coonoorensis:9.00370000)'6782':5.82812000,Raorchestes_marki:14.83182000)'6778':1.17411000,(((Raorchestes_sp._CESF1375:3.47459000,Raorchestes_sp._CESF261:3.47459000)'6774':1.28622000,Raorchestes_kaikatti:4.76081000)'6746':4.75441000,Raorchestes_sushili:9.51522000)'6792':6.49071000)'6795':0.36745000,((Raorchestes_dubois:9.94067000,Raorchestes_munnarensis:9.94067000)'6791':6.43271000,Raorchestes_chlorosomma:16.37338000)'6789':0.00000000)'6787':0.64171000,Raorchestes_anili:17.01509000)'6745':1.71275000,((((((Raorchestes_luteolus:4.27490000,Philautus_neelanethrus:4.27490000)'6802':0.00000000,Raorchestes_travancoricus:4.27490000)'6801':6.52156000,((Raorchestes_agasthyaensis:3.26840000,Raorchestes_kadalarensis:3.26840000)'6800':1.82533000,Raorchestes_sp._CESF243:5.09373000)'6808':5.70273000)'6807':0.81759000,Raorchestes_aff._chlorosomma_SPV-2012:11.61405000)'6799':3.98181000,(Raorchestes_nerostagona:7.70338000,Raorchestes_aff._nerostagona_SPV-2012:7.70338000)'6798':7.89248000)'6744':3.01456000,(((Raorchestes_johnceei:5.82354000,Raorchestes_sp._CESF014:5.82354000)'6634':2.17946000,Raorchestes_graminirupes:8.00300000)'6813':6.28008000,Raorchestes_crustai:14.28308000)'6633':4.32734000)'6816':0.11742000)'6632':0.84696000)'6631':2.48432000)'6630':0.65340000)'6629':1.03124000,(((Raorchestes_chalazodes:2.66689000,Raorchestes_sp._CESF1251:2.66689000)'6628':1.29471000,Raorchestes_ochlandrae:3.96160000)'6823':9.93700000,(Raorchestes_manohari:2.39006000,Raorchestes_uthamani:2.39006000)'6627':11.50854000)'6626':9.84516000)'6625':0.11296000)'6834':6.51193000,((Raorchestes_aff._ravii_SPV-2012:3.32572000,Raorchestes_chromasynchysi:3.32572000)'6833':0.88775000,Raorchestes_sp._CESF126:4.21347000)'6832':26.15518000)'6831':0.00000000,((((((((((Pseudophilautus_leucorhinus:1.39988000,Pseudophilautus_wynaadensis:1.39988000)'6830':4.22703000,Pseudophilautus_amboli:5.62691000)'6828':4.99871000,Pseudophilautus_kani:10.62562000)'6624':7.98988000,((Pseudophilautus_limbus:18.41352000,Pseudophilautus_zorro:18.41352000)'6623':0.00000000,Pseudophilautus_simba:18.41352000)'6847':0.20198000)'6846':0.66555000,((Pseudophilautus_microtympanum:12.30744000,Pseudophilautus_steineri:12.30744000)'6845':2.28707000,(Pseudophilautus_reticulatus:6.01902000,Pseudophilautus_papillosus:6.01902000)'6844':8.57549000)'6842':4.68654000)'6622':1.92333000,((((((Pseudophilautus_stuarti:7.44124000,Pseudophilautus_popularis:7.44124000)'6862':4.91516000,Pseudophilautus_schmarda:12.35640000)'6861':3.30936000,Pseudophilautus_lunatus:15.66576000)'6860':1.93542000,(Pseudophilautus_sarasinorum:14.36478000,Pseudophilautus_alto:14.36478000)'6874':3.23640000)'6873':1.37973000,Pseudophilautus_cavirostris:18.98091000)'6872':0.00000000,((Pseudophilautus_poppiae:0.56854000,Pseudophilautus_femoralis:0.56854000)'6885':7.14488000,Pseudophilautus_mooreorum:7.71342000)'6889':11.26749000)'6888':2.22347000)'6884':0.00000000,Pseudophilautus_folicola:21.20438000)'6883':0.75940000,(((Pseudophilautus_mittermeieri:3.34032000,Pseudophilautus_decoris:3.34032000)'6894':4.57094000,Pseudophilautus_tanu:7.91126000)'6882':2.26914000,(((Pseudophilautus_hoffmani:2.92345000,Pseudophilautus_asankai:2.92345000)'6881':5.58791000,Pseudophilautus_pleurotaenia:8.51136000)'6880':0.00000000,Pseudophilautus_ocularis:8.51136000)'6879':1.66904000)'6871':11.78338000)'6870':0.07114000,Philautus_sp._WHT2669:22.03492000)'6869':1.59877000,Philautus_sp._WHT2525:23.63369000)'6902':6.73496000)'6868':4.05107000,(Kurixalus_appendiculatus:33.77391000,(((((Kurixalus_hainanus:2.22000000,Kurixalus_bisacculus:2.22000000)'6867':3.66000000,Kurixalus_odontotarsus:5.88000000)'6859':4.84000000,Kurixalus_verrucosus:10.72000000)'6858':9.95520000,Kurixalus_banaensis:20.67520000)'6909':0.97357000,(Kurixalus_idiootocus:7.17134000,Kurixalus_eiffingeri:7.17134000)'6907':14.47743000)'6857':12.12514000)'6856':0.64581000)'6855':8.18410000,((((((((Philautus_petersi:14.78137000,Philautus_refugii:14.78137000)'6854':0.35655000,((Philautus_juliandringi:9.15000000,Philautus_umbra:9.15000000)'6853':5.98792000,Philautus_mjobergi:15.13792000)'6621':0.00000000)'6620':3.31927000,((Philautus_acutirostris:0.74184000,Philautus_surdus:0.74184000)'6588':17.71535000,Philautus_worcesteri:18.45719000)'6566':0.00000000)'6917':1.80281000,Philautus_davidlabangi:20.26000000)'6565':3.06102000,((((Philautus_aurantium:6.40638000,Philautus_acutus:6.40638000)'6564':5.36908000,Philautus_bunitus:11.77546000)'6563':4.83750000,Philautus_abditus:16.61296000)'6485':6.70806000,Philautus_aurifasciatus:23.32102000)'6153':0.00000000)'3409':2.04135000,Philautus_macroscelis:25.36237000)'3403':1.31237000,((Philautus_hosii:1.70000000,Philautus_tectus:1.70000000)'6931':18.83000000,((Philautus_ingeri:11.90000000,Philautus_everetti:11.90000000)'6929':3.02228000,Philautus_sp._DNP_Java:14.92228000)'6928':5.60772000)'6937':6.14474000)'6945':15.81347000,(((Gracixalus_carinensis:7.50797000,Gracixalus_sp._03320Rao:7.50797000)'6953':0.00000000,Gracixalus_jinxiuensis:7.50797000)'6952':18.57898000,((Gracixalus_gracilipes:15.58993000,Gracixalus_quyeti:15.58993000)'6951':10.49702000,Gracixalus_supercornutus:26.08695000)'6950':0.00000000)'6948':16.40126000)'6944':0.11561000)'6961':0.00000000,Theloderma_moloch:42.60382000)'6959':0.49383000,Philautus_disgregus:43.09765000)'6943':0.21069000,((((((((((((((((((Rhacophorus_minimus:2.93566000,Rhacophorus_hui:2.93566000)'6942':0.00000000,Zhangixalus_dugritei:2.93566000)'6941':0.99434000,Rhacophorus_hungfuensis:3.93000000)'6940':2.89243000,Zhangixalus_puerensis:6.82243000)'6936':0.52024000,(((Zhangixalus_omeimontis:1.70000000,Zhangixalus_duboisi:1.70000000)'6935':2.82167000,Rhacophorus_burmanus:4.52167000)'6927':0.18833000,Rhacophorus_dorsoviridis:4.71000000)'6926':2.63267000)'6970':1.80030000,Zhangixalus_moltrechti:9.14297000)'6969':2.02914000,(Zhangixalus_arboreus:10.10000000,Zhangixalus_schlegelii:10.10000000)'6925':1.07211000)'6982':0.02335000,(Rhacophorus_chenfui:7.32780000,Rhacophorus_nigropunctatus:7.32780000)'6987':3.86766000)'6985':2.38470000,Rhacophorus_dennysi:13.58016000)'6981':0.00000000,Zhangixalus_maximus:13.58016000)'6993':1.09526000,Polypedates_spinus:14.67542000)'6991':0.23458000,Zhangixalus_feae:14.91000000)'6998':21.89122000,((((((((Rhacophorus_reinwardtii:13.25420000,Rhacophorus_lateralis:13.25420000)'7001':1.65142000,Rhacophorus_rhodopus:14.90562000)'6997':0.00000000,Rhacophorus_bipunctatus:14.90562000)'6996':0.15813000,Rhacophorus_kio:15.06375000)'6990':13.08299000,((((Rhacophorus_sp._JL-2012a:5.62000000,Rhacophorus_verrucopus:5.62000000)'6980':11.28021000,Rhacophorus_orlovi:16.90021000)'7005':3.47341000,Rhacophorus_annamensis:20.37362000)'6979':0.45943000,Rhacophorus_calcaneus:20.83305000)'6978':7.31369000)'7012':2.47481000,((Rhacophorus_chuyangsinensis:19.71362000,Rhacophorus_translineatus:19.71362000)'7011':6.83400000,Rhacophorus_nigropalmatus:26.54762000)'7009':4.07393000)'6977':0.00000000,((Zhangixalus_dulitensis:21.12973000,Rhacophorus_pardalis:21.12973000)'7022':5.85897000,Rhacophorus_malabaricus:26.98870000)'7020':3.63285000)'7028':4.30065000,(((((Leptomantis_angulirostris:11.82454000,Rhacophorus_penanorum:11.82454000)'7027':5.09810000,(Leptomantis_gauni:11.52737000,Rhacophorus_belalongensis:11.52737000)'7026':5.39527000)'7033':5.55736000,Rhacophorus_monticola:22.48000000)'7025':7.92110000,Rhacophorus_cyanopunctatus:30.40110000)'7019':0.00000000,((Rhacophorus_fasciatus:1.56142000,Rhacophorus_harrissoni:1.56142000)'7044':8.49895000,Rhacophorus_rufipes:10.06037000)'7043':20.34073000)'7042':4.52110000)'7041':1.87902000)'7040':0.08839000,(((((((((((Polypedates_megacephalus:3.74069000,Polypedates_mutus:3.74069000)'7039':0.00000000,Polypedates_leucomystax:3.74069000)'7052':0.03889000,Polypedates_cf._mutus_KUHE_40698:3.77958000)'7038':0.82402000,Polypedates_braueri:4.60360000)'7036':0.80360000,Polypedates_cf._mutus_CIB_2851K:5.40720000)'7018':3.88210000,Polypedates_macrotis:9.28930000)'7017':0.00000000,Polypedates_sp._KUHE_52131:9.28930000)'7016':2.78930000,((Polypedates_maculatus:5.13864000,Polypedates_pseudocruciger:5.13864000)'6976':5.52136000,Polypedates_cruciger:10.66000000)'7062':1.41860000)'7061':0.02714000,Polypedates_colletti:12.10574000)'7060':11.43426000,Polypedates_otilophus:23.54000000)'7067':3.53000000,(Taruga_eques:6.93000000,(Taruga_fastigo:6.49333000,Taruga_longinasus:6.49333000)'7059':0.43667000)'7057':20.14000000)'6975':9.81961000)'7081':3.17899000,Ghatixalus_variabilis:40.06860000)'7080':0.00000000,Feihyla_palpebralis:40.06860000)'7079':0.32523000,((Rohanixalus_vittatus:33.43031000,(Chiromantis_rufescens:20.08234000,(((Chiromantis_nongkhorensis:7.71000000,Chiromantis_sp.:7.71000000)'7087':3.51522000,Chiromantis_doriae:11.22522000)'7086':8.85712000,(Chiromantis_petersii:8.42904000,Chiromantis_xerampelina:8.42904000)'7078':11.65330000)'7092':0.00000000)'7095':13.34797000)'7091':5.53364000,Theloderma_stellatum:38.96395000)'7077':1.42988000)'7105':1.53407000,Feihyla_kajau:41.92790000)'7104':1.38044000)'7103':3.95971000,((((Theloderma_corticale:6.78069000,Theloderma_gordoni:6.78069000)'7110':10.01893000,Theloderma_leporosum:16.79962000)'7102':3.84031000,((Theloderma_asperum:7.36689000,Theloderma_rhododiscus:7.36689000)'7101':13.27304000,Theloderma_bicolor:20.63993000)'7116':0.00000000)'7123':8.15039000,(Nyctixalus_pictus:28.79032000,Nyctixalus_spinosus:28.79032000)'7121':0.00000000)'7120':18.47773000)'7136':4.54212000,(Liuixalus_hainanus:6.67000000,(Liuixalus_ocellatus:4.71000000,Liuixalus_romeri:4.71000000)'7135':1.96000000)'7134':45.14017000)'7133':3.51573000,(Buergeria_japonica:34.98500000,((Buergeria_buergeri:21.04814000,Buergeria_robusta:21.04814000)'7131':9.01870000,Buergeria_oxycephala:30.06684000)'7119':4.91816000)'7115':20.34090000)'7114':14.37410000)'7100':6.62375000)'7145':0.00000000,((((((Occidozyga_martensii:9.14734000,Occidozyga_magnapustulosa:9.14734000)'7143':27.95580000,Occidozyga_lima:37.10314000)'7099':7.74144000,Occidozyga_baluensis:44.84458000)'7155':0.00000000,Occidozyga_laevis:44.84458000)'7159':10.15542000,(Ingerana_tenasserimensis:0.27704000,Ingerana_borealis:0.27704000)'7158':54.72296000)'7154':11.81892000,(((((((Fejervarya_cancrivora:20.65584000,Fejervarya_moodiei:20.65584000)'7153':1.02416000,Fejervarya_vittigera:21.68000000)'7152':7.72070000,(((((Fejervarya_limnocharis:5.40610000,Fejervarya_multistriata:5.40610000)'7150':1.52060000,Fejervarya_sakishimensis:6.92670000)'7169':11.04588000,Minervarya_sahyadris:17.97258000)'7168':0.00000000,(Fejervarya_iskandari:9.29171000,Fejervarya_orissaensis:9.29171000)'7167':8.68087000)'7174':11.42812000,Fejervarya_triora:29.40070000)'7166':0.00000000)'7182':6.65797000,((((((Minervarya_agricola:4.15442000,Minervarya_syhadrensis:4.15442000)'7181':6.60166000,Minervarya_caperata:10.75608000)'7180':5.40437000,Minervarya_kudremukhensis:16.16045000)'7179':0.00000000,Minervarya_rufescens:16.16045000)'7178':1.12738000,((Minervarya_greenii:6.63078000,Fejervarya_kirtisinghei:6.63078000)'7189':9.66070000,Minervarya_pierrei:16.29148000)'7177':0.99635000)'7165':6.35951000,Minervarya_mudduraja:23.64734000)'7149':12.41133000)'7148':5.23555000,(Sphaerotheca_breviceps:15.64527000,Sphaerotheca_dobsonii:15.64527000)'7098':25.64895000)'7076':0.00000000,(((Phrynoderma_hexadactylum:29.36126000,((Euphlyctis_ehrenbergii:10.23511000,Euphlyctis_cyanophlyctis:10.23511000)'7193':19.00438000,(Euphlyctis_mudigere:29.23949000,Euphlyctis_aloysii:29.23949000)'7075':0.00000000)'7074':0.12177000)'7203':0.24354000,(Hoplobatrachus_occipitalis:22.30915000,((Hoplobatrachus_rugulosus:13.84381000,Hoplobatrachus_tigerinus:13.84381000)'7201':4.15619000,Hoplobatrachus_crassus:18.00000000)'7199':4.30915000)'7197':7.29565000)'7073':7.39520000,(Nannophrys_ceylonensis:15.11798000,Nannophrys_marmorata:15.11798000)'7214':21.88202000)'7213':4.29422000)'7222':19.93328000,((((Quasipaa_verrucospinosa:21.29981000,(((((Quasipaa_exilispinosa:9.31612000,Quasipaa_spinosa:9.31612000)'7225':1.88767000,Quasipaa_jiulongensis:11.20379000)'7221':1.17393000,Quasipaa_shini:12.37772000)'7219':7.28632000,Quasipaa_boulengeri:19.66404000)'7218':0.00000000,Quasipaa_yei:19.66404000)'7212':1.63577000)'7229':3.87869000,(Quasipaa_fasciculispina:21.70886000,Quasipaa_delacouri:21.70886000)'7211':3.46964000)'7210':10.82150000,(Nanorana_liebigii:19.97049000,((((Nanorana_parkeri:8.66045000,Nanorana_pleskei:8.66045000)'7209':0.00000000,Nanorana_ventripunctata:8.66045000)'7236':6.55722000,((((Nanorana_chayuensis:0.85260000,Nanorana_arnoldi:0.85260000)'7235':2.86066000,Nanorana_maculosa:3.71326000)'7234':3.93531000,Nanorana_medogensis:7.64857000)'7208':1.68471000,Nanorana_conaensis:9.33328000)'7247':5.88439000)'7246':2.03252000,((((Nanorana_aenea:9.42822000,Nanorana_unculuanus:9.42822000)'7245':4.42276000,Nanorana_yunnanensis:13.85098000)'7244':0.00000000,Nanorana_quadranus:13.85098000)'7243':1.01639000,Nanorana_taihangnica:14.86737000)'7241':2.38282000)'7207':2.72030000)'7254':16.02951000)'7206':25.22750000,(((((((((Limnonectes_limborgi:3.00000000,Limnonectes_sp._A_FB-2006:3.00000000)'7072':1.69507000,Limnonectes_hascheanus:4.69507000)'7260':10.20748000,Limnonectes_plicatellus:14.90255000)'7258':1.98392000,Limnonectes_doriae:16.88647000)'7270':6.06185000,Limnonectes_kohchangae:22.94832000)'7269':3.59267000,(Limnonectes_gyldenstolpei:15.16003000,Limnonectes_dabanus:15.16003000)'7268':11.38096000)'7287':6.51563000,Limnonectes_khasianus:33.05662000)'7290':1.32492000,(Limnonectes_kadarsani:23.64075000,Limnonectes_microdiscus:23.64075000)'7286':10.74079000)'7285':0.00000000,((((((((Limnonectes_shompenorum:11.20320000,Limnonectes_macrodon:11.20320000)'7300':7.82582000,((Limnonectes_ingeri:0.28186000,Limnonectes_finchi:0.28186000)'7299':10.81290000,Limnonectes_malesianus:11.09476000)'7298':7.93426000)'7305':2.09006000,Limnonectes_paramacrodon:21.11908000)'7297':5.27342000,(Limnonectes_poilani:3.54384000,Limnonectes_blythii:3.54384000)'7308':22.84866000)'7296':0.33596000,((Limnonectes_parvus:19.41180000,Limnonectes_palavanensis:19.41180000)'7311':5.72424000,(Limnonectes_ibanorum:18.02353000,Limnonectes_grunniens:18.02353000)'7295':7.11251000)'7294':1.59242000)'7284':0.00000000,Limnonectes_leporinus:26.72846000)'7320':4.59031000,(((((Limnonectes_arathooni:13.62147000,Limnonectes_microtympanum:13.62147000)'7325':2.90673000,(((Limnonectes_heinrichi:9.24152000,Limnonectes_modestus:9.24152000)'7331':0.45557000,Limnonectes_magnus:9.69709000)'7330':0.71233000,((Limnonectes_macrocephalus:7.72630000,Limnonectes_woodworthi:7.72630000)'7336':0.71841000,Limnonectes_visayanus:8.44471000)'7341':1.96471000)'7340':6.11878000)'7339':1.06462000,Limnonectes_acanthi:17.59282000)'7335':1.74718000,Limnonectes_leytensis:19.34000000)'7329':3.66000000,Limnonectes_sp._B_FB-2006:23.00000000)'7328':8.31877000)'7324':2.84820000,((Limnonectes_fragilis:25.04310000,(((Limnonectes_bannaensis:12.47713000,Limnonectes_kuhlii:12.47713000)'7323':10.43351000,Limnonectes_fujianensis:22.91064000)'7319':2.13246000,Limnonectes_asperatus:25.04310000)'7348':0.00000000)'7318':2.24900000,Limnonectes_hikidai:27.29210000)'7317':6.87487000)'7352':0.21457000)'7316':26.84596000)'7356':0.00000000)'7355':5.59142000)'7315':9.50483000)'7283':1.72625000,(((Nyctibatrachus_cf._major_FB-2006:22.00000000,Nyctibatrachus_sp._VUB_0006:22.00000000)'7282':18.60000000,((((((((((Nyctibatrachus_gavi:5.85000000,Nyctibatrachus_acanthodermis:5.85000000)'7281':7.52000000,Nyctibatrachus_major:13.37000000)'7280':1.20962000,(Nyctibatrachus_sylvaticus:7.38000000,Nyctibatrachus_grandis:7.38000000)'7366':7.19962000)'7372':10.06038000,Nyctibatrachus_indraneili:24.64000000)'7377':3.78425000,(((Nyctibatrachus_sanctipalustris:11.00000000,Nyctibatrachus_karnatakaensis:11.00000000)'7382':4.18000000,Nyctibatrachus_dattatreyaensis:15.18000000)'7386':1.53000000,(Nyctibatrachus_vrijeuni:5.43000000,Nyctibatrachus_shiradi:5.43000000)'7385':11.28000000)'7381':11.71425000)'7380':0.00000000,Nyctibatrachus_kempholeyensis:28.42425000)'7376':6.57247000,Nyctibatrachus_cf._aliciae:34.99672000)'7375':0.00000000,(((Nyctibatrachus_petraeus:3.48000000,Nyctibatrachus_jog:3.48000000)'7371':6.26297000,Nyctibatrachus_humayuni:9.74297000)'7370':5.42703000,(Nyctibatrachus_sp._A_IVB-2011:7.38000000,Nyctibatrachus_danieli:7.38000000)'7395':7.79000000)'7394':19.82672000)'7399':0.00109000,Nyctibatrachus_minimus:34.99781000)'7393':2.63844000,(((Nyctibatrachus_deccanensis:30.21000000,Nyctibatrachus_minor:30.21000000)'7369':6.73125000,((((Nyctibatrachus_pillaii:9.33000000,Nyctibatrachus_aliciae:9.33000000)'7365':3.20000000,(Nyctibatrachus_periyar:4.18000000,Nyctibatrachus_deveni:4.18000000)'7364':8.35000000)'7404':11.99108000,Nyctibatrachus_vasanthi:24.52108000)'7403':0.00000000,Nyctibatrachus_poocha:24.52108000)'7363':12.42017000)'7279':0.00000000,((Nyctibatrachus_sp._B_IVB-2011:11.97000000,Nyctibatrachus_anamallaiensis:11.97000000)'7408':20.05000000,Nyctibatrachus_beddomii:32.02000000)'7278':4.92125000)'7277':0.69500000)'7413':2.96375000)'7412':19.60000000,Lankanectes_corrugatus:60.20000000)'7276':17.85000000)'7417':0.02500000)'7275':4.82520000)'7267':0.00000000,((((Phrynobatrachus_cricogaster:40.84139000,(((Phrynobatrachus_natalensis:15.50000000,Phrynobatrachus_africanus:15.50000000)'7425':7.50000000,Phrynobatrachus_sp._MV-1999:23.00000000)'7430':6.83506000,Phrynobatrachus_auritus:29.83506000)'7429':11.00633000)'7428':2.98861000,Phrynobatrachus_acridoides:43.83000000)'7424':11.50000000,(((((Phrynobatrachus_leveleve:11.16300000,Phrynobatrachus_keniensis:11.16300000)'7423':1.09441000,Phrynobatrachus_dispar:12.25741000)'7422':11.02497000,Phrynobatrachus_pintoi:23.28238000)'7420':6.06476000,Phrynobatrachus_calcaratus:29.34714000)'7266':0.29648000,Phrynobatrachus_mababiensis:29.64362000)'7265':25.68638000)'7438':1.91054000,(((Phrynobatrachus_versicolor:36.97171000,Phrynobatrachus_dendrobates:36.97171000)'7264':3.29456000,Phrynobatrachus_krefftii:40.26627000)'7456':16.97427000,Phrynobatrachus_sandersoni:57.24054000)'7455':0.00000000)'7454':25.65966000)'7453':0.66016000,((Ptychadena_nilotica:61.24781000,(((((Ptychadena_newtoni:16.37786000,Ptychadena_mascareniensis:16.37786000)'7452':11.60915000,Ptychadena_taenioscelis:27.98701000)'7451':5.60153000,Ptychadena_pumilio:33.58854000)'7450':4.09027000,Ptychadena_chrysogaster:37.67881000)'7449':1.65531000,((((Ptychadena_aequiplicata:18.64500000,Ptychadena_bibroni:18.64500000)'7448':5.08872000,(Ptychadena_mahnerti:11.80584000,Ptychadena_porosissima:11.80584000)'7467':11.92788000)'7447':10.54206000,Ptychadena_cooperi:34.27578000)'7446':0.00000000,((((Ptychadena_tellinii:15.09000000,Ptychadena_anchietae:15.09000000)'7444':5.62066000,Ptychadena_oxyrhynchus:20.71066000)'7475':3.64620000,Ptychadena_longirostris:24.35686000)'7474':4.75271000,Ptychadena_subpunctata:29.10957000)'7473':5.16621000)'7471':5.05834000)'7443':21.91369000)'7484':0.00000000,Hildebrandtia_ornata:61.24781000)'7487':22.31255000)'7483':0.03321000)'7482':28.35643000,((Melanophryne_sp._T4:90.90000000,((((((((((((((Hypopachus_ustum:16.71586000,(Hypopachus_barberi:10.40559000,Hypopachus_variolosus:10.40559000)'7480':6.31027000)'7442':3.67433000,Gastrophryne_pictiventris:20.39019000)'7441':0.00000000,(((Gastrophryne_olivacea:1.47666000,Gastrophryne_mazatlanensis:1.47666000)'7263':5.57223000,Gastrophryne_carolinensis:7.04889000)'7257':6.74580000,Gastrophryne_elegans:13.79469000)'7071':6.59550000)'7498':8.13481000,(Elachistocleis_pearsei:13.44640000,((Elachistocleis_surinamensis:2.84392000,Elachistocleis_ovalis:2.84392000)'7497':4.46282000,Elachistocleis_bicolor:7.30674000)'7496':6.13966000)'7510':15.07860000)'7508':4.10375000,Dermatonotus_muelleri:32.62875000)'7507':3.13125000,(Arcovomer_passarellii:31.57195000,(Hamptophryne_boliviana:19.88108000,Hamptophryne_alios:19.88108000)'7506':11.69087000)'7505':4.18805000)'7518':0.61100000,(Stereocyclops_incrassatus:12.66813000,Stereocyclops_histrio:12.66813000)'7516':23.70287000)'7504':9.28900000,(Myersiella_microps:23.53600000,Dasypops_schirchi:23.53600000)'7521':22.12400000)'7503':7.55309000,(Chiasmocleis_bassleri:53.21309000,((((Chiasmocleis_hudsoni:25.46902000,Chiasmocleis_shudikarensis:25.46902000)'7495':8.25860000,Chiasmocleis_ventrimaculata:33.72762000)'7494':1.47850000,Chiasmocleis_albopunctata:35.20612000)'7528':15.86754000,Chiasmocleis_panamensis:51.07366000)'7527':2.13943000)'7537':0.00000000)'7536':1.47859000,(Syncope_sp._63:13.97742000,(Syncope_carvalhoi:7.98376000,Syncope_antenori:7.98376000)'7552':5.99366000)'7556':40.71426000)'7559':2.59832000,(Ctenophryne_geayi:22.80122000,(Ctenophryne_aterrima:14.88120000,Ctenophryne_aequatorialis:14.88120000)'7555':7.92002000)'7551':34.48878000)'7569':10.91475000,(((((((((((Sphenophryne_schlaginhaufeni:34.61704000,Sphenophryne_dentata:34.61704000)'7575':0.00000000,(Choerophryne:20.06500000,Albericus:20.06500000)'7573':14.55204000)'7572':4.93431000,((((((((Xenorhina_bouwensi:19.00340000,Xenorhina_lanthanites:19.00340000)'7568':4.05166000,(Xenorhina_oxycephala:9.61745000,Xenorhina_varia:9.61745000)'7567':13.43761000)'7591':1.18902000,Asterophrys_pullifer:24.24408000)'7594':5.05180000,(Hylophorbus_picoides:29.29588000,Hylophorbus_wondiwoi:29.29588000)'7590':0.00000000)'7597':1.30200000,((((((Xenorhina_obesa:13.64030000,Xenorhina_sp._TNHC-GDC_31177:13.64030000)'7589':2.35164000,Pherohapsis_menziesi:15.99194000)'7588':6.38402000,Mantophryne_lateralis:22.37596000)'7587':7.94414000,((Hylophorbus_tetraphonus:14.55564000,Hylophorbus_sextus:14.55564000)'7602':11.63066000,Hylophorbus_nigrinus:26.18630000)'7586':4.13380000)'7612':0.00000000,(((Asterophrys_turpicola:15.38332000,Asterophrys_slateri:15.38332000)'7611':11.73325000,Asterophrys_eurydactyla:27.11657000)'7610':1.46750000,Callulops:28.58407000)'7608':1.73603000)'7607':0.12791000,((Copiula_major:29.33597000,Austrochaperina_guttata:29.33597000)'7621':0.96217000,((Copiula_obsti:13.25157000,Copiula_pipiens:13.25157000)'7620':9.30354000,Austrochaperina_derongo:22.55511000)'7633':7.74303000)'7632':0.14987000)'7631':0.14987000)'7640':2.54029000,(((Sphenophryne_crassa:19.51330000,Liophryne_rhododactyla:19.51330000)'7639':10.27641000,Sphenophryne_cornuta:29.78971000)'7638':2.15315000,Austrochaperina_palmipes:31.94286000)'7630':1.19531000)'7629':1.50877000,(Cophixalus_sp._TNHC-GDC_31221:12.72460000,Hylophorbus_rufescens:12.72460000)'7628':21.92234000)'7649':1.86856000,(Cophixalus_cheesmanae:9.47980000,Cophixalus_cryptotympanum:9.47980000)'7654':27.03570000)'7653':3.03585000)'7652':2.46227000,Gastrophrynoides_immaculatus:42.01362000)'7648':0.92884000,(((((Oreophryne_monticola:37.28631000,Aphantophryne_pansa:37.28631000)'7659':0.00000000,Cophixalus_humicola:37.28631000)'7647':0.52279000,Cophixalus_ornatus:37.80910000)'7627':0.36708000,((Oreophryne_brachypus:33.98949000,Cophixalus_infacetus:33.98949000)'7626':0.00000000,Cophixalus_balbus:33.98949000)'7666':4.18669000)'7665':2.77288000,((((Cophixalus_tridactylus:28.61791000,Barygenys_exsul:28.61791000)'7663':5.14977000,(Oreophryne_asplenicola:5.94989000,Oreophryne_pseudasplenicola:5.94989000)'7625':27.81779000)'7619':3.19229000,((Oreophryne_clamata:7.85416000,Oreophryne_waira:7.85416000)'7670':24.17744000,Oreophryne_sibilans:32.03160000)'7618':4.92837000)'7606':0.00000000,((Oreophryne_atrigularis:10.85242000,Oreophryne_wapoga:10.85242000)'7605':23.96682000,Oreophryne_unicolor:34.81924000)'7585':2.14073000)'7584':3.98909000)'7678':1.99340000)'7677':4.22745000,((Genyophryne_thomsoni:24.22500000,Oxydactyla_alpestris:24.22500000)'7676':0.64846000,Barygenys_flavigularis:24.87346000)'7675':22.29645000)'7583':6.85025000,Cophixalus_sphagnicola:54.02016000)'7582':10.13084000,('Kalophrynus sp. BOLD:ACO5853':16.38644000,((((('Kalophrynus sp. BOLD:ACO5852':9.73053000,Kalophrynus_interlineatus:9.73053000)'7581':0.00000000,Kalophrynus_heterochirus:9.73053000)'7688':1.22289000,(Kalophrynus_palmatissimus:10.95342000,Kalophrynus_pleurostigma:10.95342000)'7686':0.00000000)'7580':2.97621000,(Kalophrynus_subterrestris:1.76106000,Kalophrynus_intermedius:1.76106000)'7566':12.16857000)'7565':0.54056000,Kalophrynus_baluensis:14.47019000)'7692':1.91625000)'7564':47.76456000)'7696':0.00000000,(((((Kaloula_taprobanica:29.03500000,(((Uperodon_obscurus:16.12094000,(Uperodon_montanus:14.01840000,Uperodon_variegatus:14.01840000)'7695':2.10254000)'7563':0.00000000,Ramanella:16.12094000)'7705':6.27254000,Uperodon_systoma:22.39348000)'7704':6.64152000)'7702':5.93749000,((((((((Kaloula_walteri:6.81929000,Kaloula_rigida:6.81929000)'7701':6.07235000,(Kaloula_sp._NE_Mindanao:2.42277000,Kaloula_sp._Leyte-Samar:2.42277000)'7700':10.46887000)'7562':0.00000000,Kaloula_conjuncta:12.89164000)'7550':0.09804000,Kaloula_picta:12.98968000)'7715':3.81800000,(((Kaloula_sp._East_Luzon:5.63775000,Kaloula_kokacii:5.63775000)'7714':2.37345000,Kaloula_kalingensis:8.01120000)'7712':4.24374000,Kaloula_sp._Panay:12.25494000)'7722':4.55274000)'7721':3.60246000,(((Kaloula_latidisca:4.85203000,Kaloula_baleata:4.85203000)'7720':9.98612000,Kaloula_indochinensis:14.83815000)'7728':2.63149000,Kaloula_mediolineata:17.46964000)'7727':2.94050000)'7719':1.96278000,Kaloula_pulchra:22.37292000)'7711':4.90980000,Kaloula_borealis:27.28272000)'7549':7.68977000)'7548':0.00000000,((Metaphrynella_sundana:15.40739000,Metaphrynella_pollicaris:15.40739000)'7547':11.40041000,Phrynella_pulchra:26.80780000)'7736':8.16469000)'7734':20.16166000,((((((Calluella_guttulata:18.36786000,Calluella_minuta:18.36786000)'7546':2.61214000,(Glyphoglossus_yunnanensis:19.19000000,(Glyphoglossus_guttulatus:16.66000000,Glyphoglossus_molossus:16.66000000)'7545':2.53000000)'7740':1.79000000)'7544':9.28842000,Calluella_yunnanensis:30.26842000)'7743':12.56253000,(((Microhyla_petrigena:13.96094000,Microhyla_perparva:13.96094000)'7543':9.32339000,(Microhyla_annectens:16.27030000,Microhyla_marmorata:16.27030000)'7542':7.01403000)'7748':14.29807000,(((((((Microhyla_mukhlesuri:4.86220000,Microhyla_fissipes:4.86220000)'7747':3.53550000,Microhyla_mymensinghensis:8.39770000)'7541':3.53550000,(Microhyla_mixtura:7.83495000,Microhyla_okinavensis:7.83495000)'7535':4.09825000)'7534':14.30192000,(((Microhyla_nilphamariensis:11.85480000,Microhyla_ornata:11.85480000)'7533':4.92360000,Microhyla_rubra:16.77840000)'7532':8.23185000,Microhyla_palmipes:25.01025000)'7526':1.22487000)'7755':0.00000000,(((Microhyla_mantheyi:10.14530000,Microhyla_achatina:10.14530000)'7525':3.51580000,Microhyla_malang:13.66110000)'7493':4.73990000,(Microhyla_borneensis:9.02413000,Microhyla_heymonsi:9.02413000)'7758':9.37687000)'7492':7.83412000)'7070':3.50584000,((Microhyla_fowleri:4.86572000,Microhyla_berdmorei:4.86572000)'6974':14.62638000,Microhyla_pulchra:19.49210000)'6924':10.24886000)'7767':0.00000000,(Microhyla_superciliaris:29.51674000,Microhyla_butleri:29.51674000)'7766':0.22422000)'7771':7.84144000)'7765':5.24855000)'7786':4.16602000,Chaperina_fusca:46.99697000)'7797':0.00000000,(Micryletta_inornata:11.34039000,Micryletta_steinegeri:11.34039000)'7796':35.65658000)'7795':8.13718000)'7794':5.42685000,(Dyscophus_insularis:20.77065000,(Dyscophus_antongilii:0.47415000,Dyscophus_guineti:0.47415000)'7804':20.29650000)'7803':39.79035000)'7793':3.59000000)'7792':3.48563000,(((Scaphiophryne_brevis:23.42296000,(((Scaphiophryne_calcarata:9.55707000,Scaphiophryne_gottlebei:9.55707000)'7813':1.17352000,Scaphiophryne_spinosa:10.73059000)'7812':4.94972000,(((Scaphiophryne_menabensis:1.00336000,Scaphiophryne_madagascariensis:1.00336000)'7811':3.96078000,Scaphiophryne_boribory:4.96414000)'7810':2.20777000,Scaphiophryne_marmorata:7.17191000)'7809':8.50840000)'7791':7.74265000)'7824':27.28634000,(Paradoxophyla_tiarano:27.38008000,Paradoxophyla_palmata:27.38008000)'7823':23.32922000)'7822':11.34035000,((((Anodonthyla_hutchisoni:16.59201000,Anodonthyla_boulengerii:16.59201000)'7821':6.35141000,(Anodonthyla_nigrigularis:5.77942000,Anodonthyla_moramora:5.77942000)'7831':17.16400000)'7830':2.35057000,(Anodonthyla_rouxae:25.29399000,Anodonthyla_montana:25.29399000)'7820':0.00000000)'7790':10.17119000,((((((((Plethodontohyla_notosticta:19.05500000,Plethodontohyla_guentheri:19.05500000)'7789':3.13968000,Plethodontohyla_fonetana:22.19468000)'7785':2.97578000,Plethodontohyla_mihanika:25.17046000)'7836':0.00000000,(Cophyla_phyllodactyla:10.28176000,Cophyla_berara:10.28176000)'7784':14.88870000)'7839':5.12318000,(((((Rhombophryne_laevipes:15.11272000,Plethodontohyla_alluaudi:15.11272000)'7783':1.83884000,Rhombophryne_testudo:16.95156000)'7842':5.60140000,Rhombophryne_minuta:22.55296000)'7782':6.79443000,Rhombophryne_coudreaui:29.34739000)'7781':0.25043000,((Rhombophryne_coronata:14.94958000,Rhombophryne_serratopalpebrosa:14.94958000)'7847':14.64824000,Anilany_helenae:29.59782000)'7852':0.00000000)'7855':0.69582000)'7851':1.00170000,(Stumpffia_tridactyla:26.99092000,(((Stumpffia_gimmeli:14.23456000,Stumpffia_psologlossa:14.23456000)'7850':0.08346000,Stumpffia_pygmaea:14.31802000)'7846':8.44198000,((Stumpffia_roseifemoralis:15.75400000,Stumpffia_grandis:15.75400000)'7780':1.27276000,Stumpffia_tetradactyla:17.02676000)'7861':5.73324000)'7860':4.23092000)'7859':4.30442000)'7779':0.93340000,(((((Platypelis_tetra:22.40705000,Cophyla_tuberifera:22.40705000)'7866':0.00000000,(Platypelis_pollicaris:15.69347000,Cophyla_barbouri:15.69347000)'7778':6.71358000)'7872':1.16009000,Platypelis_milloti:23.56714000)'7871':1.95822000,Platypelis_mavomavo:25.52536000)'7869':4.46390000,Cophyla_grandis:29.98926000)'7777':2.23948000)'7878':0.38064000,(((Plethodontohyla_tuberata:10.34708000,Plethodontohyla_bipunctata:10.34708000)'7877':11.69180000,(Plethodontohyla_ocellata:9.79954000,Plethodontohyla_brevipes:9.79954000)'7876':12.23934000)'7776':3.94904000,Plethodontohyla_inguinalis:25.98792000)'7886':6.62146000)'7889':2.85580000)'7885':26.58447000)'7884':5.58698000)'7895':0.00000000,((((Otophryne_steyermarki:28.78340000,(Otophryne_robusta:8.60899000,Otophryne_pyburni:8.60899000)'7893':20.17441000)'7883':22.34710000,(Synapturanus_mirandaribeiroi:28.79530000,Synapturanus_salseri:28.79530000)'7775':22.33520000)'7901':8.81187000,Adelastes_hylonomos:59.94237000)'7904':0.00000000,Melanobatrachus_indicus:59.94237000)'7900':7.69426000)'7899':0.56812000)'7898':2.20905000,(Hoplophryne_rogersi:18.05000000,Hoplophryne_uluguruensis:18.05000000)'7774':52.36380000)'7764':7.88620000,(Phrynomantis_annectens:42.04100000,(Phrynomantis_microps:2.07000000,Phrynomantis_bifasciatus:2.07000000)'7911':39.97100000)'7763':36.25900000)'7762':12.60000000)'7926':12.60000000,((((((((((((Cardioglossa_alsco:1.49354000,Cardioglossa_pulchra:1.49354000)'7924':1.55317000,Cardioglossa_venusta:3.04671000)'7922':7.91427000,Cardioglossa_oreas:10.96098000)'7921':0.59900000,(((((Cardioglossa_congolia:1.40788000,Cardioglossa_gratiosa:1.40788000)'7938':0.60892000,Cardioglossa_nigromaculata:2.01680000)'7936':0.52362000,Cardioglossa_annulata:2.54042000)'7934':2.39175000,Cardioglossa_escalerae:4.93217000)'7933':1.15018000,Cardioglossa_trifasciata:6.08235000)'7942':5.47763000)'7932':0.00000000,(Cardioglossa_occidentalis:10.49103000,Cardioglossa_leucomystax:10.49103000)'7931':1.06895000)'7946':0.99630000,Cardioglossa_cyaneospila:12.55628000)'7930':5.53029000,Cardioglossa_elegans:18.08657000)'7920':6.93796000,((Cardioglossa_schioetzi:12.75392000,Cardioglossa_melanogaster:12.75392000)'7949':8.74347000,Cardioglossa_gracilis:21.49739000)'7919':3.52714000)'7952':4.75031000,((((((Arthroleptis_sylvaticus:21.31126000,Arthroleptis_aureoli:21.31126000)'7918':0.00000000,Arthroleptis_taeniatus:21.31126000)'7917':2.00897000,((Arthroleptis_wahlbergii:21.16438000,Arthroleptis_francei:21.16438000)'7963':2.15585000,((((((((Arthroleptis_palava:7.50397000,Arthroleptis_variabilis:7.50397000)'7966':2.11415000,Arthroleptis_perreti:9.61812000)'7962':1.28450000,Arthroleptis_krokosua:10.90262000)'7969':3.66464000,Arthroleptis_adolfifriederici:14.56726000)'7961':0.00000000,(((Arthroleptis_bioko:2.91457000,Arthroleptis_poecilonotus:2.91457000)'7973':1.14732000,Arthroleptis_brevipes:4.06189000)'7978':2.58573000,Arthroleptis_adelphus:6.64762000)'7981':7.91964000)'7977':3.14022000,Arthroleptis_tanneri:17.70748000)'7984':2.52554000,Arthroleptis_stenodactylus:20.23302000)'7976':0.00000000,((Arthroleptis_nikeae:14.47869000,Arthroleptis_affinis:14.47869000)'7972':3.88242000,Arthroleptis_reichei:18.36111000)'7960':1.87191000)'7991':3.08721000)'7994':0.00000000)'7990':1.50363000,Arthroleptis_fichika:24.82386000)'7989':2.27356000,(Arthroleptis_nimbaensis:5.17699000,Arthroleptis_crusculum:5.17699000)'8005':21.92043000)'8003':0.00000000,((Arthroleptis_xenodactyloides:17.84763000,Arthroleptis_schubotzi:17.84763000)'8002':6.74789000,Arthroleptis_xenodactylus:24.59552000)'8012':2.50190000)'8011':2.67742000)'8018':30.56524000,((((((((Astylosternus_batesi:4.86192000,Astylosternus_schioetzi:4.86192000)'8017':5.58866000,Astylosternus_diadematus:10.45058000)'8016':14.88366000,Trichobatrachus_robustus:25.33424000)'8010':0.00000000,(Astylosternus_occidentalis:6.70375000,Astylosternus_laticephalus:6.70375000)'8029':18.63049000)'8028':9.16242000,Scotobleps_gabonicus:34.49666000)'8027':4.44649000,Nyctibates_corrugatus:38.94315000)'8026':20.72338000,((((Leptodactylodon_perreti:3.71060000,Leptodactylodon_axillaris:3.71060000)'8037':5.20527000,Leptodactylodon_erythrogaster:8.91587000)'8036':3.59716000,Leptodactylodon_mertensi:12.51303000)'8035':11.57600000,(((((Leptodactylodon_ventrimarmoratus:7.13713000,Leptodactylodon_ovatus:7.13713000)'8025':2.30639000,Leptodactylodon_boulengeri:9.44352000)'8009':2.68193000,Leptodactylodon_ornatus:12.12545000)'8001':1.24653000,Leptodactylodon_bueanus:13.37198000)'8000':4.93756000,(Leptodactylodon_polyacanthus:4.08864000,Leptodactylodon_bicolor:4.08864000)'8046':14.22090000)'8045':5.77949000)'8044':35.57750000)'8043':0.00000000,(((((((Leptopelis_viridis:6.51279000,Leptopelis_aubryi:6.51279000)'7999':2.20175000,Leptopelis_spiritusnoctis:8.71454000)'7998':4.13210000,Leptopelis_ocellatus:12.84664000)'7988':14.45670000,((((((((((((Leptopelis_anebos:3.82128000,Leptopelis_karissimbensis:3.82128000)'7987':2.11194000,Leptopelis_fiziensis:5.93322000)'7959':3.82630000,Leptopelis_boulengeri:9.75952000)'8055':4.97134000,(Leptopelis_aubryioides:8.59415000,Leptopelis_vermiculatus:8.59415000)'8059':6.13671000)'8064':0.00000000,(((Leptopelis_bocagii:3.17270000,Leptopelis_concolor:3.17270000)'8063':0.28025000,Leptopelis_nordequatorialis:3.45295000)'8062':4.66269000,Leptopelis_flavomaculatus:8.11564000)'8058':6.61522000)'8054':1.38264000,((((Leptopelis_sp._2_FP-2014:5.89575000,Leptopelis_cf._kivuensis_1_FP-2014:5.89575000)'7958':2.06432000,Leptopelis_sp._FP-2013:7.96007000)'8069':1.85653000,(Leptopelis_sp._1_FP-2014:5.57821000,Leptopelis_kivuensis:5.57821000)'7957':4.23839000)'7956':1.96086000,Leptopelis_palmatus:11.77746000)'7916':4.33604000)'7915':0.47039000,Leptopelis_modestus:16.58389000)'7761':0.02258000,((Leptopelis_notatus:7.11881000,Leptopelis_brevirostris:7.11881000)'6923':5.88638000,Leptopelis_calcaratus:13.00519000)'8074':3.60128000)'6922':6.31544000,Leptopelis_parkeri:22.92191000)'3402':0.00000000,Leptopelis_parbocagii:22.92191000)'8077':1.19707000,Leptopelis_barbouri:24.11898000)'3401':0.10079000,Leptopelis_natalensis:24.21977000)'609':3.08357000)'8086':4.31952000,((((Leptopelis_susanae:4.48139000,Leptopelis_gramineus:4.48139000)'8085':2.47305000,Leptopelis_vannutellii:6.95444000)'8090':1.21163000,Leptopelis_yaldeni:8.16607000)'8084':8.02607000,Leptopelis_argenteus:16.19214000)'8082':15.43072000)'8081':4.92950000,Leptopelis_rufus:36.55236000)'8097':3.01664000,(Leptopelis_macrotis:7.84613000,Leptopelis_millsoni:7.84613000)'8095':31.72287000)'8102':20.09753000)'8100':0.67355000)'8094':16.65992000,(((((((((Hyperolius_lupiroensis:2.41578000,Hyperolius_parkeri:2.41578000)'8080':27.14626000,(((((((((Hyperolius_angolensis:1.69189000,Hyperolius_viridiflavus:1.69189000)'608':3.66380000,Hyperolius_glandicolor:5.35569000)'8':1.84181000,Hyperolius_spatzi:7.19750000)'8110':0.54114000,(((Hyperolius_reesi:2.95702000,Hyperolius_mariae:2.95702000)'8109':2.56426000,(Hyperolius_marmoratus_marmoratus:2.19579000,Hyperolius_swynnertoni:2.19579000)'8107':3.32549000)'8118':0.38675000,Hyperolius_marmoratus_taeniatus:5.90803000)'8116':1.83061000)'8114':8.39207000,(((((Hyperolius_phantasticus:10.32900000,(((((Hyperolius_parallelus_alborufus:3.14524000,Hyperolius_pyrrhodictyon:3.14524000)'8106':1.03310000,Hyperolius_marginatus:4.17834000)'8135':1.61080000,Hyperolius_parallelus_parallelus:5.78914000)'8134':0.68986000,(Hyperolius_tuberculatus:4.67564000,Hyperolius_dintelmanni:4.67564000)'8133':1.80336000)'8132':3.09858000,Hyperolius_lamottei:9.57758000)'8131':0.75142000)'8143':2.72340000,(Hyperolius_steindachneri:3.59151000,Hyperolius_pardalis:3.59151000)'8142':9.46089000)'8130':0.00000000,Hyperolius_bocagei:13.05240000)'8151':1.51212000,(Hyperolius_fusciventris:14.03777000,Hyperolius_guttulatus:14.03777000)'8157':0.52675000)'8162':1.04060000,Hyperolius_pseudargus:15.60512000)'8161':0.52559000)'8160':1.81148000,Hyperolius_argus:17.94219000)'8156':9.41382000,(((((((((Hyperolius_castaneus:8.37598000,Hyperolius_frontalis:8.37598000)'8155':1.99813000,Hyperolius_cystocandicans:10.37411000)'8169':0.56026000,((Hyperolius_discodactylus:6.90857000,Hyperolius_lateralis:6.90857000)'8168':2.44791000,Hyperolius_alticola:9.35648000)'8154':1.57789000)'8150':0.00000000,Hyperolius_jackie:10.93437000)'8149':3.44933000,((((Hyperolius_camerunensis:4.36936000,Hyperolius_riggenbachi:4.36936000)'8148':3.07780000,Hyperolius_ocellatus:7.44716000)'8147':0.00000000,Hyperolius_bolifambae:7.44716000)'8129':0.24699000,(Hyperolius_endjami:4.01487000,Hyperolius_mosaicus:4.01487000)'8180':3.67928000)'8179':6.68955000)'8178':12.69577000,(((Hyperolius_raymondi:6.70488000,Hyperolius_cinereus:6.70488000)'8187':3.45905000,Hyperolius_platyceps:10.16393000)'8190':4.58517000,((Hyperolius_kuligae:5.74026000,Hyperolius_ademetzi:5.74026000)'8186':4.05341000,Hyperolius_langi:9.79367000)'8185':4.95543000)'8177':12.33037000)'8176':0.00065000,((((((((Hyperolius_occidentalis:2.60538000,Hyperolius_chlorosteus:2.60538000)'8128':5.10219000,Hyperolius_torrentis:7.70757000)'8127':0.00000000,((Hyperolius_picturatus:3.16411000,Hyperolius_baumanni:3.16411000)'8197':1.11434000,Hyperolius_sylvaticus:4.27845000)'8200':3.42912000)'8196':6.61405000,((Hyperolius_bobirensis:5.67912000,Hyperolius_zonatus:5.67912000)'8126':1.66378000,Hyperolius_concolor:7.34290000)'8125':6.97872000)'8124':0.83596000,((((Hyperolius_pictus:5.39339000,Hyperolius_substriatus:5.39339000)'8220':1.66517000,(Hyperolius_rubrovermiculatus:2.71809000,Hyperolius_mitchelli:2.71809000)'8219':4.34047000)'8218':0.82934000,Hyperolius_montanus:7.88790000)'8217':3.78837000,Hyperolius_puncticulatus:11.67627000)'8215':3.48131000)'8213':0.00000000,((Hyperolius_balfouri:9.21674000,Hyperolius_quinquevittatus:9.21674000)'8229':2.05640000,(((Hyperolius_thomensis:1.46217000,Hyperolius_molleri:1.46217000)'8228':4.28923000,Hyperolius_cinnamomeoventris:5.75140000)'8227':1.38310000,Hyperolius_veithi:7.13450000)'8226':4.13864000)'8212':3.88444000)'8238':0.67502000,((((Hyperolius_davenporti:1.39000000,Hyperolius_burgessi:1.39000000)'8237':1.93653000,Hyperolius_spinigularis:3.32653000)'8235':0.61347000,Hyperolius_tanneri:3.94000000)'8211':1.58544000,(Hyperolius_ukwiva:4.58000000,Hyperolius_minutissimus:4.58000000)'8210':0.94544000)'8208':10.30716000)'8206':1.27255000,Hyperolius_koehleri:17.10515000)'8249':9.97497000)'8258':0.00000000,Hyperolius_tuberilinguis:27.08012000)'8257':0.00324000,Hyperolius_kivuensis:27.08336000)'8256':0.27265000)'8255':0.56085000,((((((((((Hyperolius_poweri:5.21558000,Hyperolius_igbettensis:5.21558000)'8268':1.40331000,(Hyperolius_jacobseni:2.78718000,Hyperolius_adspersus:2.78718000)'8272':3.83171000)'8271':0.76070000,(Hyperolius_howelli:1.24456000,Hyperolius_acuticeps:1.24456000)'8267':6.13503000)'8266':0.20965000,Hyperolius_friedemanni:7.58924000)'8265':0.95874000,Hyperolius_rwandae:8.54798000)'8264':0.75250000,Hyperolius_dartevellei:9.30048000)'8254':1.85128000,Hyperolius_nasutus:11.15176000)'8253':0.95577000,(Hyperolius_inyangae:8.39970000,Hyperolius_benguellensis:8.39970000)'8252':3.70783000)'8248':3.04662000,(Hyperolius_viridis:12.05550000,Hyperolius_pusillus:12.05550000)'8247':3.09865000)'8246':12.06765000,Hyperolius_semidiscus:27.22180000)'8287':0.69506000)'8292':0.61605000,Hyperolius_horstockii:28.53291000)'8291':1.02913000)'8298':1.83322000,Alexteroon_obstetricans:31.39526000)'8290':5.66797000,(Morerella_cyanophthalma:37.06323000,Opisthothylax_immaculatus:37.06323000)'8286':0.00000000)'8285':0.31821000,(((((Afrixalus_laevis:7.23800000,Afrixalus_lacteus:7.23800000)'8245':11.60763000,Afrixalus_fornasini:18.84563000)'8244':0.00000000,(((Afrixalus_dorsalis:7.33024000,((Afrixalus_quadrivittatus:6.61178000,Afrixalus_fulvovittatus:6.61178000)'8308':0.71846000,(Afrixalus_nigeriensis:7.02634000,Afrixalus_vittiger:7.02634000)'8307':0.30390000)'8306':0.00000000)'8305':0.77990000,Afrixalus_paradorsalis:8.11014000)'8304':5.46414000,((Afrixalus_osorioi:3.12334000,Afrixalus_wittei:3.12334000)'8303':2.97751000,Afrixalus_equatorialis:6.10085000)'8243':7.47343000)'8205':5.27135000)'8123':1.68891000,(((((Afrixalus_stuhlmanni:3.89956000,Afrixalus_sylvaticus:3.89956000)'8122':2.92912000,Afrixalus_brachycnemis:6.82868000)'8121':0.82870000,Afrixalus_delicatus:7.65738000)'8105':4.28170000,(Afrixalus_knysnae:2.93735000,Afrixalus_spinifrons:2.93735000)'7':9.00173000)'8331':2.21399000,(((Afrixalus_morerei:9.88145000,Afrixalus_lacustris:9.88145000)'8330':0.71781000,Afrixalus_weidholzi:10.59926000)'8329':2.29846000,Afrixalus_vibekensis:12.89772000)'8328':1.25535000)'8327':6.38147000)'8326':5.64255000,((Tachycnemis_seychellensis:17.08363000,(((Heterixalus_alboguttatus:4.32688000,Heterixalus_boettgeri:4.32688000)'8342':2.14865000,Heterixalus_madagascariensis:6.47553000)'8345':10.60810000,(((Heterixalus_rutenbergi:10.24659000,((Heterixalus_carbonei:4.80414000,Heterixalus_betsileo:4.80414000)'8341':3.41910000,((Heterixalus_variabilis:1.15284000,Heterixalus_tricolor:1.15284000)'8340':2.10267000,Heterixalus_andrakata:3.25551000)'8352':4.96773000)'8351':2.02335000)'8350':0.91057000,Heterixalus_luteostriatus:11.15716000)'8359':0.00000000,Heterixalus_punctatus:11.15716000)'8358':5.92647000)'8363':0.00000000)'8357':5.21242000,Afrixalus_enseticola:22.29605000)'8349':3.88104000)'8339':11.20435000)'8325':7.57490000,(Acanthixalus_spinosus:1.50462000,Acanthixalus_sonjae:1.50462000)'8323':43.45172000)'8321':0.00000000,Afrixalus_pygmaeus:44.95634000)'8373':6.84366000,((((Kassina_kuvangensis:17.93072000,((((Kassina_cochranae:7.58894000,Kassina_arboricola:7.58894000)'8372':0.00000000,(Kassina_decorata:1.76272000,Kassina_maculosa:1.76272000)'8378':5.82622000)'8377':7.65510000,Kassina_senegalensis:15.24404000)'8371':0.00000000,(((Kassina_schioetzi:4.97959000,Kassina_cassinoides:4.97959000)'8369':3.26738000,Kassina_lamottei:8.24697000)'8367':0.89400000,Kassina_fusca:9.14097000)'8393':6.10307000)'8392':2.68668000)'8391':2.52156000,(Phlyctimantis_maculatus:11.84324000,((Phlyctimantis_keithae:6.45634000,Phlyctimantis_verrucosus:6.45634000)'8390':5.38690000,(Phlyctimantis_boulengeri:5.61348000,Phlyctimantis_leonardi:5.61348000)'8403':6.22976000)'8402':0.00000000)'8401':8.60904000)'8414':4.65254000,(Paracassina_kounhiensis:12.38342000,Paracassina_obscura:12.38342000)'8418':12.72140000)'8417':3.03315000,Semnodactylus_wealii:28.13797000)'8413':23.66203000)'8422':4.20098000,Cryptothylax_greshoffii:56.00098000)'8412':20.99902000)'8411':16.56303000,((Hemisus_marmoratus:32.40000000,Hemisus_guineensis:32.40000000)'8410':39.70000000,((((((((Probreviceps_sp._MTSN_8507:0.64403000,Probreviceps_sp._MTSN_8510:0.64403000)'8409':10.63611000,(((Probreviceps_cf._rungwensis_MTSN_5364:3.00751000,Probreviceps_macrodactylus:3.00751000)'8432':1.57102000,(((Probreviceps_sp._KMH_26640:0.27309000,Probreviceps_sp._KMH_26256:0.27309000)'8408':0.94439000,Probreviceps_rungwensis:1.21748000)'8400':3.36105000,((Probreviceps_cf._Kigogo_T1712:0.69512000,Probreviceps_sp._MTSN_8879:0.69512000)'8399':0.42867000,Probreviceps_sp._KMH_25847:1.12379000)'8389':3.45474000)'8438':0.00000000)'8436':6.70161000,((((((Probreviceps_sp._MTSN_35992:0.11686000,Probreviceps_sp._MTSN_35990:0.11686000)'8388':0.28169000,Probreviceps_sp._KMH_35990:0.39855000)'8442':2.39752000,Probreviceps_sp._MW_6966:2.79607000)'8441':1.60110000,Probreviceps_sp._MTSN_9094:4.39717000)'8387':2.06789000,Probreviceps_durirostris:6.46506000)'8446':4.81113000,((Probreviceps_cf._durirostris_MTSN_9474:0.65009000,Probreviceps_sp._MTSN_8903:0.65009000)'8386':0.28202000,Probreviceps_sp._MTSN_8108:0.93211000)'8458':10.34408000)'8457':0.00395000)'8456':0.00000000)'8466':0.64294000,((Probreviceps_sp._LC010:4.49160000,Probreviceps_loveridgei:4.49160000)'8469':0.88493000,(Probreviceps_sp._MW_7233:0.66605000,Probreviceps_sp._MTSN_8236:0.66605000)'8465':4.71048000)'8472':6.54655000)'8464':1.76692000,Probreviceps_uluguruensis:13.69000000)'8463':15.40583000,((Callulina_shengena:13.48594000,Callulina_laphami:13.48594000)'8455':5.81056000,((((((Callulina_sp._KMH_26963:1.67258000,Callulina_sp._KMH_22478:1.67258000)'8478':1.08332000,(((((Callulina_sp._MW_7266:0.09199000,Callulina_sp._MW_7161:0.09199000)'8476':0.42188000,Callulina_sp._MW_3830:0.51387000)'8454':0.15670000,Callulina_sp._MTSN_8242:0.67057000)'8452':0.26654000,Callulina_sp._MW_3050:0.93711000)'8482':0.71523000,Callulina_sp._KMH_21555:1.65234000)'8481':1.10356000)'8451':5.30893000,(Callulina_sp._MTSN_8205:0.37368000,Callulina_kanga:0.37368000)'8450':7.69115000)'8491':3.06054000,((Callulina_sp._MTSN_8133:0.36827000,Callulina_sp._MTSN_8130:0.36827000)'8489':6.45445000,(Callulina_sp._MW_6952:0.10844000,Callulina_sp._MTSN_8140:0.10844000)'8487':6.71428000)'8449':4.30265000)'8385':1.58635000,((((Callulina_kisiwamsitu:0.86777000,Callulina_sp._MW_3215:0.86777000)'8384':1.59575000,Callulina_kreffti:2.46352000)'8382':3.33958000,Callulina_stanleyi:5.80310000)'8366':4.44636000,Callulina_sp._SPL-2009b:10.24946000)'8320':2.46226000)'8501':6.39837000,Callulina_dawida:19.11009000)'8499':0.18641000)'8497':9.79933000)'8507':0.00000000,Spelaeophryne_methneri:29.09583000)'8510':18.68528000,Balebreviceps_hillmani:47.78111000)'8506':0.00000000,(((Breviceps_adspersus:9.90973000,Breviceps_mossambicus:9.90973000)'8516':3.87796000,Breviceps_fichus:13.78769000)'8519':10.67635000,(((((Breviceps_namaquensis:6.28874000,Breviceps_branchi:6.28874000)'8515':3.72250000,Breviceps_macrops:10.01124000)'8513':4.60873000,Breviceps_gibbosus:14.61997000)'8505':3.95317000,Breviceps_fuscus:18.57314000)'8524':0.00000000,Breviceps_montanus:18.57314000)'8522':5.89090000)'8504':23.31707000)'8496':24.31889000)'8495':21.46303000)'8319':9.93697000)'8535':8.45000000)'8534':21.80000000,(((Sooglossus_thomasseti:15.32420000,Sooglossus_sechellensis:15.32420000)'8532':10.82232000,(Sechellophryne_gardineri:17.59270000,Sechellophryne_pipilodryas:17.59270000)'8544':8.55382000)'8543':58.42879000,Nasikabatrachus_sahyadrensis:84.57531000)'8542':49.17469000)'8551':15.34458000)'8550':0.00000000,((Heleophryne_purcelli:6.12777000,Heleophryne_regis:6.12777000)'8549':29.38223000,Hadromophryne_natalensis:35.51000000)'8541':113.58458000)'8539':42.62842000)'8531':10.60508000,(((((Pipa_aspera:2.51973000,Pipa_arrabali:2.51973000)'8529':10.05575000,Pipa_carvalhoi:12.57548000)'8565':52.94082000,((Pipa_snethlageae:4.78871000,Pipa_pipa:4.78871000)'8568':22.87200000,(Pipa_myersi:2.10083000,Pipa_parva:2.10083000)'8564':25.55988000)'8562':37.85559000)'8583':58.03596000,((Hymenochirus_boettgeri:69.78171000,Pseudhymenochirus_merlini:69.78171000)'8588':38.29087000,((((Xenopus_fischbergi:13.30535000,Xenopus_borealis:13.30535000)'8587':5.40329000,Xenopus_muelleri:18.70864000)'8593':20.70012000,((((((((Xenopus_poweri:3.64652000,Xenopus_victorianus:3.64652000)'8596':1.59677000,Xenopus_petersii:5.24329000)'8592':5.80865000,Xenopus_laevis:11.05194000)'8586':3.24806000,Xenopus_gilli:14.30000000)'8582':3.46012000,(Xenopus_lenduensis:6.34646000,Xenopus_vestitus:6.34646000)'8612':11.41366000)'8611':2.22748000,((((((Xenopus_allofraseri:6.32312000,Xenopus_pygmaeus:6.32312000)'8610':1.05567000,Xenopus_fraseri:7.37879000)'8609':1.21037000,Xenopus_andrei:8.58916000)'8608':0.96411000,(Xenopus_itombwensis:7.14421000,Xenopus_wittei:7.14421000)'8607':2.40906000)'8622':0.80319000,((((Xenopus_eysoole:0.82322000,Xenopus_longipes:0.82322000)'8621':2.53877000,Xenopus_amieti:3.36199000)'8620':1.43801000,Xenopus_boumbaensis:4.80000000)'8606':1.20000000,(Xenopus_kobeli:2.20366000,Xenopus_ruwenzoriensis:2.20366000)'8632':3.79634000)'8631':4.35646000)'8640':1.55974000,Xenopus_parafraseri:11.91620000)'8639':8.07140000)'8638':4.83821000,Xenopus_largeni:24.82581000)'8637':6.83177000,Xenopus_clivii:31.65758000)'8664':7.75118000)'8663':18.81114000,(Xenopus_sp._KR-2004:30.05000000,(Xenopus_calcaratus:18.89699000,((Xenopus_mellotropicalis:6.88925000,Xenopus_epitropicalis:6.88925000)'8662':10.71075000,Xenopus_tropicalis:17.60000000)'8671':1.29699000)'8675':11.15301000)'8674':28.16990000)'8670':49.85268000)'8669':15.47968000)'8661':43.13989000,Rhinophrynus_dorsalis:166.69215000)'8683':35.63593000)'8682':7.37192000,((((((Bombina_variegata:8.53003000,Bombina_pachypus:8.53003000)'8681':3.41400000,Bombina_orientalis:11.94403000)'8680':7.77236000,(((Bombina_fortinuptialis:2.04764000,Bombina_microdeladigitora:2.04764000)'8660':0.22458000,Bombina_lichuanensis:2.27222000)'8659':2.86134000,Bombina_maxima:5.13356000)'8658':14.58283000)'8657':5.94656000,Bombina_bombina:25.66295000)'8692':30.24011000,(Barbourula_kalimantanensis:28.03636000,Barbourula_busuangensis:28.03636000)'8656':27.86670000)'8695':106.45349000,((Discoglossus_montalentii:16.86155000,((Discoglossus_sardus:8.12051000,Discoglossus_pictus:8.12051000)'8655':3.94949000,((Discoglossus_galganoi:6.98717000,Discoglossus_jeanneae:6.98717000)'8654':2.96732000,Discoglossus_scovazzi:9.95449000)'8713':2.11551000)'8717':4.79155000)'8716':119.54659000,(Alytes_cisternasii:45.53520000,(((Alytes_dickhilleni:6.72630000,Alytes_muletensis:6.72630000)'8712':2.65427000,Alytes_maurus:9.38057000)'8711':0.00000000,Alytes_obstetricans:9.38057000)'8710':36.15463000)'8709':90.87294000)'8724':25.94841000)'8708':47.34345000)'8707':9.63504000)'8731':72.08172000)'8730':28.25624000);
