# Supplementary material for: From lowlands to highlands: how elevation and habitat complexity drive anuran multidimensional diversity?
Source: PeerJ. 2025 Oct 8;13:e19561. doi: 10.7717/peerj.19561 (PMC12514998; doi:10.7717/peerj.19561)
Supplement: Supplemental Information 2 — The R code used to perform the alpha and beta multidimensional diversity analyses, as well as the datasets used in this work. [file peerj-13-19561-s002.zip › R_code/data/coord_trans.csv]

transecto	x	y
t_21	-39.5476050980847	-15.4232963727546
t_22	-39.5487292373987	-15.4219375185657
t_23	-39.5499566680408	-15.4226486842149
t_24	-39.550019146383	-15.4215998283634
t_25	-39.5508801874452	-15.4212044314174
t_26	-39.5507373184416	-15.4200385573906
t_41	-39.5532971389151	-15.4171030646926
t_42	-39.5535121750377	-15.4156018011691
t_43	-39.5526577693199	-15.41497109081
t_44	-39.5523988333221	-15.4139682354453
t_45	-39.5520096552754	-15.4130515884735
t_46	-39.5525148507731	-15.4120242323697
t_61	-39.559138075499	-15.3917704319765
t_62	-39.5586560494725	-15.3927208997891
t_63	-39.5600259113809	-15.3927355369522
t_64	-39.5606516519983	-15.3932583124393
t_65	-39.5623718219861	-15.3935929908261
t_66	-39.561573449843	-15.3947205543805
t_81	-39.566224540482	-15.393406928477
t_82	-39.5668785323185	-15.3923113584307
t_83	-39.5673466144833	-15.3913880315445
t_84	-39.5686209914098	-15.3922752703333
t_85	-39.569327715807	-15.3934442114981
t_86	-39.5684206492603	-15.3939934828119
