# Supplementary material for: From lowlands to highlands: how elevation and habitat complexity drive anuran multidimensional diversity?
Source: PeerJ. 2025 Oct 8;13:e19561. doi: 10.7717/peerj.19561 (PMC12514998; doi:10.7717/peerj.19561)
Supplement: Supplemental Information 2 — The R code used to perform the alpha and beta multidimensional diversity analyses, as well as the datasets used in this work. [file peerj-13-19561-s002.zip › R_code/data/env_vars.csv]

Transecto	Altitude	LLD	LLC	OCA	BRO	NTR	Temp
t_21	238	8.4	3.9	11.7	3	135	21.8
t_22	282	7.8	3.2	9.5	2	150	22
t_23	293.5	4.6	2.3	9.5	0	190	21.6
t_24	300	4.9	3.3	9.3	5	186	21.8
t_25	284	5.5	3.7	9.4	14	163	21.7
t_26	299	8	4	8.6	4	158	21.9
t_41	400	9.8	3.6	9.8	1	92	21.4
t_42	410	8.4	3.9	11.5	1	189	21.2
t_43	415	8	4	8.4	0	171	21.6
t_44	421.5	9.3	3.9	9.3	0	176	21.3
t_45	449	7.9	3.8	10.2	2	155	21.4
t_46	463	7.5	3.3	12.1	0	187	21
t_61	619.5	10.2	3.9	10	10	205	20.7
t_62	608.5	5.7	3.7	9	1	190	20.4
t_63	684.5	9	3.8	9	18	192	19.9
t_64	672	7.8	3.4	9.7	17	160	19.5
t_65	694	7.5	4	11.4	3	195	19.2
t_66	698	10.9	3.5	9.6	13	193	19.4
t_81	838	4.6	3.5	8.3	88	243	19
t_82	896	4.5	3.9	10.1	65	201	18.7
t_83	910	3.5	3.6	10.5	17	223	18.9
t_84	933.5	4.1	3.5	12.3	23	206	18.4
t_85	919	7	3.9	10.9	136	222	18.6
t_86	913	8.8	4	8	95	168	18.6
