# Supplementary material for: From lowlands to highlands: how elevation and habitat complexity drive anuran multidimensional diversity?
Source: PeerJ. 2025 Oct 8;13:e19561. doi: 10.7717/peerj.19561 (PMC12514998; doi:10.7717/peerj.19561)
Supplement: Supplemental Information 2 — The R code used to perform the alpha and beta multidimensional diversity analyses, as well as the datasets used in this work. [file peerj-13-19561-s002.zip › R_code/data/sp_data.csv]

st	Adelophryne sp.	Aplastodiscus ibirapitanga	Aplastodiscus weygoldti	Bokermannohyla circumdata	Bokermannohyla lucianae	Brachycephalus pulex	Chiasmocleis crucis	Dendropsophus anceps	Dendropsophus novaisi	Gastrotheca pulchra	Haddadus binotatus	Hypsiboas crepitans	Hypsiboas faber	Hypsiboas pombali	Pristimantis sp1	Bahius bilineatus	Ischnocnema sp. (gr. parva)	Pristimantis sp2	Ischnocnema verrucosa	Ischnocnema vinhai	Phasmahyla spectabilis	Phyllodytes maculosus	Phyllodytes melanomystax	Phyllodytes wuchereri	Phyllodytes sp.	Phyllodytes magnus	Phyllodytes megatympanum	Phyllomedusa burmeisteri	Physalaemus erikae	Proceratophrys schirchi	Rhinella crucifer	Rhinella hoogmoedi	Scinax eurydice	Scinax strigilatus	Trachycephalus mesophaeus	Trachycephalus nigromaculatus
21	0	0	0	0	0	0	0	0	0	0	2	0	1	0	0	0	0	7	0	5	0	2	3	0	0	2	1	0	0	0	0	1	1	0	1	1
22	0	0	0	0	0	0	0	1	1	0	4	1	1	1	0	0	0	3	0	6	0	2	1	0	0	1	1	0	0	0	0	0	1	0	0	0
23	0	0	0	0	0	0	0	0	0	0	7	0	0	0	0	0	0	1	0	3	0	1	1	0	0	1	1	0	0	1	0	0	1	0	1	0
24	0	0	0	0	0	0	0	0	0	0	4	0	0	0	0	0	0	7	0	2	0	3	0	0	0	1	0	0	0	0	1	1	1	0	0	0
25	0	0	0	0	0	0	0	0	0	0	2	0	0	0	0	0	0	4	0	11	1	3	0	1	0	1	0	0	0	0	0	0	0	0	0	1
26	2	0	0	0	0	0	0	0	0	0	4	0	0	0	0	0	0	5	0	3	0	3	3	1	0	1	0	0	1	0	0	0	1	0	0	0
41	0	0	0	0	0	0	0	1	0	0	8	0	0	0	0	0	0	1	0	4	0	1	0	0	0	1	0	1	0	1	0	0	1	0	0	0
42	0	0	0	0	0	0	0	0	0	0	6	0	1	0	0	0	0	5	0	3	0	2	0	0	0	0	1	0	0	1	0	0	1	0	2	0
43	1	0	0	0	0	0	1	1	0	0	2	0	2	0	0	0	0	4	0	4	0	2	0	0	0	2	2	1	0	1	0	0	1	0	0	0
44	0	0	0	0	0	0	0	1	0	0	1	0	0	0	0	0	0	3	0	4	0	4	0	1	0	1	2	0	0	1	0	0	1	0	1	0
45	0	0	0	0	0	0	0	1	0	0	2	0	1	0	0	0	0	6	0	2	1	4	1	0	0	3	1	1	0	0	0	0	2	0	1	0
46	0	0	0	0	0	0	0	2	0	0	4	1	1	0	0	0	0	3	0	1	0	3	0	0	0	2	1	0	0	0	0	0	0	0	0	0
61	2	0	0	1	0	0	0	0	0	0	3	0	0	0	0	0	0	8	0	6	0	3	0	1	0	1	0	1	0	0	0	0	0	0	0	0
62	1	0	0	1	0	0	0	0	0	0	1	0	0	0	0	0	0	0	0	7	0	1	0	1	0	1	1	1	0	0	0	0	0	0	0	0
63	3	0	0	1	0	0	0	0	0	0	2	0	0	0	0	1	0	6	0	5	0	1	0	2	0	1	1	0	0	0	0	0	0	0	0	0
64	5	0	0	0	0	0	0	0	0	0	2	0	1	0	0	0	0	3	0	7	0	3	0	3	0	2	0	0	0	0	1	0	0	0	0	0
65	0	0	0	1	0	0	0	0	0	0	2	0	0	0	0	0	0	2	0	3	0	1	0	1	1	1	1	1	0	0	0	0	0	0	0	0
66	0	0	0	1	0	0	0	0	0	0	2	0	1	0	0	0	0	1	0	5	0	1	0	1	0	1	1	0	0	0	1	0	0	0	1	0
81	1	0	1	1	2	0	0	1	0	0	2	0	0	0	7	0	1	4	0	4	0	1	0	3	4	0	1	0	0	0	0	0	0	0	0	0
82	1	0	0	3	0	0	0	3	0	1	2	0	1	0	5	0	5	3	0	7	0	0	0	2	1	0	3	0	0	0	0	0	1	0	1	0
83	0	0	0	3	0	0	0	0	0	0	2	0	0	0	1	0	6	0	1	16	0	0	0	2	1	0	0	1	0	0	0	0	1	0	0	0
84	1	0	1	5	0	0	0	0	0	1	1	0	0	0	10	0	1	0	0	11	0	2	0	2	0	1	0	0	0	0	0	0	0	1	0	0
85	2	0	1	4	0	0	0	0	0	1	1	0	0	0	11	0	0	2	0	11	0	1	0	4	2	3	1	0	0	0	1	0	0	1	0	0
86	2	1	1	2	0	2	0	0	0	0	4	0	0	0	11	0	1	2	0	5	0	0	0	3	1	0	0	0	0	0	1	0	0	0	0	0
