# Supplementary material for: From lowlands to highlands: how elevation and habitat complexity drive anuran multidimensional diversity?
Source: PeerJ. 2025 Oct 8;13:e19561. doi: 10.7717/peerj.19561 (PMC12514998; doi:10.7717/peerj.19561)
Supplement: Supplemental Information 2 — The R code used to perform the alpha and beta multidimensional diversity analyses, as well as the datasets used in this work. [file peerj-13-19561-s002.zip › R_code/data/traits.csv]

species	size	habitat	sitiovoc	atividade	modrepro_Nunes_Almeida	habito
Adelophryne_sp.	14	F	ff	N	m27	Cr
Aplastodiscus_ibirapitanga	41	F	lot	N	m10	Ar
Aplastodiscus_weygoldti	38	F	lot	N	m10_m16	Ar
Bahius_bilineatus	26	F	ff	D_N	m27	Cr
Bokermannohyla_circumdata	54	F	lot	N	m12	Ar
Bokermannohyla_lucianae	51	F	br	N	m16	Ar
Brachycephalus_pulex	8	F	ff	N	m27	Cr
Chiasmocleis_crucis	20	F	len	N	m1	Cr
Dendropsophus_anceps	42	F_A	len	N	m1	Ar
Dendropsophus_novaisi	34	A	len	N	m1	Ar
Gastrotheca_pulchra	33	F	dos	N	m69	Ar
Haddadus_binotatus	57	F	ff	N	m27	Te
Boana_crepitans	62	A	len	N	m1_m12	Ar
Boana_faber	89	F_A	len	N	m1_m12	Ar
Boana_pombali	57	F	len_lot	N	m16	Ar
Ischnocnema_gr._parva	20	F	ff	N	m27	Cr
Ischnocnema_verrucosa	24	F	ff	N	m27	Cr
Phasmahyla_spectabilis	46	F	lot	N	m37	Ar
Phyllodytes_maculosus	49	F	br	N	m4	Pt
Phyllodytes_magnus	41	F	br	N	m4	Pt
Phyllodytes_megatympanum	22	F	br	N	m4	Pt
Phyllodytes_melanomystax	23	F	br	N	m4	Pt
Phyllodytes_sp2_castanhola	26	F	br	N	m4	Pt
Phyllodytes_wuchereri	27	F	br	N	m4	Pt
Phyllomedusa_burmeisteri	60	F_A	len	N	m37	Ar
Physalaemus_erikae	26	F_A	len	N	m45	Te
Pristimantis_sp2_manaca	31	F	Bsh	N	m27	Se
Pristimantis_sp1_amarelinho	33	F	br_bsh	N	m27	Ar
Pristimantis_vinhai	25	F	Bsh	N	m27	Se
Proceratophrys_schirchi	50	F	lot	N	m16	Te
Rhinella_crucifer	101	F_A	len_lot	N	m2_m16	Te
Rhinella_hoogmoedi	56	F	lot	D_N	m16	Te
Scinax_eurydice	53	F_A	len	N	m1	Ar
Ololygon_strigilata	38	F	lot	N	m16	Ar
Trachycephalus_mesophaeus	69	F	len	D_N	m1	Ar
Trachycephalus_nigromaculatus	92	F	len_lot	N	m16	Ar
