# Supplementary material for: From lowlands to highlands: how elevation and habitat complexity drive anuran multidimensional diversity?
Source: PeerJ. 2025 Oct 8;13:e19561. doi: 10.7717/peerj.19561 (PMC12514998; doi:10.7717/peerj.19561)
Supplement: Supplemental Information 2 — The R code used to perform the alpha and beta multidimensional diversity analyses, as well as the datasets used in this work. [file peerj-13-19561-s002.zip › R_code/data/traits_breed.csv]

species	size	habitat	call	r_mode	hab	act
Adelophryne_sp.	14	F	ff	direto	Cr	N
Aplastodiscus_ibirapitanga	41	F	len_lot	indireto	Ar	N
Aplastodiscus_weygoldti	38	F	len_lot	indireto	Ar	N
Bahius_bilineatus	26	F	ff	direto	Cr	D_N
Bokermannohyla_circumdata	54	F	len	indireto	Ar	N
Bokermannohyla_lucianae	51	F	len_lot	indireto	Ar	N
Brachycephalus_pulex	8	F	ff	direto	Cr	N
Chiasmocleis_crucis	20	F	len	indireto	Cr	N
Dendropsophus_anceps	42	A	len	indireto	Ar	N
Dendropsophus_novaisi	34	A	len	indireto	Ar	N
Gastrotheca_pulchra	33	F	dos	direto	Ar	N
Haddadus_binotatus	57	F	ff	direto	Cr	N
Boana_crepitans	62	A	len	indireto	Ar	N
Boana_faber	89	F_A	len	indireto	Ar	N
Boana_pombali	57	F	len_lot	indireto	Ar	N
Ischnocnema_gr._parva	20	F	ff	direto	Cr	N
Ischnocnema_verrucosa	24	F	ff	direto	Cr	N
Phasmahyla_spectabilis	46	F	lot	indireto	Ar	N
Phyllodytes_maculosus	49	F	br	indireto	Ar	N
Phyllodytes_magnus	41	F	br	indireto	Ar	N
Phyllodytes_megatympanum	22	F	br	indireto	Ar	N
Phyllodytes_melanomystax	23	F	br	indireto	Ar	N
Phyllodytes_sp2_castanhola	26	F	br	indireto	Ar	N
Phyllodytes_wuchereri	27	F	br	indireto	Ar	N
Phyllomedusa_burmeisteri	60	F_A	len	indireto	Ar	N
Physalaemus_erikae	26	F_A	len	indireto	Te	N
Pristimantis_sp2_manaca	31	F	ff_Bsh	direto	Cr	N
Pristimantis_sp1_amarelinho	33	F	br_bsh	direto	Ar	N
Pristimantis_vinhai	25	F	ff	direto	Cr	N
Proceratophrys_schirchi	50	F	lot	indireto	Cr	N
Rhinella_crucifer	101	F_A	len_lot	indireto	Te	N
Rhinella_hoogmoedi	56	F	len	indireto	Te	N
Scinax_eurydice	53	A	len	indireto	Ar	N
Ololygon_strigilata	38	F	len_lot	indireto	Ar	N
Trachycephalus_mesophaeus	69	F	len	indireto	Ar	D_N
Trachycephalus_nigromaculatus	92	F	len_lot	indireto	Ar	N
