# Supplementary material for: From lowlands to highlands: how elevation and habitat complexity drive anuran multidimensional diversity?
Source: PeerJ. 2025 Oct 8;13:e19561. doi: 10.7717/peerj.19561 (PMC12514998; doi:10.7717/peerj.19561)
Supplement: Supplemental Information 2 — The R code used to perform the alpha and beta multidimensional diversity analyses, as well as the datasets used in this work. [file peerj-13-19561-s002.zip › R_code/output/amphBIO_sin_mod.csv]

query	stripped	status	warnings	ASW_names
Gymnophonia_sp._SDB-2011c	gymnophonia_sp__sdb_2011c	name_not_found	NA	Gymnophonia_sp._SDB-2011c
Gymnophonia_sp._SDB-2011a	gymnophonia_sp__sdb_2011a	name_not_found	NA	Gymnophonia_sp._SDB-2011a
Gymnophonia_sp._SDB-2011e	gymnophonia_sp__sdb_2011e	name_not_found	NA	Gymnophonia_sp._SDB-2011e
Gymnophonia_sp._SDB-2011d	gymnophonia_sp__sdb_2011d	name_not_found	NA	Gymnophonia_sp._SDB-2011d
Gymnophonia_sp._SDB-2011b	gymnophonia_sp__sdb_2011b	name_not_found	NA	Gymnophonia_sp._SDB-2011b
Boulengerula_boulengeri	boulengerula_boulengeri	up_to_date	NA	Boulengerula_boulengeri
Boulengerula_niedeni	boulengerula_niedeni	up_to_date	NA	Boulengerula_niedeni
Boulengerula_taitana	boulengerula_taitana	up_to_date	NA	Boulengerula_taitana
Boulengerula_changamwensis	boulengerula_changamwensis	up_to_date	NA	Boulengerula_changamwensis
Boulengerula_uluguruensis	boulengerula_uluguruensis	up_to_date	NA	Boulengerula_uluguruensis
Boulengerula_fischeri	boulengerula_fischeri	up_to_date	NA	Boulengerula_fischeri
Herpele_squalostoma	herpele_squalostoma	up_to_date	NA	Herpele_squalostoma
Chikila_fulleri	chikila_fulleri	up_to_date	NA	Chikila_fulleri
Microcaecilia_sp._PZ-2009	microcaecilia_sp__pz_2009	name_not_found	NA	Microcaecilia_sp._PZ-2009
Microcaecilia_unicolor	microcaecilia_unicolor	up_to_date	NA	Microcaecilia_unicolor
Microcaecilia_dermatophaga	microcaecilia_dermatophaga	up_to_date	NA	Microcaecilia_dermatophaga
Luetkenotyphlus_brasiliensis	luetkenotyphlus_brasiliensis	up_to_date	NA	Luetkenotyphlus_brasiliensis
Siphonops_hardyi	siphonops_hardyi	up_to_date	NA	Siphonops_hardyi
Siphonops_paulensis	siphonops_paulensis	up_to_date	NA	Siphonops_paulensis
Siphonops_annulatus	siphonops_annulatus	up_to_date	NA	Siphonops_annulatus
Geotrypetes_seraphini	geotrypetes_seraphini	up_to_date	NA	Geotrypetes_seraphini
Gymnopis_multiplicata	gymnopis_multiplicata	up_to_date	NA	Gymnopis_multiplicata
Dermophis_parviceps	dermophis_parviceps	up_to_date	NA	Dermophis_parviceps
Dermophis_oaxacae	dermophis_oaxacae	up_to_date	NA	Dermophis_oaxacae
Dermophis_mexicanus	dermophis_mexicanus	up_to_date	NA	Dermophis_mexicanus
Schistometopum_gregorii	schistometopum_gregorii	up_to_date	NA	Schistometopum_gregorii
Schistometopum_thomense	schistometopum_thomense	up_to_date	NA	Schistometopum_thomense
Hypogeophis_brevis	hypogeophis_brevis	up_to_date	NA	Hypogeophis_brevis
Hypogeophis_rostratus	hypogeophis_rostratus	up_to_date	NA	Hypogeophis_rostratus
Grandisonia_sechellensis	grandisonia_sechellensis	up_to_date	NA	Grandisonia_sechellensis
Grandisonia_larvata	grandisonia_larvata	up_to_date	NA	Grandisonia_larvata
Grandisonia_alternans	grandisonia_alternans	up_to_date	NA	Grandisonia_alternans
Praslinia_cooperi	praslinia_cooperi	up_to_date	NA	Praslinia_cooperi
Indotyphlus_battersbyi	indotyphlus_battersbyi	up_to_date	NA	Indotyphlus_battersbyi
Indotyphlus_maharashtraensis	indotyphlus_maharashtraensis	up_to_date	NA	Indotyphlus_maharashtraensis
Gegeneophis_mhadeiensis	gegeneophis_mhadeiensis	up_to_date	NA	Gegeneophis_mhadeiensis
Gegeneophis_cf._mhadeiensis_DSM-2011	gegeneophis_cf__mhadeiensis_dsm_2011	name_not_found	NA	Gegeneophis_cf._mhadeiensis_DSM-2011
Gegeneophis_goaensis	gegeneophis_goaensis	up_to_date	NA	Gegeneophis_goaensis
Gegeneophis_danieli	gegeneophis_danieli	up_to_date	NA	Gegeneophis_danieli
Gegeneophis_madhavai	gegeneophis_madhavai	up_to_date	NA	Gegeneophis_madhavai
Gegeneophis_carnosus	gegeneophis_carnosus	up_to_date	NA	Gegeneophis_carnosus
Gegeneophis_seshachari	gegeneophis_seshachari	up_to_date	NA	Gegeneophis_seshachari
Gegeneophis_sp._DSM-2011	gegeneophis_sp__dsm_2011	name_not_found	NA	Gegeneophis_sp._DSM-2011
Gegeneophis_krishni	gegeneophis_krishni	up_to_date	NA	Gegeneophis_krishni
Gegeneophis_ramaswamii	gegeneophis_ramaswamii	up_to_date	NA	Gegeneophis_ramaswamii
Idiocranium_cf._russeli_BMNH_2008.409	idiocranium_cf__russeli_bmnh_2008_409	name_not_found	NA	Idiocranium_cf._russeli_BMNH_2008.409
Chthonerpeton_indistinctum	chthonerpeton_indistinctum	up_to_date	NA	Chthonerpeton_indistinctum
Potomotyphlus_kaupii	potomotyphlus_kaupii	up_to_date	NA	Potomotyphlus_kaupii
Typhlonectes_natans	typhlonectes_natans	up_to_date	NA	Typhlonectes_natans
Caecilia_tentaculata	caecilia_tentaculata	up_to_date	NA	Caecilia_tentaculata
Caecilia_gracilis	caecilia_gracilis	up_to_date	NA	Caecilia_gracilis
Caecilia_volcani	caecilia_volcani	up_to_date	NA	Caecilia_volcani
Oscaecilia_ochrocephala	oscaecilia_ochrocephala	up_to_date	NA	Oscaecilia_ochrocephala
Scolecomorphus_uluguruensis	scolecomorphus_uluguruensis	up_to_date	NA	Scolecomorphus_uluguruensis
Scolecomorphus_vittatus	scolecomorphus_vittatus	up_to_date	NA	Scolecomorphus_vittatus
Crotaphatrema_tchabalmboensis	crotaphatrema_tchabalmboensis	name_not_found	NA	Crotaphatrema_tchabalmboensis
Crotaphatrema_lamottei	crotaphatrema_lamottei	up_to_date	NA	Crotaphatrema_lamottei
Ichthyophis_bannanicus	ichthyophis_bannanicus	updated	NA	Ichthyophis_kohtaoensis
Ichthyophis_asplenius	ichthyophis_asplenius	up_to_date	NA	Ichthyophis_asplenius
Caudacaecilia_larutensis	caudacaecilia_larutensis	updated	NA	Ichthyophis_larutensis
Ichthyophis_biangularis	ichthyophis_biangularis	up_to_date	NA	Ichthyophis_biangularis
Ichthyophis_tricolor	ichthyophis_tricolor	up_to_date	NA	Ichthyophis_tricolor
Ichthyophis_orthoplicatus	ichthyophis_orthoplicatus	up_to_date	NA	Ichthyophis_orthoplicatus
Ichthyophis_glutinosus	ichthyophis_glutinosus	up_to_date	NA	Ichthyophis_glutinosus
Uraeotyphlus_cf._oxyurus_MW-212	uraeotyphlus_cf__oxyurus_mw_212	name_not_found	NA	Uraeotyphlus_cf._oxyurus_MW-212
Uraeotyphlus_gansi	uraeotyphlus_gansi	up_to_date	NA	Uraeotyphlus_gansi
Ichthyophis_bombayensis	ichthyophis_bombayensis	updated	NA	Uraeotyphlus_bombayensis
Epicrionops	epicrionops	name_not_found	NA	Epicrionops
Rhinatrema_bivittatum	rhinatrema_bivittatum	up_to_date	NA	Rhinatrema_bivittatum
Rhinatrema_nigrum	rhinatrema_nigrum	up_to_date	NA	Rhinatrema_nigrum
Andrias_davidianus	andrias_davidianus	up_to_date	NA	Andrias_davidianus
Andrias_japonicus	andrias_japonicus	up_to_date	NA	Andrias_japonicus
Cryptobranchus_alleganiensis	cryptobranchus_alleganiensis	up_to_date	NA	Cryptobranchus_alleganiensis
Onychodactylus_japonicus	onychodactylus_japonicus	up_to_date	NA	Onychodactylus_japonicus
Onychodactylus_zhangyapingi	onychodactylus_zhangyapingi	up_to_date	NA	Onychodactylus_zhangyapingi
Onychodactylus_fischeri	onychodactylus_fischeri	up_to_date	NA	Onychodactylus_fischeri
Pseudohynobius_jinfo	pseudohynobius_jinfo	up_to_date	NA	Pseudohynobius_jinfo
Pseudohynobius_kuankuoshuiensis	pseudohynobius_kuankuoshuiensis	up_to_date	NA	Pseudohynobius_kuankuoshuiensis
Liua_shihi	liua_shihi	up_to_date	NA	Liua_shihi
Liua_tsinpaensis	liua_tsinpaensis	up_to_date	NA	Liua_tsinpaensis
Pseudohynobius_shuichengensis	pseudohynobius_shuichengensis	up_to_date	NA	Pseudohynobius_shuichengensis
Pseudohynobius_flavomaculatus	pseudohynobius_flavomaculatus	up_to_date	NA	Pseudohynobius_flavomaculatus
Pseudohynobius_puxiongensis	pseudohynobius_puxiongensis	up_to_date	NA	Pseudohynobius_puxiongensis
Batrachuperus_yenyuanensis	batrachuperus_yenyuanensis	up_to_date	NA	Batrachuperus_yenyuanensis
Batrachuperus_pinchonii	batrachuperus_pinchonii	up_to_date	NA	Batrachuperus_pinchonii
Batrachuperus_londongensis	batrachuperus_londongensis	up_to_date	NA	Batrachuperus_londongensis
Batrachuperus_karlschmidti	batrachuperus_karlschmidti	up_to_date	NA	Batrachuperus_karlschmidti
Batrachuperus_tibetanus	batrachuperus_tibetanus	up_to_date	NA	Batrachuperus_tibetanus
Salamandrella_keyserlingii	salamandrella_keyserlingii	up_to_date	NA	Salamandrella_keyserlingii
Salamandrella_tridactyla	salamandrella_tridactyla	up_to_date	NA	Salamandrella_tridactyla
Hynobius_chinensis	hynobius_chinensis	up_to_date	NA	Hynobius_chinensis
Hynobius_maoershanensis	hynobius_maoershanensis	up_to_date	NA	Hynobius_maoershanensis
Hynobius_guabangshanensis	hynobius_guabangshanensis	up_to_date	NA	Hynobius_guabangshanensis
Hynobius_yiwuensis	hynobius_yiwuensis	up_to_date	NA	Hynobius_yiwuensis
Hynobius_amjiensis	hynobius_amjiensis	up_to_date	NA	Hynobius_amjiensis
Hynobius_naevius	hynobius_naevius	up_to_date	NA	Hynobius_naevius
Hynobius_hidamontanus	hynobius_hidamontanus	up_to_date	NA	Hynobius_hidamontanus
Hynobius_leechii	hynobius_leechii	up_to_date	NA	Hynobius_leechii
Hynobius_yangi	hynobius_yangi	up_to_date	NA	Hynobius_yangi
Hynobius_quelpaertensis	hynobius_quelpaertensis	up_to_date	NA	Hynobius_quelpaertensis
Hynobius_nebulosus	hynobius_nebulosus	up_to_date	NA	Hynobius_nebulosus
Hynobius_dunni	hynobius_dunni	up_to_date	NA	Hynobius_dunni
Hynobius_okiensis	hynobius_okiensis	up_to_date	NA	Hynobius_okiensis
Hynobius_tsuensis	hynobius_tsuensis	up_to_date	NA	Hynobius_tsuensis
Hynobius_katoi	hynobius_katoi	up_to_date	NA	Hynobius_katoi
Hynobius_lichenatus	hynobius_lichenatus	up_to_date	NA	Hynobius_lichenatus
Hynobius_tokyoensis	hynobius_tokyoensis	up_to_date	NA	Hynobius_tokyoensis
Hynobius_nigrescens	hynobius_nigrescens	up_to_date	NA	Hynobius_nigrescens
Hynobius_takedai	hynobius_takedai	up_to_date	NA	Hynobius_takedai
Hynobius_abei	hynobius_abei	up_to_date	NA	Hynobius_abei
Hynobius_stejnegeri	hynobius_stejnegeri	up_to_date	NA	Hynobius_stejnegeri
Hynobius_kimurae	hynobius_kimurae	up_to_date	NA	Hynobius_kimurae
Hynobius_boulengeri	hynobius_boulengeri	up_to_date	NA	Hynobius_boulengeri
Hynobius_fucus	hynobius_fucus	up_to_date	NA	Hynobius_fucus
Hynobius_arisanensis	hynobius_arisanensis	up_to_date	NA	Hynobius_arisanensis
Hynobius_sonani	hynobius_sonani	up_to_date	NA	Hynobius_sonani
Hynobius_formosanus	hynobius_formosanus	up_to_date	NA	Hynobius_formosanus
Hynobius_glacialis	hynobius_glacialis	up_to_date	NA	Hynobius_glacialis
Hynobius_retardatus	hynobius_retardatus	up_to_date	NA	Hynobius_retardatus
Pachyhynobius_shangchengensis	pachyhynobius_shangchengensis	up_to_date	NA	Pachyhynobius_shangchengensis
Ranodon_sibiricus	ranodon_sibiricus	up_to_date	NA	Ranodon_sibiricus
Paradactylodon_mustersi	paradactylodon_mustersi	up_to_date	NA	Paradactylodon_mustersi
Paradactylodon_persicus	paradactylodon_persicus	up_to_date	NA	Paradactylodon_persicus
Siren_intermedia	siren_intermedia	up_to_date	NA	Siren_intermedia
Siren_lacertina	siren_lacertina	up_to_date	NA	Siren_lacertina
Pseudobranchus_striatus	pseudobranchus_striatus	up_to_date	NA	Pseudobranchus_striatus
Pseudobranchus_axanthus	pseudobranchus_axanthus	up_to_date	NA	Pseudobranchus_axanthus
Dicamptodon_tenebrosus	dicamptodon_tenebrosus	up_to_date	NA	Dicamptodon_tenebrosus
Dicamptodon_copei	dicamptodon_copei	up_to_date	NA	Dicamptodon_copei
Dicamptodon_aterrimus	dicamptodon_aterrimus	up_to_date	NA	Dicamptodon_aterrimus
Dicamptodon_ensatus	dicamptodon_ensatus	up_to_date	NA	Dicamptodon_ensatus
Ambystoma_talpoideum	ambystoma_talpoideum	up_to_date	NA	Ambystoma_talpoideum
Ambystoma_mexicanum	ambystoma_mexicanum	up_to_date	NA	Ambystoma_mexicanum
Ambystoma_andersoni	ambystoma_andersoni	up_to_date	NA	Ambystoma_andersoni
Ambystoma_dumerilii	ambystoma_dumerilii	up_to_date	NA	Ambystoma_dumerilii
Ambystoma_ordinarium	ambystoma_ordinarium	up_to_date	NA	Ambystoma_ordinarium
Ambystoma_tigrinum	ambystoma_tigrinum	up_to_date	NA	Ambystoma_tigrinum
Ambystoma_californiense	ambystoma_californiense	up_to_date	NA	Ambystoma_californiense
Ambystoma_maculatum	ambystoma_maculatum	updated	NA	Ambystoma_maculatum
Ambystoma_jeffersonianum	ambystoma_jeffersonianum	up_to_date	NA	Ambystoma_jeffersonianum
Ambystoma_laterale	ambystoma_laterale	up_to_date	NA	Ambystoma_laterale
Ambystoma_macrodactylum	ambystoma_macrodactylum	up_to_date	NA	Ambystoma_macrodactylum
Ambystoma_barbouri	ambystoma_barbouri	up_to_date	NA	Ambystoma_barbouri
Ambystoma_unisexual_hybrid_complex	ambystoma_unisexual_hybrid_complex	name_not_found	NA	Ambystoma_unisexual_hybrid_complex
Ambystoma_texanum	ambystoma_texanum	up_to_date	NA	Ambystoma_texanum
Ambystoma_mabeei	ambystoma_mabeei	up_to_date	NA	Ambystoma_mabeei
Ambystoma_cingulatum	ambystoma_cingulatum	up_to_date	NA	Ambystoma_cingulatum
Ambystoma_opacum	ambystoma_opacum	up_to_date	NA	Ambystoma_opacum
Ambystoma_gracile	ambystoma_gracile	up_to_date	NA	Ambystoma_gracile
Salamandrina_terdigitata	salamandrina_terdigitata	up_to_date	NA	Salamandrina_terdigitata
Salamandrina_perspicillata	salamandrina_perspicillata	up_to_date	NA	Salamandrina_perspicillata
Lyciasalamandra_luschani	lyciasalamandra_luschani	up_to_date	NA	Lyciasalamandra_luschani
Lyciasalamandra_helverseni	lyciasalamandra_helverseni	up_to_date	NA	Lyciasalamandra_helverseni
Lyciasalamandra_fazilae	lyciasalamandra_fazilae	up_to_date	NA	Lyciasalamandra_fazilae
Lyciasalamandra_billae	lyciasalamandra_billae	up_to_date	NA	Lyciasalamandra_billae
Lyciasalamandra_antalyana	lyciasalamandra_antalyana	up_to_date	NA	Lyciasalamandra_antalyana
Lyciasalamandra_atifi	lyciasalamandra_atifi	up_to_date	NA	Lyciasalamandra_atifi
Lyciasalamandra_flavimembris	lyciasalamandra_flavimembris	up_to_date	NA	Lyciasalamandra_flavimembris
Salamandra_algira	salamandra_algira	up_to_date	NA	Salamandra_algira
Salamandra_salamandra	salamandra_salamandra	up_to_date	NA	Salamandra_salamandra
Salamandra_infraimmaculata	salamandra_infraimmaculata	up_to_date	NA	Salamandra_infraimmaculata
Salamandra_corsica	salamandra_corsica	up_to_date	NA	Salamandra_corsica
Salamandra_atra	salamandra_atra	updated	NA	Salamandra_atra
Salamandra_lanzai	salamandra_lanzai	up_to_date	NA	Salamandra_lanzai
Chioglossa_lusitanica	chioglossa_lusitanica	up_to_date	NA	Chioglossa_lusitanica
Mertensiella_caucasica	mertensiella_caucasica	up_to_date	NA	Mertensiella_caucasica
Echinotriton_andersoni	echinotriton_andersoni	up_to_date	NA	Echinotriton_andersoni
Echinotriton_chinhaiensis	echinotriton_chinhaiensis	up_to_date	NA	Echinotriton_chinhaiensis
Tylototriton_uyenoi	tylototriton_uyenoi	up_to_date	NA	Tylototriton_uyenoi
Tylototriton_shanjing	tylototriton_shanjing	up_to_date	NA	Tylototriton_shanjing
Tylototriton_yangi	tylototriton_yangi	up_to_date	NA	Tylototriton_yangi
Tylototriton_kweichowensis	tylototriton_kweichowensis	up_to_date	NA	Tylototriton_kweichowensis
Tylototriton_verrucosus	tylototriton_verrucosus	up_to_date	NA	Tylototriton_verrucosus
Tylototriton_taliangensis	tylototriton_taliangensis	up_to_date	NA	Tylototriton_taliangensis
Tylototriton_wenxianensis	tylototriton_wenxianensis	up_to_date	NA	Tylototriton_wenxianensis
Tylototriton_asperrimus	tylototriton_asperrimus	up_to_date	NA	Tylototriton_asperrimus
Tylototriton_lizhenchangi	tylototriton_lizhenchangi	up_to_date	NA	Tylototriton_lizhenchangi
Tylototriton_panhai	tylototriton_panhai	up_to_date	NA	Tylototriton_panhai
Tylototriton_vietnamensis	tylototriton_vietnamensis	up_to_date	NA	Tylototriton_vietnamensis
Tylototriton_ziegleri	tylototriton_ziegleri	up_to_date	NA	Tylototriton_ziegleri
Tylototriton_notialis	tylototriton_notialis	up_to_date	NA	Tylototriton_notialis
Tylototriton_hainanensis	tylototriton_hainanensis	up_to_date	NA	Tylototriton_hainanensis
Pleurodeles_waltl	pleurodeles_waltl	up_to_date	NA	Pleurodeles_waltl
Pleurodeles_nebulosus	pleurodeles_nebulosus	up_to_date	NA	Pleurodeles_nebulosus
Pleurodeles_poireti	pleurodeles_poireti	up_to_date	NA	Pleurodeles_poireti
Ichthyosaura_alpestris	ichthyosaura_alpestris	up_to_date	NA	Ichthyosaura_alpestris
Lissotriton_helveticus	lissotriton_helveticus	up_to_date	NA	Lissotriton_helveticus
Lissotriton_montandoni	lissotriton_montandoni	up_to_date	NA	Lissotriton_montandoni
Lissotriton_vulgaris_ampelensis	lissotriton_vulgaris_ampelensis	name_not_found	NA	Lissotriton_vulgaris_ampelensis
Lissotriton_vulgaris_vulgaris	lissotriton_vulgaris_vulgaris	name_not_found	NA	Lissotriton_vulgaris_vulgaris
Lissotriton_vulgaris_meridionalis	lissotriton_vulgaris_meridionalis	name_not_found	NA	Lissotriton_vulgaris_meridionalis
Lissotriton_vulgaris_graecus	lissotriton_vulgaris_graecus	name_not_found	NA	Lissotriton_vulgaris_graecus
Lissotriton_vulgaris_schmidtlerorum	lissotriton_vulgaris_schmidtlerorum	name_not_found	NA	Lissotriton_vulgaris_schmidtlerorum
Lissotriton_kosswigi	lissotriton_kosswigi	up_to_date	NA	Lissotriton_kosswigi
Lissotriton_vulgaris_lantzi	lissotriton_vulgaris_lantzi	name_not_found	NA	Lissotriton_vulgaris_lantzi
Lissotriton_boscai	lissotriton_boscai	up_to_date	NA	Lissotriton_boscai
Lissotriton_italicus	lissotriton_italicus	up_to_date	NA	Lissotriton_italicus
Ommatotriton_vittatus	ommatotriton_vittatus	up_to_date	NA	Ommatotriton_vittatus
Ommatotriton_ophryticus	ommatotriton_ophryticus	up_to_date	NA	Ommatotriton_ophryticus
Neurergus_strauchii	neurergus_strauchii	up_to_date	NA	Neurergus_strauchii
Neurergus_derjugini	neurergus_derjugini	up_to_date	NA	Neurergus_derjugini
Neurergus_crocatus	neurergus_crocatus	up_to_date	NA	Neurergus_crocatus
Neurergus_kaiseri	neurergus_kaiseri	up_to_date	NA	Neurergus_kaiseri
Calotriton_asper	calotriton_asper	up_to_date	NA	Calotriton_asper
Calotriton_arnoldi	calotriton_arnoldi	up_to_date	NA	Calotriton_arnoldi
Triturus_pygmaeus	triturus_pygmaeus	up_to_date	NA	Triturus_pygmaeus
Triturus_marmoratus	triturus_marmoratus	up_to_date	NA	Triturus_marmoratus
Triturus_dobrogicus	triturus_dobrogicus	up_to_date	NA	Triturus_dobrogicus
Triturus_cristatus	triturus_cristatus	up_to_date	NA	Triturus_cristatus
Triturus_macedonicus	triturus_macedonicus	up_to_date	NA	Triturus_macedonicus
Triturus_carnifex	triturus_carnifex	up_to_date	NA	Triturus_carnifex
Triturus_anatolicus	triturus_anatolicus	up_to_date	NA	Triturus_anatolicus
Triturus_ivanbureschi	triturus_ivanbureschi	up_to_date	NA	Triturus_ivanbureschi
Triturus_karelinii	triturus_karelinii	up_to_date	NA	Triturus_karelinii
Paramesotriton_yunwuensis	paramesotriton_yunwuensis	up_to_date	NA	Paramesotriton_yunwuensis
Paramesotriton_longliensis	paramesotriton_longliensis	up_to_date	NA	Paramesotriton_longliensis
Paramesotriton_zhijinensis	paramesotriton_zhijinensis	up_to_date	NA	Paramesotriton_zhijinensis
Paramesotriton_caudopunctatus	paramesotriton_caudopunctatus	up_to_date	NA	Paramesotriton_caudopunctatus
Paramesotriton_fuzhongensis	paramesotriton_fuzhongensis	up_to_date	NA	Paramesotriton_fuzhongensis
Paramesotriton_guanxiensis	paramesotriton_guanxiensis	updated	NA	Paramesotriton_guangxiensis
Paramesotriton_deloustali	paramesotriton_deloustali	up_to_date	NA	Paramesotriton_deloustali
Paramesotriton_hongkongensis	paramesotriton_hongkongensis	up_to_date	NA	Paramesotriton_hongkongensis
Paramesotriton_ermizhaoi	paramesotriton_ermizhaoi	updated	duplicated	Paramesotriton_labiatus
Paramesotriton_chinensis	paramesotriton_chinensis	up_to_date	NA	Paramesotriton_chinensis
Paramesotriton_labiatus	paramesotriton_labiatus	up_to_date	duplicated	Paramesotriton_labiatus
Pachytriton_moi	pachytriton_moi	up_to_date	NA	Pachytriton_moi
Pachytriton_inexpectatus	pachytriton_inexpectatus	up_to_date	NA	Pachytriton_inexpectatus
Pachytriton_changi	pachytriton_changi	up_to_date	NA	Pachytriton_changi
Pachytriton_feii	pachytriton_feii	up_to_date	NA	Pachytriton_feii
Pachytriton_granulosus	pachytriton_granulosus	up_to_date	NA	Pachytriton_granulosus
Pachytriton_brevipes	pachytriton_brevipes	up_to_date	NA	Pachytriton_brevipes
Pachytriton_xanthospilos	pachytriton_xanthospilos	up_to_date	NA	Pachytriton_xanthospilos
Pachytriton_archospotus	pachytriton_archospotus	up_to_date	NA	Pachytriton_archospotus
Laotriton_laoensis	laotriton_laoensis	up_to_date	NA	Laotriton_laoensis
Cynops_cyanurus	cynops_cyanurus	updated	NA	Hypselotriton_cyanurus
Cynops_glaucus	cynops_glaucus	updated	NA	Hypselotriton_glaucus
Cynops_fudingensis	cynops_fudingensis	updated	NA	Hypselotriton_fudingensis
Cynops_orientalis	cynops_orientalis	updated	NA	Hypselotriton_orientalis
Cynops_orphicus	cynops_orphicus	updated	NA	Hypselotriton_orphicus
Cynops_ensicauda	cynops_ensicauda	up_to_date	NA	Cynops_ensicauda
Cynops_pyrrhogaster	cynops_pyrrhogaster	updated	NA	Cynops_pyrrhogaster
Euproctus_montanus	euproctus_montanus	up_to_date	NA	Euproctus_montanus
Euproctus_platycephalus	euproctus_platycephalus	up_to_date	NA	Euproctus_platycephalus
Taricha_rivularis	taricha_rivularis	up_to_date	NA	Taricha_rivularis
Taricha_torosa	taricha_torosa	up_to_date	NA	Taricha_torosa
Taricha_granulosa	taricha_granulosa	updated	NA	Taricha_granulosa
Notophthalmus_meridionalis	notophthalmus_meridionalis	up_to_date	NA	Notophthalmus_meridionalis
Notophthalmus_perstriatus	notophthalmus_perstriatus	up_to_date	NA	Notophthalmus_perstriatus
Notophthalmus_viridescens	notophthalmus_viridescens	up_to_date	NA	Notophthalmus_viridescens
Amphiuma_tridactylum	amphiuma_tridactylum	up_to_date	NA	Amphiuma_tridactylum
Amphiuma_pholeter	amphiuma_pholeter	up_to_date	NA	Amphiuma_pholeter
Amphiuma_means	amphiuma_means	up_to_date	NA	Amphiuma_means
Plethodon_cheoah	plethodon_cheoah	up_to_date	NA	Plethodon_cheoah
Plethodon_chattahoochee	plethodon_chattahoochee	up_to_date	NA	Plethodon_chattahoochee
Plethodon_shermani	plethodon_shermani	up_to_date	NA	Plethodon_shermani
Plethodon_oconaluftee	plethodon_oconaluftee	updated	duplicated	Plethodon_teyahalee
Plethodon_teyahalee	plethodon_teyahalee	up_to_date	duplicated	Plethodon_teyahalee
Plethodon_cylindraceus	plethodon_cylindraceus	up_to_date	NA	Plethodon_cylindraceus
Plethodon_variolatus	plethodon_variolatus	up_to_date	NA	Plethodon_variolatus
Plethodon_chlorobryonis	plethodon_chlorobryonis	up_to_date	NA	Plethodon_chlorobryonis
Plethodon_amplus	plethodon_amplus	up_to_date	NA	Plethodon_amplus
Plethodon_meridianus	plethodon_meridianus	up_to_date	NA	Plethodon_meridianus
Plethodon_montanus	plethodon_montanus	up_to_date	NA	Plethodon_montanus
Plethodon_glutinosus	plethodon_glutinosus	up_to_date	NA	Plethodon_glutinosus
Plethodon_ocmulgee	plethodon_ocmulgee	up_to_date	NA	Plethodon_ocmulgee
Plethodon_savannah	plethodon_savannah	up_to_date	NA	Plethodon_savannah
Plethodon_kisatchie	plethodon_kisatchie	up_to_date	NA	Plethodon_kisatchie
Plethodon_sequoyah	plethodon_sequoyah	up_to_date	NA	Plethodon_sequoyah
Plethodon_albagula	plethodon_albagula	up_to_date	NA	Plethodon_albagula
Plethodon_kiamichi	plethodon_kiamichi	up_to_date	NA	Plethodon_kiamichi
Plethodon_mississippi	plethodon_mississippi	up_to_date	NA	Plethodon_mississippi
Plethodon_aureolus	plethodon_aureolus	up_to_date	NA	Plethodon_aureolus
Plethodon_metcalfi	plethodon_metcalfi	up_to_date	NA	Plethodon_metcalfi
Plethodon_jordani	plethodon_jordani	up_to_date	NA	Plethodon_jordani
Plethodon_ouachitae	plethodon_ouachitae	up_to_date	NA	Plethodon_ouachitae
Plethodon_fourchensis	plethodon_fourchensis	up_to_date	NA	Plethodon_fourchensis
Plethodon_caddoensis	plethodon_caddoensis	up_to_date	NA	Plethodon_caddoensis
Plethodon_kentucki	plethodon_kentucki	up_to_date	NA	Plethodon_kentucki
Plethodon_petraeus	plethodon_petraeus	up_to_date	NA	Plethodon_petraeus
Plethodon_longicrus	plethodon_longicrus	updated	duplicated	Plethodon_yonahlossee
Plethodon_yonahlossee	plethodon_yonahlossee	up_to_date	duplicated	Plethodon_yonahlossee
Plethodon_ventralis	plethodon_ventralis	up_to_date	NA	Plethodon_ventralis
Plethodon_dorsalis	plethodon_dorsalis	up_to_date	NA	Plethodon_dorsalis
Plethodon_angusticlavius	plethodon_angusticlavius	up_to_date	NA	Plethodon_angusticlavius
Plethodon_welleri	plethodon_welleri	up_to_date	NA	Plethodon_welleri
Plethodon_punctatus	plethodon_punctatus	up_to_date	NA	Plethodon_punctatus
Plethodon_wehrlei	plethodon_wehrlei	up_to_date	NA	Plethodon_wehrlei
Plethodon_websteri	plethodon_websteri	up_to_date	NA	Plethodon_websteri
Plethodon_shenandoah	plethodon_shenandoah	up_to_date	NA	Plethodon_shenandoah
Plethodon_cinereus	plethodon_cinereus	up_to_date	NA	Plethodon_cinereus
Plethodon_electromorphus	plethodon_electromorphus	up_to_date	NA	Plethodon_electromorphus
Plethodon_richmondi	plethodon_richmondi	up_to_date	NA	Plethodon_richmondi
Plethodon_hubrichti	plethodon_hubrichti	up_to_date	NA	Plethodon_hubrichti
Plethodon_nettingi	plethodon_nettingi	up_to_date	NA	Plethodon_nettingi
Plethodon_virginia	plethodon_virginia	up_to_date	NA	Plethodon_virginia
Plethodon_hoffmani	plethodon_hoffmani	up_to_date	NA	Plethodon_hoffmani
Plethodon_sherando	plethodon_sherando	up_to_date	NA	Plethodon_sherando
Plethodon_serratus	plethodon_serratus	up_to_date	NA	Plethodon_serratus
Plethodon_idahoensis	plethodon_idahoensis	up_to_date	NA	Plethodon_idahoensis
Plethodon_vandykei	plethodon_vandykei	up_to_date	NA	Plethodon_vandykei
Plethodon_larselli	plethodon_larselli	up_to_date	NA	Plethodon_larselli
Plethodon_neomexicanus	plethodon_neomexicanus	up_to_date	NA	Plethodon_neomexicanus
Plethodon_stormi	plethodon_stormi	up_to_date	NA	Plethodon_stormi
Plethodon_elongatus	plethodon_elongatus	up_to_date	NA	Plethodon_elongatus
Plethodon_asupak	plethodon_asupak	up_to_date	NA	Plethodon_asupak
Plethodon_vehiculum	plethodon_vehiculum	up_to_date	NA	Plethodon_vehiculum
Plethodon_dunni	plethodon_dunni	up_to_date	NA	Plethodon_dunni
Hydromantes_shastae	hydromantes_shastae	up_to_date	NA	Hydromantes_shastae
Hydromantes_platycephalus	hydromantes_platycephalus	up_to_date	NA	Hydromantes_platycephalus
Hydromantes_brunus	hydromantes_brunus	up_to_date	NA	Hydromantes_brunus
Speleomantes_genei	speleomantes_genei	up_to_date	NA	Speleomantes_genei
Speleomantes_sarrabusensis	speleomantes_sarrabusensis	up_to_date	NA	Speleomantes_sarrabusensis
Speleomantes_supramontis	speleomantes_supramontis	up_to_date	NA	Speleomantes_supramontis
Speleomantes_flavus	speleomantes_flavus	up_to_date	NA	Speleomantes_flavus
Speleomantes_imperialis	speleomantes_imperialis	up_to_date	NA	Speleomantes_imperialis
Speleomantes_italicus	speleomantes_italicus	up_to_date	NA	Speleomantes_italicus
Hydromantes_ambrosii_bianchii	hydromantes_ambrosii_bianchii	updated	duplicated	Speleomantes_ambrosii
Hydromantes_ambrosii_ambrosii	hydromantes_ambrosii_ambrosii	updated	duplicated	Speleomantes_ambrosii
Speleomantes_strinatii	speleomantes_strinatii	up_to_date	NA	Speleomantes_strinatii
Karsenia_koreana	karsenia_koreana	up_to_date	NA	Karsenia_koreana
Phaeognathus_hubrichti	phaeognathus_hubrichti	up_to_date	NA	Phaeognathus_hubrichti
Desmognathus_organi	desmognathus_organi	up_to_date	NA	Desmognathus_organi
Desmognathus_wrighti	desmognathus_wrighti	up_to_date	NA	Desmognathus_wrighti
Desmognathus_orestes	desmognathus_orestes	up_to_date	NA	Desmognathus_orestes
Desmognathus_ochrophaeus	desmognathus_ochrophaeus	up_to_date	NA	Desmognathus_ochrophaeus
Desmognathus_ocoee	desmognathus_ocoee	up_to_date	NA	Desmognathus_ocoee
Desmognathus_santeetlah	desmognathus_santeetlah	up_to_date	NA	Desmognathus_santeetlah
Desmognathus_conanti	desmognathus_conanti	up_to_date	NA	Desmognathus_conanti
Desmognathus_apalachicolae	desmognathus_apalachicolae	up_to_date	NA	Desmognathus_apalachicolae
Desmognathus_fuscus	desmognathus_fuscus	up_to_date	duplicated	Desmognathus_fuscus
Desmognathus_auriculatus	desmognathus_auriculatus	up_to_date	NA	Desmognathus_auriculatus
Desmognathus_planiceps	desmognathus_planiceps	up_to_date	NA	Desmognathus_planiceps
Desmognathus_welteri	desmognathus_welteri	up_to_date	NA	Desmognathus_welteri
Desmognathus_brimleyorum	desmognathus_brimleyorum	up_to_date	NA	Desmognathus_brimleyorum
Desmognathus_carolinensis	desmognathus_carolinensis	up_to_date	NA	Desmognathus_carolinensis
Desmognathus_monticola	desmognathus_monticola	up_to_date	NA	Desmognathus_monticola
Desmognathus_imitator	desmognathus_imitator	up_to_date	NA	Desmognathus_imitator
Desmognathus_abditus	desmognathus_abditus	updated	NA	Desmognathus_abditus
Desmognathus_marmoratus	desmognathus_marmoratus	up_to_date	NA	Desmognathus_marmoratus
Desmognathus_folkertsi	desmognathus_folkertsi	up_to_date	NA	Desmognathus_folkertsi
Desmognathus_quadramaculatus	desmognathus_quadramaculatus	updated	duplicated	Desmognathus_fuscus
Desmognathus_aeneus	desmognathus_aeneus	up_to_date	NA	Desmognathus_aeneus
Aneides_aeneus	aneides_aeneus	up_to_date	NA	Aneides_aeneus
Aneides_vagrans	aneides_vagrans	up_to_date	NA	Aneides_vagrans
Aneides_ferreus	aneides_ferreus	up_to_date	NA	Aneides_ferreus
Aneides_flavipunctatus	aneides_flavipunctatus	up_to_date	NA	Aneides_flavipunctatus
Aneides_lugubris	aneides_lugubris	up_to_date	NA	Aneides_lugubris
Aneides_hardii	aneides_hardii	up_to_date	NA	Aneides_hardii
Ensatina_eschscholtzii	ensatina_eschscholtzii	up_to_date	NA	Ensatina_eschscholtzii
Nyctanolis_pernix	nyctanolis_pernix	up_to_date	NA	Nyctanolis_pernix
Dendrotriton_cuchumatanus	dendrotriton_cuchumatanus	up_to_date	NA	Dendrotriton_cuchumatanus
Dendrotriton_chujorum	dendrotriton_chujorum	up_to_date	NA	Dendrotriton_chujorum
Dendrotriton_kekchiorum	dendrotriton_kekchiorum	up_to_date	NA	Dendrotriton_kekchiorum
Dendrotriton_rabbi	dendrotriton_rabbi	up_to_date	NA	Dendrotriton_rabbi
Dendrotriton_bromeliacius	dendrotriton_bromeliacius	up_to_date	NA	Dendrotriton_bromeliacius
Dendrotriton_xolocalcae	dendrotriton_xolocalcae	up_to_date	NA	Dendrotriton_xolocalcae
Dendrotriton_megarhinus	dendrotriton_megarhinus	up_to_date	NA	Dendrotriton_megarhinus
Dendrotriton_sanctibarbarus	dendrotriton_sanctibarbarus	up_to_date	NA	Dendrotriton_sanctibarbarus
Bradytriton_silus	bradytriton_silus	up_to_date	NA	Bradytriton_silus
Oedipina_quadra	oedipina_quadra	up_to_date	NA	Oedipina_quadra
Oedipina_nica	oedipina_nica	up_to_date	NA	Oedipina_nica
Oedipina_kasios	oedipina_kasios	up_to_date	NA	Oedipina_kasios
Oedipina_sp._LDW_11270	oedipina_sp__ldw_11270	name_not_found	NA	Oedipina_sp._LDW_11270
Oedipina_stenopodia	oedipina_stenopodia	up_to_date	NA	Oedipina_stenopodia
Oedipina_collaris	oedipina_collaris	up_to_date	NA	Oedipina_collaris
Oedipina_grandis	oedipina_grandis	up_to_date	NA	Oedipina_grandis
Oedipina_poelzi	oedipina_poelzi	up_to_date	NA	Oedipina_poelzi
Oedipina_pseudouniformis	oedipina_pseudouniformis	up_to_date	NA	Oedipina_pseudouniformis
Oedipina_cyclocauda	oedipina_cyclocauda	up_to_date	NA	Oedipina_cyclocauda
Oedipina_koehleri	oedipina_koehleri	up_to_date	NA	Oedipina_koehleri
Oedipina_leptopoda	oedipina_leptopoda	up_to_date	NA	Oedipina_leptopoda
Oedipina_uniformis	oedipina_uniformis	up_to_date	NA	Oedipina_uniformis
Oedipina_pacificensis	oedipina_pacificensis	up_to_date	NA	Oedipina_pacificensis
Oedipina_gracilis	oedipina_gracilis	up_to_date	NA	Oedipina_gracilis
Oedipina_savagei	oedipina_savagei	up_to_date	NA	Oedipina_savagei
Oedipina_alleni	oedipina_alleni	up_to_date	NA	Oedipina_alleni
Oedipina_parvipes	oedipina_parvipes	up_to_date	NA	Oedipina_parvipes
Oedipina_complex	oedipina_complex	up_to_date	NA	Oedipina_complex
Oedipina_maritima	oedipina_maritima	up_to_date	NA	Oedipina_maritima
Oedipina_carablanca	oedipina_carablanca	up_to_date	NA	Oedipina_carablanca
Oedipina_elongata	oedipina_elongata	up_to_date	NA	Oedipina_elongata
Oedipina_tomasi	oedipina_tomasi	up_to_date	NA	Oedipina_tomasi
Oedipina_gephyra	oedipina_gephyra	up_to_date	NA	Oedipina_gephyra
Nototriton_matama	nototriton_matama	updated	duplicated	Nototriton_picadoi
Nototriton_picadoi	nototriton_picadoi	up_to_date	duplicated	Nototriton_picadoi
Nototriton_gamezi	nototriton_gamezi	up_to_date	NA	Nototriton_gamezi
Nototriton_abscondens	nototriton_abscondens	up_to_date	NA	Nototriton_abscondens
Nototriton_guanacaste	nototriton_guanacaste	up_to_date	NA	Nototriton_guanacaste
Nototriton_saslaya	nototriton_saslaya	up_to_date	NA	Nototriton_saslaya
Nototriton_richardi	nototriton_richardi	up_to_date	NA	Nototriton_richardi
Nototriton_picucha	nototriton_picucha	up_to_date	NA	Nototriton_picucha
Nototriton_lignicola	nototriton_lignicola	up_to_date	NA	Nototriton_lignicola
Nototriton_stuarti	nototriton_stuarti	up_to_date	NA	Nototriton_stuarti
Nototriton_brodiei	nototriton_brodiei	up_to_date	NA	Nototriton_brodiei
Nototriton_barbouri	nototriton_barbouri	up_to_date	NA	Nototriton_barbouri
Nototriton_limnospectator	nototriton_limnospectator	up_to_date	NA	Nototriton_limnospectator
Nototriton_tomamorum	nototriton_tomamorum	up_to_date	NA	Nototriton_tomamorum
Cryptotriton_alvarezdeltoroi	cryptotriton_alvarezdeltoroi	up_to_date	NA	Cryptotriton_alvarezdeltoroi
Cryptotriton_sierraminensis	cryptotriton_sierraminensis	up_to_date	NA	Cryptotriton_sierraminensis
Cryptotriton_veraepacis	cryptotriton_veraepacis	up_to_date	NA	Cryptotriton_veraepacis
Cryptotriton_monzoni	cryptotriton_monzoni	up_to_date	NA	Cryptotriton_monzoni
Cryptotriton_nasalis	cryptotriton_nasalis	up_to_date	NA	Cryptotriton_nasalis
Parvimolge_townsendi	parvimolge_townsendi	up_to_date	NA	Parvimolge_townsendi
Ixalotriton_niger	ixalotriton_niger	up_to_date	NA	Ixalotriton_niger
Ixalotriton_parvus	ixalotriton_parvus	up_to_date	NA	Ixalotriton_parvus
Pseudoeurycea_unguidentis	pseudoeurycea_unguidentis	up_to_date	NA	Pseudoeurycea_unguidentis
Pseudoeurycea_sp._IBH_26444	pseudoeurycea_sp__ibh_26444	name_not_found	NA	Pseudoeurycea_sp._IBH_26444
Pseudoeurycea_ruficauda	pseudoeurycea_ruficauda	up_to_date	NA	Pseudoeurycea_ruficauda
Pseudoeurycea_saltator	pseudoeurycea_saltator	up_to_date	NA	Pseudoeurycea_saltator
Pseudoeurycea_juarezi	pseudoeurycea_juarezi	up_to_date	NA	Pseudoeurycea_juarezi
Pseudoeurycea_aurantia	pseudoeurycea_aurantia	up_to_date	NA	Pseudoeurycea_aurantia
Pseudoeurycea_obesa	pseudoeurycea_obesa	up_to_date	NA	Pseudoeurycea_obesa
Pseudoeurycea_mystax	pseudoeurycea_mystax	up_to_date	NA	Pseudoeurycea_mystax
Pseudoeurycea_werleri	pseudoeurycea_werleri	up_to_date	NA	Pseudoeurycea_werleri
Pseudoeurycea_conanti	pseudoeurycea_conanti	up_to_date	NA	Pseudoeurycea_conanti
Pseudoeurycea_orchimelas	pseudoeurycea_orchimelas	up_to_date	NA	Pseudoeurycea_orchimelas
Pseudoeurycea_orchileucos	pseudoeurycea_orchileucos	up_to_date	NA	Pseudoeurycea_orchileucos
Pseudoeurycea_lineola	pseudoeurycea_lineola	up_to_date	NA	Pseudoeurycea_lineola
Pseudoeurycea_nigromaculata	pseudoeurycea_nigromaculata	up_to_date	NA	Pseudoeurycea_nigromaculata
Pseudoeurycea_lynchi	pseudoeurycea_lynchi	up_to_date	NA	Pseudoeurycea_lynchi
Pseudoeurycea_firscheini	pseudoeurycea_firscheini	up_to_date	NA	Pseudoeurycea_firscheini
Pseudoeurycea_leprosa	pseudoeurycea_leprosa	up_to_date	NA	Pseudoeurycea_leprosa
Pseudoeurycea_papenfussi	pseudoeurycea_papenfussi	up_to_date	NA	Pseudoeurycea_papenfussi
Pseudoeurycea_smithi	pseudoeurycea_smithi	up_to_date	NA	Pseudoeurycea_smithi
Pseudoeurycea_robertsi	pseudoeurycea_robertsi	up_to_date	NA	Pseudoeurycea_robertsi
Pseudoeurycea_altamontana	pseudoeurycea_altamontana	up_to_date	NA	Pseudoeurycea_altamontana
Pseudoeurycea_longicauda	pseudoeurycea_longicauda	up_to_date	NA	Pseudoeurycea_longicauda
Pseudoeurycea_mixcoatl	pseudoeurycea_mixcoatl	up_to_date	NA	Pseudoeurycea_mixcoatl
Pseudoeurycea_tenchalli	pseudoeurycea_tenchalli	up_to_date	NA	Pseudoeurycea_tenchalli
Pseudoeurycea_sp._2_GPO-2001	pseudoeurycea_sp__2_gpo_2001	name_not_found	NA	Pseudoeurycea_sp._2_GPO-2001
Pseudoeurycea_anitae	pseudoeurycea_anitae	up_to_date	NA	Pseudoeurycea_anitae
Pseudoeurycea_cochranae	pseudoeurycea_cochranae	up_to_date	NA	Pseudoeurycea_cochranae
Pseudoeurycea_melanomolga	pseudoeurycea_melanomolga	up_to_date	NA	Pseudoeurycea_melanomolga
Pseudoeurycea_gadovii	pseudoeurycea_gadovii	up_to_date	NA	Pseudoeurycea_gadovii
Pseudoeurycea_rex	pseudoeurycea_rex	up_to_date	NA	Pseudoeurycea_rex
Pseudoeurycea_goebeli	pseudoeurycea_goebeli	up_to_date	NA	Pseudoeurycea_goebeli
Pseudoeurycea_exspectata	pseudoeurycea_exspectata	up_to_date	NA	Pseudoeurycea_exspectata
Pseudoeurycea_brunnata	pseudoeurycea_brunnata	up_to_date	NA	Pseudoeurycea_brunnata
Aquiloeurycea_quetzalanensis	aquiloeurycea_quetzalanensis	up_to_date	NA	Aquiloeurycea_quetzalanensis
Aquiloeurycea_cephalica	aquiloeurycea_cephalica	up_to_date	NA	Aquiloeurycea_cephalica
Aquiloeurycea_cafetalera	aquiloeurycea_cafetalera	up_to_date	NA	Aquiloeurycea_cafetalera
Aquiloeurycea_scandens	aquiloeurycea_scandens	up_to_date	NA	Aquiloeurycea_scandens
Aquiloeurycea_galeanae	aquiloeurycea_galeanae	up_to_date	NA	Aquiloeurycea_galeanae
Isthmura_boneti	isthmura_boneti	up_to_date	NA	Isthmura_boneti
Isthmura_maxima	isthmura_maxima	up_to_date	NA	Isthmura_maxima
Isthmura_naucampatepetl	isthmura_naucampatepetl	up_to_date	NA	Isthmura_naucampatepetl
Isthmura_gigantea	isthmura_gigantea	up_to_date	NA	Isthmura_gigantea
Isthmura_bellii	isthmura_bellii	up_to_date	NA	Isthmura_bellii
Bolitoglossa_aureogularis	bolitoglossa_aureogularis	up_to_date	NA	Bolitoglossa_aureogularis
Bolitoglossa_robinsoni	bolitoglossa_robinsoni	up_to_date	NA	Bolitoglossa_robinsoni
Bolitoglossa_aurae	bolitoglossa_aurae	up_to_date	NA	Bolitoglossa_aurae
Bolitoglossa_jugivagans	bolitoglossa_jugivagans	up_to_date	NA	Bolitoglossa_jugivagans
Bolitoglossa_cf._peruviana_lower_Napo/Aguarico	bolitoglossa_cf__peruviana_lower_napo_aguarico	name_not_found	NA	Bolitoglossa_cf._peruviana_lower_Napo/Aguarico
Bolitoglossa_cf._peruviana_upper_Aguarico	bolitoglossa_cf__peruviana_upper_aguarico	name_not_found	NA	Bolitoglossa_cf._peruviana_upper_Aguarico
Bolitoglossa_sp._35_AFJ-2020	bolitoglossa_sp__35_afj_2020	name_not_found	NA	Bolitoglossa_sp._35_AFJ-2020
Bolitoglossa_sp._26_AFJ-2020	bolitoglossa_sp__26_afj_2020	name_not_found	NA	Bolitoglossa_sp._26_AFJ-2020
Bolitoglossa_peruviana	bolitoglossa_peruviana	up_to_date	NA	Bolitoglossa_peruviana
Bolitoglossa_altamazonica	bolitoglossa_altamazonica	up_to_date	NA	Bolitoglossa_altamazonica
Bolitoglossa_cf._peruviana_upper_Napo	bolitoglossa_cf__peruviana_upper_napo	name_not_found	NA	Bolitoglossa_cf._peruviana_upper_Napo
Bolitoglossa_sp._Condor	bolitoglossa_sp__condor	name_not_found	NA	Bolitoglossa_sp._Condor
Bolitoglossa_sp._ECSanFran	bolitoglossa_sp__ecsanfran	name_not_found	NA	Bolitoglossa_sp._ECSanFran
Bolitoglossa_sp._34_AFJ-2020	bolitoglossa_sp__34_afj_2020	name_not_found	NA	Bolitoglossa_sp._34_AFJ-2020
Bolitoglossa_sp._13_AFJ-2020	bolitoglossa_sp__13_afj_2020	name_not_found	NA	Bolitoglossa_sp._13_AFJ-2020
Bolitoglossa_sp._12_AFJ-2020	bolitoglossa_sp__12_afj_2020	name_not_found	NA	Bolitoglossa_sp._12_AFJ-2020
Bolitoglossa_sp._10_AFJ-2020	bolitoglossa_sp__10_afj_2020	name_not_found	NA	Bolitoglossa_sp._10_AFJ-2020
Bolitoglossa_sp._09_AFJ-2020	bolitoglossa_sp__09_afj_2020	name_not_found	NA	Bolitoglossa_sp._09_AFJ-2020
Bolitoglossa_sp._11_AFJ-2020	bolitoglossa_sp__11_afj_2020	name_not_found	NA	Bolitoglossa_sp._11_AFJ-2020
Bolitoglossa_palmata	bolitoglossa_palmata	up_to_date	NA	Bolitoglossa_palmata
Bolitoglossa_equatoriana	bolitoglossa_equatoriana	up_to_date	NA	Bolitoglossa_equatoriana
Bolitoglossa_cf._equatoriana_upper_equatoriana	bolitoglossa_cf__equatoriana_upper_equatoriana	name_not_found	NA	Bolitoglossa_cf._equatoriana_upper_equatoriana
Bolitoglossa_sp._31_AFJ-2020	bolitoglossa_sp__31_afj_2020	name_not_found	NA	Bolitoglossa_sp._31_AFJ-2020
Bolitoglossa_sp._30_AFJ-2020	bolitoglossa_sp__30_afj_2020	name_not_found	NA	Bolitoglossa_sp._30_AFJ-2020
Bolitoglossa_sp._29_AFJ-2020	bolitoglossa_sp__29_afj_2020	name_not_found	NA	Bolitoglossa_sp._29_AFJ-2020
Bolitoglossa_paraensis	bolitoglossa_paraensis	up_to_date	NA	Bolitoglossa_paraensis
Bolitoglossa_sp._32_AFJ-2020	bolitoglossa_sp__32_afj_2020	name_not_found	NA	Bolitoglossa_sp._32_AFJ-2020
Bolitoglossa_sp._28_AFJ-2020	bolitoglossa_sp__28_afj_2020	name_not_found	NA	Bolitoglossa_sp._28_AFJ-2020
Bolitoglossa_sp._27_AFJ-2020	bolitoglossa_sp__27_afj_2020	name_not_found	NA	Bolitoglossa_sp._27_AFJ-2020
Bolitoglossa_sp._24_AFJ-2020	bolitoglossa_sp__24_afj_2020	name_not_found	NA	Bolitoglossa_sp._24_AFJ-2020
Bolitoglossa_sp._25_AFJ-2020	bolitoglossa_sp__25_afj_2020	name_not_found	NA	Bolitoglossa_sp._25_AFJ-2020
Bolitoglossa_sp._23_AFJ-2020	bolitoglossa_sp__23_afj_2020	name_not_found	NA	Bolitoglossa_sp._23_AFJ-2020
Bolitoglossa_tapajonica	bolitoglossa_tapajonica	up_to_date	NA	Bolitoglossa_tapajonica
Bolitoglossa_sp._22_AFJ-2020	bolitoglossa_sp__22_afj_2020	name_not_found	NA	Bolitoglossa_sp._22_AFJ-2020
Bolitoglossa_sp._21_AFJ-2020	bolitoglossa_sp__21_afj_2020	name_not_found	NA	Bolitoglossa_sp._21_AFJ-2020
Bolitoglossa_madeira	bolitoglossa_madeira	up_to_date	NA	Bolitoglossa_madeira
Bolitoglossa_sp._19_AFJ-2020	bolitoglossa_sp__19_afj_2020	name_not_found	NA	Bolitoglossa_sp._19_AFJ-2020
Bolitoglossa_caldwellae	bolitoglossa_caldwellae	up_to_date	NA	Bolitoglossa_caldwellae
Bolitoglossa_sp._17_AFJ-2020	bolitoglossa_sp__17_afj_2020	name_not_found	NA	Bolitoglossa_sp._17_AFJ-2020
Bolitoglossa_sp._02_AFJ-2020	bolitoglossa_sp__02_afj_2020	name_not_found	NA	Bolitoglossa_sp._02_AFJ-2020
Bolitoglossa_sp._01_AFJ-2020	bolitoglossa_sp__01_afj_2020	name_not_found	NA	Bolitoglossa_sp._01_AFJ-2020
Bolitoglossa_sp._07_AFJ-2020	bolitoglossa_sp__07_afj_2020	name_not_found	NA	Bolitoglossa_sp._07_AFJ-2020
Bolitoglossa_sp._06_AFJ-2020	bolitoglossa_sp__06_afj_2020	name_not_found	NA	Bolitoglossa_sp._06_AFJ-2020
Bolitoglossa_sp._03_AFJ-2020	bolitoglossa_sp__03_afj_2020	name_not_found	NA	Bolitoglossa_sp._03_AFJ-2020
Bolitoglossa_sp._05_AFJ-2020	bolitoglossa_sp__05_afj_2020	name_not_found	NA	Bolitoglossa_sp._05_AFJ-2020
Bolitoglossa_sp._04_AFJ-2020	bolitoglossa_sp__04_afj_2020	name_not_found	NA	Bolitoglossa_sp._04_AFJ-2020
Bolitoglossa_sp._33_AFJ-2020	bolitoglossa_sp__33_afj_2020	name_not_found	NA	Bolitoglossa_sp._33_AFJ-2020
Bolitoglossa_nicefori	bolitoglossa_nicefori	up_to_date	NA	Bolitoglossa_nicefori
Bolitoglossa_guaneae	bolitoglossa_guaneae	up_to_date	NA	Bolitoglossa_guaneae
Bolitoglossa_yariguiensis	bolitoglossa_yariguiensis	up_to_date	NA	Bolitoglossa_yariguiensis
Bolitoglossa_sp._GGD_640	bolitoglossa_sp__ggd_640	name_not_found	NA	Bolitoglossa_sp._GGD_640
Bolitoglossa_leandrae	bolitoglossa_leandrae	up_to_date	NA	Bolitoglossa_leandrae
Bolitoglossa_mucuyensis	bolitoglossa_mucuyensis	up_to_date	NA	Bolitoglossa_mucuyensis
Bolitoglossa_sp._MOE_1	bolitoglossa_sp__moe_1	name_not_found	NA	Bolitoglossa_sp._MOE_1
Bolitoglossa_orestes	bolitoglossa_orestes	up_to_date	NA	Bolitoglossa_orestes
Bolitoglossa_tamaense	bolitoglossa_tamaense	up_to_date	NA	Bolitoglossa_tamaense
Bolitoglossa_adspersa	bolitoglossa_adspersa	up_to_date	NA	Bolitoglossa_adspersa
Bolitoglossa_sp._MGP-1	bolitoglossa_sp__mgp_1	name_not_found	NA	Bolitoglossa_sp._MGP-1
Bolitoglossa_hypacra	bolitoglossa_hypacra	up_to_date	NA	Bolitoglossa_hypacra
Bolitoglossa_sp._GGD_111	bolitoglossa_sp__ggd_111	name_not_found	NA	Bolitoglossa_sp._GGD_111
Bolitoglossa_cuna	bolitoglossa_cuna	up_to_date	NA	Bolitoglossa_cuna
Bolitoglossa_medemi	bolitoglossa_medemi	up_to_date	NA	Bolitoglossa_medemi
Bolitoglossa_biseriata	bolitoglossa_biseriata	up_to_date	NA	Bolitoglossa_biseriata
Bolitoglossa_sima	bolitoglossa_sima	up_to_date	NA	Bolitoglossa_sima
Bolitoglossa_lozanoi	bolitoglossa_lozanoi	up_to_date	NA	Bolitoglossa_lozanoi
Bolitoglossa_taylori	bolitoglossa_taylori	up_to_date	NA	Bolitoglossa_taylori
Bolitoglossa_vallecula	bolitoglossa_vallecula	up_to_date	NA	Bolitoglossa_vallecula
Bolitoglossa_walkeri	bolitoglossa_walkeri	up_to_date	NA	Bolitoglossa_walkeri
Bolitoglossa_sp._Chilma	bolitoglossa_sp__chilma	name_not_found	NA	Bolitoglossa_sp._Chilma
Bolitoglossa_chucantiensis	bolitoglossa_chucantiensis	up_to_date	NA	Bolitoglossa_chucantiensis
Bolitoglossa_sp._SMF_97138	bolitoglossa_sp__smf_97138	name_not_found	NA	Bolitoglossa_sp._SMF_97138
Bolitoglossa_nigrescens	bolitoglossa_nigrescens	up_to_date	NA	Bolitoglossa_nigrescens
Bolitoglossa_sombra	bolitoglossa_sombra	up_to_date	NA	Bolitoglossa_sombra
Bolitoglossa_colonnea	bolitoglossa_colonnea	up_to_date	NA	Bolitoglossa_colonnea
Bolitoglossa_schizodactyla	bolitoglossa_schizodactyla	up_to_date	NA	Bolitoglossa_schizodactyla
Bolitoglossa_compacta	bolitoglossa_compacta	up_to_date	NA	Bolitoglossa_compacta
Bolitoglossa_robusta	bolitoglossa_robusta	up_to_date	NA	Bolitoglossa_robusta
Bolitoglossa_sp._MGP-2	bolitoglossa_sp__mgp_2	name_not_found	NA	Bolitoglossa_sp._MGP-2
Bolitoglossa_subpalmata	bolitoglossa_subpalmata	up_to_date	NA	Bolitoglossa_subpalmata
Bolitoglossa_tica	bolitoglossa_tica	up_to_date	NA	Bolitoglossa_tica
Bolitoglossa_gracilis	bolitoglossa_gracilis	up_to_date	NA	Bolitoglossa_gracilis
Bolitoglossa_bramei	bolitoglossa_bramei	up_to_date	NA	Bolitoglossa_bramei
Bolitoglossa_gomezi	bolitoglossa_gomezi	up_to_date	NA	Bolitoglossa_gomezi
Bolitoglossa_pesrubra	bolitoglossa_pesrubra	up_to_date	NA	Bolitoglossa_pesrubra
Bolitoglossa_kamuk	bolitoglossa_kamuk	up_to_date	NA	Bolitoglossa_kamuk
Bolitoglossa_splendida	bolitoglossa_splendida	up_to_date	NA	Bolitoglossa_splendida
Bolitoglossa_marmorea	bolitoglossa_marmorea	up_to_date	NA	Bolitoglossa_marmorea
Bolitoglossa_epimela	bolitoglossa_epimela	up_to_date	NA	Bolitoglossa_epimela
Bolitoglossa_sooyorum	bolitoglossa_sooyorum	up_to_date	NA	Bolitoglossa_sooyorum
Bolitoglossa_minutula	bolitoglossa_minutula	up_to_date	NA	Bolitoglossa_minutula
Bolitoglossa_cerroensis	bolitoglossa_cerroensis	up_to_date	NA	Bolitoglossa_cerroensis
Bolitoglossa_mombachoensis	bolitoglossa_mombachoensis	up_to_date	NA	Bolitoglossa_mombachoensis
Bolitoglossa_striatula	bolitoglossa_striatula	up_to_date	NA	Bolitoglossa_striatula
Bolitoglossa_yucatana	bolitoglossa_yucatana	up_to_date	NA	Bolitoglossa_yucatana
Bolitoglossa_mulleri	bolitoglossa_mulleri	up_to_date	NA	Bolitoglossa_mulleri
Bolitoglossa_mexicana	bolitoglossa_mexicana	up_to_date	NA	Bolitoglossa_mexicana
Bolitoglossa_alberchi	bolitoglossa_alberchi	up_to_date	NA	Bolitoglossa_alberchi
Bolitoglossa_lignicolor	bolitoglossa_lignicolor	up_to_date	NA	Bolitoglossa_lignicolor
Bolitoglossa_odonnelli	bolitoglossa_odonnelli	up_to_date	NA	Bolitoglossa_odonnelli
Bolitoglossa_platydactyla	bolitoglossa_platydactyla	up_to_date	NA	Bolitoglossa_platydactyla
Bolitoglossa_flaviventris	bolitoglossa_flaviventris	up_to_date	NA	Bolitoglossa_flaviventris
Bolitoglossa_chinanteca	bolitoglossa_chinanteca	up_to_date	NA	Bolitoglossa_chinanteca
Bolitoglossa_occidentalis	bolitoglossa_occidentalis	up_to_date	NA	Bolitoglossa_occidentalis
Bolitoglossa_nympha	bolitoglossa_nympha	up_to_date	NA	Bolitoglossa_nympha
Bolitoglossa_rufescens	bolitoglossa_rufescens	up_to_date	NA	Bolitoglossa_rufescens
Bolitoglossa_stuarti	bolitoglossa_stuarti	up_to_date	NA	Bolitoglossa_stuarti
Bolitoglossa_xibalba	bolitoglossa_xibalba	up_to_date	NA	Bolitoglossa_xibalba
Bolitoglossa_hartwegi	bolitoglossa_hartwegi	up_to_date	NA	Bolitoglossa_hartwegi
Bolitoglossa_centenorum	bolitoglossa_centenorum	up_to_date	NA	Bolitoglossa_centenorum
Bolitoglossa_huehuetenanguensis	bolitoglossa_huehuetenanguensis	up_to_date	NA	Bolitoglossa_huehuetenanguensis
Bolitoglossa_ninadormida	bolitoglossa_ninadormida	up_to_date	NA	Bolitoglossa_ninadormida
Bolitoglossa_rostrata	bolitoglossa_rostrata	up_to_date	NA	Bolitoglossa_rostrata
Bolitoglossa_nussbaumi	bolitoglossa_nussbaumi	up_to_date	NA	Bolitoglossa_nussbaumi
Bolitoglossa_helmrichi	bolitoglossa_helmrichi	up_to_date	NA	Bolitoglossa_helmrichi
Bolitoglossa_cuchumatana	bolitoglossa_cuchumatana	up_to_date	NA	Bolitoglossa_cuchumatana
Bolitoglossa_engelhardti	bolitoglossa_engelhardti	up_to_date	NA	Bolitoglossa_engelhardti
Bolitoglossa_zacapensis	bolitoglossa_zacapensis	up_to_date	NA	Bolitoglossa_zacapensis
Bolitoglossa_conanti	bolitoglossa_conanti	up_to_date	NA	Bolitoglossa_conanti
Bolitoglossa_oresbia	bolitoglossa_oresbia	up_to_date	NA	Bolitoglossa_oresbia
Bolitoglossa_carri	bolitoglossa_carri	up_to_date	NA	Bolitoglossa_carri
Bolitoglossa_diaphora	bolitoglossa_diaphora	up_to_date	NA	Bolitoglossa_diaphora
Bolitoglossa_dunni	bolitoglossa_dunni	up_to_date	NA	Bolitoglossa_dunni
Bolitoglossa_suchitanensis	bolitoglossa_suchitanensis	up_to_date	NA	Bolitoglossa_suchitanensis
Bolitoglossa_pacaya	bolitoglossa_pacaya	up_to_date	NA	Bolitoglossa_pacaya
Bolitoglossa_eremia	bolitoglossa_eremia	up_to_date	NA	Bolitoglossa_eremia
Bolitoglossa_morio	bolitoglossa_morio	up_to_date	NA	Bolitoglossa_morio
Bolitoglossa_daryorum	bolitoglossa_daryorum	up_to_date	NA	Bolitoglossa_daryorum
Bolitoglossa_flavimembris	bolitoglossa_flavimembris	up_to_date	NA	Bolitoglossa_flavimembris
Bolitoglossa_meliana	bolitoglossa_meliana	up_to_date	NA	Bolitoglossa_meliana
Bolitoglossa_celaque	bolitoglossa_celaque	up_to_date	NA	Bolitoglossa_celaque
Bolitoglossa_synoria	bolitoglossa_synoria	up_to_date	NA	Bolitoglossa_synoria
Bolitoglossa_heiroreias	bolitoglossa_heiroreias	up_to_date	NA	Bolitoglossa_heiroreias
Bolitoglossa_sp._MGP-3	bolitoglossa_sp__mgp_3	name_not_found	NA	Bolitoglossa_sp._MGP-3
Bolitoglossa_longissima	bolitoglossa_longissima	up_to_date	NA	Bolitoglossa_longissima
Bolitoglossa_porrasorum	bolitoglossa_porrasorum	up_to_date	NA	Bolitoglossa_porrasorum
Bolitoglossa_decora	bolitoglossa_decora	up_to_date	NA	Bolitoglossa_decora
Bolitoglossa_cataguana	bolitoglossa_cataguana	up_to_date	NA	Bolitoglossa_cataguana
Bolitoglossa_franklini	bolitoglossa_franklini	up_to_date	NA	Bolitoglossa_franklini
Bolitoglossa_lincolni	bolitoglossa_lincolni	up_to_date	NA	Bolitoglossa_lincolni
Bolitoglossa_dofleini	bolitoglossa_dofleini	up_to_date	NA	Bolitoglossa_dofleini
Bolitoglossa_alvaradoi	bolitoglossa_alvaradoi	up_to_date	NA	Bolitoglossa_alvaradoi
Bolitoglossa_oaxacensis	bolitoglossa_oaxacensis	up_to_date	NA	Bolitoglossa_oaxacensis
Bolitoglossa_macrinii	bolitoglossa_macrinii	up_to_date	NA	Bolitoglossa_macrinii
Bolitoglossa_riletti	bolitoglossa_riletti	up_to_date	NA	Bolitoglossa_riletti
Bolitoglossa_hermosa	bolitoglossa_hermosa	up_to_date	NA	Bolitoglossa_hermosa
Bolitoglossa_zapoteca	bolitoglossa_zapoteca	up_to_date	NA	Bolitoglossa_zapoteca
Chiropterotriton_arboreus	chiropterotriton_arboreus	up_to_date	NA	Chiropterotriton_arboreus
Chiropterotriton_magnipes	chiropterotriton_magnipes	up_to_date	NA	Chiropterotriton_magnipes
Chiropterotriton_terrestris	chiropterotriton_terrestris	up_to_date	NA	Chiropterotriton_terrestris
Chiropterotriton_chondrostega	chiropterotriton_chondrostega	up_to_date	NA	Chiropterotriton_chondrostega
Chiropterotriton_chiropterus	chiropterotriton_chiropterus	up_to_date	NA	Chiropterotriton_chiropterus
Chiropterotriton_sp._J	chiropterotriton_sp__j	name_not_found	NA	Chiropterotriton_sp._J
Chiropterotriton_sp._CARIE_1162	chiropterotriton_sp__carie_1162	name_not_found	NA	Chiropterotriton_sp._CARIE_1162
Chiropterotriton_orculus	chiropterotriton_orculus	up_to_date	NA	Chiropterotriton_orculus
Chiropterotriton_sp._H	chiropterotriton_sp__h	name_not_found	NA	Chiropterotriton_sp._H
Chiropterotriton_lavae	chiropterotriton_lavae	up_to_date	NA	Chiropterotriton_lavae
Chiropterotriton_dimidiatus	chiropterotriton_dimidiatus	up_to_date	NA	Chiropterotriton_dimidiatus
Chiropterotriton_mosaueri	chiropterotriton_mosaueri	up_to_date	NA	Chiropterotriton_mosaueri
Chiropterotriton_priscus	chiropterotriton_priscus	up_to_date	NA	Chiropterotriton_priscus
Chiropterotriton_multidentatus	chiropterotriton_multidentatus	up_to_date	NA	Chiropterotriton_multidentatus
Chiropterotriton_cracens	chiropterotriton_cracens	up_to_date	NA	Chiropterotriton_cracens
Thorius_pulmonaris	thorius_pulmonaris	up_to_date	NA	Thorius_pulmonaris
Thorius_n._sp._RLM-2004	thorius_n__sp__rlm_2004	name_not_found	NA	Thorius_n._sp._RLM-2004
Thorius_omiltemi	thorius_omiltemi	up_to_date	NA	Thorius_omiltemi
Thorius_grandis	thorius_grandis	up_to_date	NA	Thorius_grandis
Thorius_papaloae	thorius_papaloae	up_to_date	NA	Thorius_papaloae
Thorius_macdougalli	thorius_macdougalli	up_to_date	NA	Thorius_macdougalli
Thorius_arboreus	thorius_arboreus	up_to_date	NA	Thorius_arboreus
Thorius_boreas	thorius_boreas	up_to_date	NA	Thorius_boreas
Thorius_aureus	thorius_aureus	up_to_date	NA	Thorius_aureus
Thorius_narisovalis	thorius_narisovalis	up_to_date	NA	Thorius_narisovalis
Thorius_minutissimus	thorius_minutissimus	up_to_date	NA	Thorius_minutissimus
Thorius_schmidti	thorius_schmidti	up_to_date	NA	Thorius_schmidti
Thorius_magnipes	thorius_magnipes	up_to_date	NA	Thorius_magnipes
Thorius_troglodytes	thorius_troglodytes	up_to_date	NA	Thorius_troglodytes
Thorius_dubitus	thorius_dubitus	up_to_date	NA	Thorius_dubitus
Thorius_spilogaster	thorius_spilogaster	up_to_date	NA	Thorius_spilogaster
Thorius_minydemus	thorius_minydemus	up_to_date	NA	Thorius_minydemus
Thorius_insperatus	thorius_insperatus	up_to_date	NA	Thorius_insperatus
Thorius_adelos	thorius_adelos	up_to_date	NA	Thorius_adelos
Thorius_smithi	thorius_smithi	up_to_date	NA	Thorius_smithi
Thorius_pennatulus	thorius_pennatulus	up_to_date	NA	Thorius_pennatulus
Thorius_munificus	thorius_munificus	up_to_date	NA	Thorius_munificus
Thorius_lunaris	thorius_lunaris	up_to_date	NA	Thorius_lunaris
Batrachoseps_wrighti	batrachoseps_wrighti	up_to_date	NA	Batrachoseps_wrighti
Batrachoseps_campi	batrachoseps_campi	up_to_date	NA	Batrachoseps_campi
Batrachoseps_nigriventris	batrachoseps_nigriventris	up_to_date	NA	Batrachoseps_nigriventris
Batrachoseps_simatus	batrachoseps_simatus	up_to_date	NA	Batrachoseps_simatus
Batrachoseps_gregarius	batrachoseps_gregarius	up_to_date	NA	Batrachoseps_gregarius
Batrachoseps_attenuatus	batrachoseps_attenuatus	up_to_date	NA	Batrachoseps_attenuatus
Batrachoseps_minor	batrachoseps_minor	up_to_date	NA	Batrachoseps_minor
Batrachoseps_incognitus	batrachoseps_incognitus	up_to_date	NA	Batrachoseps_incognitus
Batrachoseps_luciae	batrachoseps_luciae	up_to_date	NA	Batrachoseps_luciae
Batrachoseps_major	batrachoseps_major	up_to_date	NA	Batrachoseps_major
Batrachoseps_pacificus	batrachoseps_pacificus	up_to_date	NA	Batrachoseps_pacificus
Batrachoseps_gavilanensis	batrachoseps_gavilanensis	up_to_date	NA	Batrachoseps_gavilanensis
Batrachoseps_gabrieli	batrachoseps_gabrieli	up_to_date	NA	Batrachoseps_gabrieli
Batrachoseps_regius	batrachoseps_regius	up_to_date	NA	Batrachoseps_regius
Batrachoseps_diabolicus	batrachoseps_diabolicus	up_to_date	NA	Batrachoseps_diabolicus
Batrachoseps_relictus	batrachoseps_relictus	up_to_date	NA	Batrachoseps_relictus
Batrachoseps_kawia	batrachoseps_kawia	up_to_date	NA	Batrachoseps_kawia
Batrachoseps_robustus	batrachoseps_robustus	up_to_date	NA	Batrachoseps_robustus
Hemidactylium_scutatum	hemidactylium_scutatum	up_to_date	NA	Hemidactylium_scutatum
Stereochilus_marginatus	stereochilus_marginatus	up_to_date	NA	Stereochilus_marginatus
Pseudotriton_ruber	pseudotriton_ruber	up_to_date	NA	Pseudotriton_ruber
Pseudotriton_montanus	pseudotriton_montanus	up_to_date	NA	Pseudotriton_montanus
Gyrinophilus_subterraneus	gyrinophilus_subterraneus	up_to_date	NA	Gyrinophilus_subterraneus
Gyrinophilus_palleucus	gyrinophilus_palleucus	up_to_date	NA	Gyrinophilus_palleucus
Gyrinophilus_gulolineatus	gyrinophilus_gulolineatus	up_to_date	NA	Gyrinophilus_gulolineatus
Gyrinophilus_porphyriticus	gyrinophilus_porphyriticus	up_to_date	NA	Gyrinophilus_porphyriticus
Urspelerpes_brucei	urspelerpes_brucei	up_to_date	NA	Urspelerpes_brucei
Eurycea_tynerensis	eurycea_tynerensis	up_to_date	NA	Eurycea_tynerensis
Eurycea_spelaea	eurycea_spelaea	up_to_date	NA	Eurycea_spelaea
Eurycea_multiplicata	eurycea_multiplicata	up_to_date	NA	Eurycea_multiplicata
Eurycea_troglodytes	eurycea_troglodytes	up_to_date	NA	Eurycea_troglodytes
Eurycea_sp._1_NFB-2013	eurycea_sp__1_nfb_2013	name_not_found	NA	Eurycea_sp._1_NFB-2013
Eurycea_neotenes	eurycea_neotenes	up_to_date	NA	Eurycea_neotenes
Eurycea_sp._Comal_Springs	eurycea_sp__comal_springs	name_not_found	NA	Eurycea_sp._Comal_Springs
Eurycea_latitans	eurycea_latitans	up_to_date	NA	Eurycea_latitans
Eurycea_pterophila	eurycea_pterophila	up_to_date	NA	Eurycea_pterophila
Eurycea_sosorum	eurycea_sosorum	up_to_date	NA	Eurycea_sosorum
Eurycea_nana	eurycea_nana	up_to_date	NA	Eurycea_nana
Eurycea_waterlooensis	eurycea_waterlooensis	up_to_date	NA	Eurycea_waterlooensis
Eurycea_rathbuni	eurycea_rathbuni	up_to_date	NA	Eurycea_rathbuni
Eurycea_tonkawae	eurycea_tonkawae	up_to_date	NA	Eurycea_tonkawae
Eurycea_chisholmensis	eurycea_chisholmensis	up_to_date	NA	Eurycea_chisholmensis
Eurycea_naufragia	eurycea_naufragia	up_to_date	NA	Eurycea_naufragia
Eurycea_chamberlaini	eurycea_chamberlaini	up_to_date	NA	Eurycea_chamberlaini
Eurycea_quadridigitata	eurycea_quadridigitata	up_to_date	NA	Eurycea_quadridigitata
Eurycea_wilderae	eurycea_wilderae	up_to_date	NA	Eurycea_wilderae
Eurycea_junaluska	eurycea_junaluska	up_to_date	NA	Eurycea_junaluska
Eurycea_aquatica	eurycea_aquatica	up_to_date	NA	Eurycea_aquatica
Eurycea_wallacei	eurycea_wallacei	up_to_date	NA	Eurycea_wallacei
Eurycea_cirrigera	eurycea_cirrigera	up_to_date	NA	Eurycea_cirrigera
Eurycea_bislineata	eurycea_bislineata	up_to_date	NA	Eurycea_bislineata
Eurycea_guttolineata	eurycea_guttolineata	up_to_date	NA	Eurycea_guttolineata
Eurycea_longicauda	eurycea_longicauda	up_to_date	NA	Eurycea_longicauda
Eurycea_lucifuga	eurycea_lucifuga	up_to_date	NA	Eurycea_lucifuga
Rhyacotriton_variegatus	rhyacotriton_variegatus	up_to_date	NA	Rhyacotriton_variegatus
Rhyacotriton_olympicus	rhyacotriton_olympicus	up_to_date	NA	Rhyacotriton_olympicus
Rhyacotriton_cascadae	rhyacotriton_cascadae	up_to_date	NA	Rhyacotriton_cascadae
Rhyacotriton_kezeri	rhyacotriton_kezeri	up_to_date	NA	Rhyacotriton_kezeri
Necturus_lewisi	necturus_lewisi	up_to_date	NA	Necturus_lewisi
Necturus_alabamensis	necturus_alabamensis	up_to_date	NA	Necturus_alabamensis
Necturus_maculosus	necturus_maculosus	up_to_date	NA	Necturus_maculosus
Necturus_beyeri	necturus_beyeri	up_to_date	NA	Necturus_beyeri
Necturus_punctatus	necturus_punctatus	up_to_date	NA	Necturus_punctatus
Proteus_anguinus	proteus_anguinus	up_to_date	NA	Proteus_anguinus
Leiopelma_hochstetteri	leiopelma_hochstetteri	up_to_date	NA	Leiopelma_hochstetteri
Leiopelma_archeyi	leiopelma_archeyi	up_to_date	NA	Leiopelma_archeyi
Leiopelma_hamiltoni	leiopelma_hamiltoni	up_to_date	NA	Leiopelma_hamiltoni
Ascaphus_truei	ascaphus_truei	up_to_date	NA	Ascaphus_truei
Ascaphus_montanus	ascaphus_montanus	up_to_date	NA	Ascaphus_montanus
Scaphiopus_couchii	scaphiopus_couchii	up_to_date	NA	Scaphiopus_couchii
Scaphiopus_hurterii	scaphiopus_hurterii	up_to_date	NA	Scaphiopus_hurterii
Scaphiopus_holbrookii	scaphiopus_holbrookii	up_to_date	NA	Scaphiopus_holbrookii
Spea_multiplicata	spea_multiplicata	up_to_date	NA	Spea_multiplicata
Spea_intermontana	spea_intermontana	up_to_date	NA	Spea_intermontana
Spea_bombifrons	spea_bombifrons	up_to_date	NA	Spea_bombifrons
Spea_hammondii	spea_hammondii	up_to_date	NA	Spea_hammondii
Megophrys_intermedia	megophrys_intermedia	updated	NA	Brachytarsophrys_intermedia
Megophrys_carinense	megophrys_carinense	updated	NA	Brachytarsophrys_carinense
Brachytarsophrys_platyparietus	brachytarsophrys_platyparietus	up_to_date	NA	Brachytarsophrys_platyparietus
Megophrys_feae	megophrys_feae	updated	NA	Brachytarsophrys_feae
Megophrys_nankiangensis	megophrys_nankiangensis	updated	NA	Atympanophrys_nankiangensis
Megophrys_shapingensis	megophrys_shapingensis	updated	NA	Atympanophrys_shapingensis
Megophrys_gigantica	megophrys_gigantica	updated	NA	Atympanophrys_gigantica
Megophrys_wawuensis	megophrys_wawuensis	updated	NA	Atympanophrys_wawuensis
Megophrys_nasuta	megophrys_nasuta	updated	NA	Pelobatrachus_nasutus
Megophrys_baluensis	megophrys_baluensis	updated	NA	Pelobatrachus_baluensis
Megophrys_ligayae	megophrys_ligayae	updated	NA	Pelobatrachus_ligayae
Megophrys_edwardinae	megophrys_edwardinae	updated	NA	Pelobatrachus_edwardinae
Megophrys_stejnegeri	megophrys_stejnegeri	updated	NA	Pelobatrachus_stejnegeri
Megophrys_monticola	megophrys_monticola	updated	NA	Xenophrys_monticola
Megophrys_cf._maosonensis_AMCC_106495	megophrys_cf__maosonensis_amcc_106495	name_not_found	NA	Megophrys_cf._maosonensis_AMCC_106495
Megophrys_cf._maosonensis_AMCC_106402	megophrys_cf__maosonensis_amcc_106402	name_not_found	NA	Megophrys_cf._maosonensis_AMCC_106402
Megophrys_cf._maosonensis_AMCC_106454	megophrys_cf__maosonensis_amcc_106454	name_not_found	NA	Megophrys_cf._maosonensis_AMCC_106454
Megophrys_major	megophrys_major	updated	NA	Xenophrys_major
Megophrys_oreocrypta	megophrys_oreocrypta	updated	NA	Xenophrys_oreocrypta
Megophrys_flavipunctata	megophrys_flavipunctata	updated	NA	Xenophrys_flavipunctata
Megophrys_glandulosa	megophrys_glandulosa	updated	NA	Xenophrys_glandulosa
Megophrys_periosa	megophrys_periosa	updated	NA	Xenophrys_periosa
Megophrys_cf._periosa_CAS_232938	megophrys_cf__periosa_cas_232938	name_not_found	NA	Megophrys_cf._periosa_CAS_232938
Megophrys_himalayana	megophrys_himalayana	updated	NA	Xenophrys_himalayana
Megophrys_sp._14_JMC-2016	megophrys_sp__14_jmc_2016	name_not_found	NA	Megophrys_sp._14_JMC-2016
Megophrys_robusta	megophrys_robusta	updated	NA	Xenophrys_robusta
Megophrys_sp._13_JMC-2016	megophrys_sp__13_jmc_2016	name_not_found	NA	Megophrys_sp._13_JMC-2016
Xenophrys_mangshanensis	xenophrys_mangshanensis	up_to_date	NA	Xenophrys_mangshanensis
Megophrys_sp._12_JMC-2016	megophrys_sp__12_jmc_2016	name_not_found	NA	Megophrys_sp._12_JMC-2016
Megophrys_cf._parva_JMC-2016	megophrys_cf__parva_jmc_2016	name_not_found	NA	Megophrys_cf._parva_JMC-2016
Megophrys_takensis	megophrys_takensis	updated	NA	Xenophrys_takensis
Xenophrys_legkaguli	xenophrys_legkaguli	updated	NA	Xenophrys_lekaguli
Megophrys_medogensis	megophrys_medogensis	updated	NA	Xenophrys_medogensis
Megophrys_zhangi	megophrys_zhangi	updated	NA	Xenophrys_zhangi
Xenophrys_cf._parva_NAP-2017	xenophrys_cf__parva_nap_2017	name_not_found	NA	Xenophrys_cf._parva_NAP-2017
Megophrys_sp._17_JMC-2016	megophrys_sp__17_jmc_2016	name_not_found	NA	Megophrys_sp._17_JMC-2016
Megophrys_sp._15_JMC-2016	megophrys_sp__15_jmc_2016	name_not_found	NA	Megophrys_sp._15_JMC-2016
Megophrys_sp._16_JMC-2016	megophrys_sp__16_jmc_2016	name_not_found	NA	Megophrys_sp._16_JMC-2016
Megophrys_sp._18_JMC-2016	megophrys_sp__18_jmc_2016	name_not_found	NA	Megophrys_sp._18_JMC-2016
Megophrys_sp._19_JMC-2016	megophrys_sp__19_jmc_2016	name_not_found	NA	Megophrys_sp._19_JMC-2016
Megophrys_aceras	megophrys_aceras	updated	NA	Grillitschia_aceras
Megophrys_sp._20_JMC-2016	megophrys_sp__20_jmc_2016	name_not_found	NA	Megophrys_sp._20_JMC-2016
Megophrys_pachyproctus	megophrys_pachyproctus	updated	NA	Jingophrys_pachyproctus
Megophrys_omeimontis	megophrys_omeimontis	updated	NA	Boulenophrys_omeimontis
Megophrys_binglingensis	megophrys_binglingensis	updated	NA	Boulenophrys_binlingensis
Megophrys_binchuanensis	megophrys_binchuanensis	updated	NA	Boulenophrys_binchuanensis
Megophrys_jingdongensis	megophrys_jingdongensis	updated	NA	Boulenophrys_jingdongensis
Megophrys_sangzhiensis	megophrys_sangzhiensis	updated	NA	Boulenophrys_sangzhiensis
Megophrys_spinata	megophrys_spinata	updated	NA	Boulenophrys_spinata
Megophrys_sp._2_JMC-2016	megophrys_sp__2_jmc_2016	name_not_found	NA	Megophrys_sp._2_JMC-2016
Megophrys_sp._4_JMC-2016	megophrys_sp__4_jmc_2016	name_not_found	NA	Megophrys_sp._4_JMC-2016
Megophrys_wuliangshanensis	megophrys_wuliangshanensis	updated	NA	Boulenophrys_wuliangshanensis
Megophrys_sp._3_JMC-2016	megophrys_sp__3_jmc_2016	name_not_found	NA	Megophrys_sp._3_JMC-2016
Xenophrys_sp._1_SG-2015	xenophrys_sp__1_sg_2015	name_not_found	NA	Xenophrys_sp._1_SG-2015
Megophrys_palpebralespinosa	megophrys_palpebralespinosa	updated	NA	Boulenophrys_palpebralespinosa
Megophrys_daweimontis	megophrys_daweimontis	updated	NA	Boulenophrys_daweimontis
Megophrys_sp._7_JMC-2016	megophrys_sp__7_jmc_2016	name_not_found	NA	Megophrys_sp._7_JMC-2016
Megophrys_sp._9_JMC-2016	megophrys_sp__9_jmc_2016	name_not_found	NA	Megophrys_sp._9_JMC-2016
Panophrys_tuberogranulata	panophrys_tuberogranulata	updated	NA	Boulenophrys_tuberogranulata
Megophrys_sp._6_JMC-2016	megophrys_sp__6_jmc_2016	name_not_found	NA	Megophrys_sp._6_JMC-2016
Megophrys_sp._8_JMC-2016	megophrys_sp__8_jmc_2016	name_not_found	NA	Megophrys_sp._8_JMC-2016
Megophrys_baolongensis	megophrys_baolongensis	updated	NA	Boulenophrys_baolongensis
Megophrys_wushanensis	megophrys_wushanensis	updated	NA	Boulenophrys_wushanensis
Megophrys_boettgeri	megophrys_boettgeri	updated	duplicated	Boulenophrys_boettgeri
Megophrys_huangshanensis	megophrys_huangshanensis	updated	duplicated	Boulenophrys_boettgeri
Xenophrys_lini	xenophrys_lini	updated	NA	Boulenophrys_lini
Megophrys_jinggangensis	megophrys_jinggangensis	updated	NA	Boulenophrys_jinggangensis
Megophrys_brachykolos	megophrys_brachykolos	updated	NA	Boulenophrys_brachykolos
Xenophrys_minor	xenophrys_minor	updated	NA	Boulenophrys_minor
Megophrys_sp._10_JMC-2016	megophrys_sp__10_jmc_2016	name_not_found	NA	Megophrys_sp._10_JMC-2016
Megophrys_sp._11_JMC-2016	megophrys_sp__11_jmc_2016	name_not_found	NA	Megophrys_sp._11_JMC-2016
Ophryophryne_hansi	ophryophryne_hansi	up_to_date	NA	Ophryophryne_hansi
Megophrys_microstoma	megophrys_microstoma	updated	NA	Ophryophryne_microstoma
Ophryophryne_gerti	ophryophryne_gerti	up_to_date	NA	Ophryophryne_gerti
Ophryophryne_synoria	ophryophryne_synoria	up_to_date	NA	Ophryophryne_synoria
Ophryophryne_cf._gerti_JMC-2016	ophryophryne_cf__gerti_jmc_2016	name_not_found	NA	Ophryophryne_cf._gerti_JMC-2016
Megophrys_longipes	megophrys_longipes	updated	NA	Grillitschia_longipes
Megophrys_sp._2_SM-2017	megophrys_sp__2_sm_2017	name_not_found	NA	Megophrys_sp._2_SM-2017
Megophrys_sp._3_SM-2017	megophrys_sp__3_sm_2017	name_not_found	NA	Megophrys_sp._3_SM-2017
Xenophrys_zunhebotoensis	xenophrys_zunhebotoensis	up_to_date	NA	Xenophrys_zunhebotoensis
Megophrys_oropedion	megophrys_oropedion	updated	NA	Xenophrys_oropedion
Megophrys_ancrae	megophrys_ancrae	updated	NA	Xenophrys_ancrae
Xenophrys_serchhipii	xenophrys_serchhipii	up_to_date	NA	Xenophrys_serchhipii
Megophrys_megacephala	megophrys_megacephala	updated	NA	Xenophrys_megacephala
Megophrys_vegrandis	megophrys_vegrandis	updated	NA	Jingophrys_vegrandis
Leptolalax_khasiorum	leptolalax_khasiorum	updated	NA	Leptobrachella_khasiorum
Leptolalax_pictus	leptolalax_pictus	updated	NA	Leptobrachella_picta
Leptolalax_arayai	leptolalax_arayai	updated	NA	Leptobrachella_arayai
Leptobrachella_liui	leptobrachella_liui	up_to_date	NA	Leptobrachella_liui
Leptobrachella_oshanensis	leptobrachella_oshanensis	up_to_date	NA	Leptobrachella_oshanensis
Leptobrachella_pelodytoides	leptobrachella_pelodytoides	up_to_date	NA	Leptobrachella_pelodytoides
Leptobrachella_ventripunctata	leptobrachella_ventripunctata	up_to_date	NA	Leptobrachella_ventripunctata
Leptobrachella_bourreti	leptobrachella_bourreti	up_to_date	NA	Leptobrachella_bourreti
Leptobrachella_pluvialis	leptobrachella_pluvialis	up_to_date	NA	Leptobrachella_pluvialis
Leptobrachella_heteropus	leptobrachella_heteropus	up_to_date	NA	Leptobrachella_heteropus
Leptobrachium_nigrops	leptobrachium_nigrops	up_to_date	NA	Leptobrachium_nigrops
Leptobrachium_hendricksoni	leptobrachium_hendricksoni	up_to_date	NA	Leptobrachium_hendricksoni
Leptobrachium_gunungense	leptobrachium_gunungense	up_to_date	NA	Leptobrachium_gunungense
Leptobrachium_montanum	leptobrachium_montanum	up_to_date	NA	Leptobrachium_montanum
Leptobrachium_abbotti	leptobrachium_abbotti	up_to_date	NA	Leptobrachium_abbotti
Leptobrachium_smithi	leptobrachium_smithi	up_to_date	NA	Leptobrachium_smithi
Leptobrachium_hasseltii	leptobrachium_hasseltii	up_to_date	NA	Leptobrachium_hasseltii
Leptobrachium_waysepuntiense	leptobrachium_waysepuntiense	up_to_date	NA	Leptobrachium_waysepuntiense
Leptobrachium_sp._KUHE_UN_AS2	leptobrachium_sp__kuhe_un_as2	name_not_found	NA	Leptobrachium_sp._KUHE_UN_AS2
Leptobrachium_sp._ABTC_76306	leptobrachium_sp__abtc_76306	name_not_found	NA	Leptobrachium_sp._ABTC_76306
Leptobrachium_pullum	leptobrachium_pullum	up_to_date	NA	Leptobrachium_pullum
Leptobrachium_mouhoti	leptobrachium_mouhoti	up_to_date	NA	Leptobrachium_mouhoti
Leptobrachium_ngoclinhense	leptobrachium_ngoclinhense	up_to_date	NA	Leptobrachium_ngoclinhense
Leptobrachium_hainanense	leptobrachium_hainanense	up_to_date	NA	Leptobrachium_hainanense
Leptobrachium_buchardi	leptobrachium_buchardi	up_to_date	NA	Leptobrachium_buchardi
Leptobrachium_xanthospilum	leptobrachium_xanthospilum	up_to_date	NA	Leptobrachium_xanthospilum
Leptobrachium_banae	leptobrachium_banae	up_to_date	NA	Leptobrachium_banae
Leptobrachium_sp._KUHE_34396	leptobrachium_sp__kuhe_34396	name_not_found	NA	Leptobrachium_sp._KUHE_34396
Leptobrachium_boringii	leptobrachium_boringii	up_to_date	NA	Leptobrachium_boringii
Leptobrachium_liui_liui	leptobrachium_liui_liui	updated	duplicated	Leptobrachium_liui
Leptobrachium_liui_yaoshanense	leptobrachium_liui_yaoshanense	updated	duplicated	Leptobrachium_liui
Leptobrachium_leishanense	leptobrachium_leishanense	up_to_date	NA	Leptobrachium_leishanense
Leptobrachium_liui_jiulongshanense	leptobrachium_liui_jiulongshanense	name_not_found	NA	Leptobrachium_liui_jiulongshanense
Leptobrachium_ailaonicum	leptobrachium_ailaonicum	up_to_date	NA	Leptobrachium_ailaonicum
Leptobrachium_huashen	leptobrachium_huashen	up_to_date	NA	Leptobrachium_huashen
Leptobrachium_chapaense	leptobrachium_chapaense	up_to_date	NA	Leptobrachium_chapaense
Leptobrachium_promustache	leptobrachium_promustache	up_to_date	NA	Leptobrachium_promustache
Oreolalax_rhodostigmatus	oreolalax_rhodostigmatus	up_to_date	NA	Oreolalax_rhodostigmatus
Oreolalax_multipunctatus	oreolalax_multipunctatus	up_to_date	NA	Oreolalax_multipunctatus
Oreolalax_chuanbeiensis	oreolalax_chuanbeiensis	up_to_date	NA	Oreolalax_chuanbeiensis
Oreolalax_nanjiangensis	oreolalax_nanjiangensis	up_to_date	NA	Oreolalax_nanjiangensis
Oreolalax_popei	oreolalax_popei	up_to_date	NA	Oreolalax_popei
Oreolalax_omeimontis	oreolalax_omeimontis	up_to_date	NA	Oreolalax_omeimontis
Oreolalax_xiangchengensis	oreolalax_xiangchengensis	up_to_date	NA	Oreolalax_xiangchengensis
Oreolalax_jingdongensis	oreolalax_jingdongensis	up_to_date	NA	Oreolalax_jingdongensis
Oreolalax_major	oreolalax_major	up_to_date	NA	Oreolalax_major
Oreolalax_liangbeiensis	oreolalax_liangbeiensis	up_to_date	NA	Oreolalax_liangbeiensis
Oreolalax_rugosus	oreolalax_rugosus	up_to_date	NA	Oreolalax_rugosus
Oreolalax_schmidti	oreolalax_schmidti	up_to_date	NA	Oreolalax_schmidti
Oreolalax_pingii	oreolalax_pingii	up_to_date	NA	Oreolalax_pingii
Oreolalax_lichuanensis	oreolalax_lichuanensis	up_to_date	NA	Oreolalax_lichuanensis
Scutiger_chintingensis	scutiger_chintingensis	up_to_date	NA	Scutiger_chintingensis
Scutiger_tuberculatus	scutiger_tuberculatus	up_to_date	NA	Scutiger_tuberculatus
Scutiger_muliensis	scutiger_muliensis	up_to_date	NA	Scutiger_muliensis
Scutiger_mammatus	scutiger_mammatus	up_to_date	NA	Scutiger_mammatus
Scutiger_boulengeri	scutiger_boulengeri	up_to_date	NA	Scutiger_boulengeri
Scutiger_glandulatus	scutiger_glandulatus	up_to_date	NA	Scutiger_glandulatus
Pelobates_varaldii	pelobates_varaldii	up_to_date	NA	Pelobates_varaldii
Pelobates_cultripes	pelobates_cultripes	up_to_date	NA	Pelobates_cultripes
Pelobates_syriacus	pelobates_syriacus	up_to_date	NA	Pelobates_syriacus
Pelobates_fuscus	pelobates_fuscus	up_to_date	NA	Pelobates_fuscus
Pelodytes_caucasicus	pelodytes_caucasicus	up_to_date	NA	Pelodytes_caucasicus
Pelodytes_ibericus	pelodytes_ibericus	up_to_date	NA	Pelodytes_ibericus
Pelodytes_punctatus	pelodytes_punctatus	up_to_date	NA	Pelodytes_punctatus
Odontophrynus_carvalhoi	odontophrynus_carvalhoi	up_to_date	NA	Odontophrynus_carvalhoi
Odontophrynus_cultripes	odontophrynus_cultripes	up_to_date	NA	Odontophrynus_cultripes
Odontophrynus_americanus	odontophrynus_americanus	up_to_date	duplicated	Odontophrynus_americanus
Odontophrynus_achalensis	odontophrynus_achalensis	updated	duplicated	Odontophrynus_americanus
Odontophrynus_occidentalis	odontophrynus_occidentalis	updated	duplicated	Odontophrynus_americanus
Macrogenioglottus_alipioi	macrogenioglottus_alipioi	up_to_date	NA	Macrogenioglottus_alipioi
Proceratophrys_schirchi	proceratophrys_schirchi	up_to_date	NA	Proceratophrys_schirchi
Proceratophrys_cristiceps	proceratophrys_cristiceps	up_to_date	NA	Proceratophrys_cristiceps
Proceratophrys_bigibbosa	proceratophrys_bigibbosa	up_to_date	NA	Proceratophrys_bigibbosa
Proceratophrys_avelinoi	proceratophrys_avelinoi	up_to_date	NA	Proceratophrys_avelinoi
Proceratophrys_melanopogon	proceratophrys_melanopogon	up_to_date	NA	Proceratophrys_melanopogon
Proceratophrys_appendiculata	proceratophrys_appendiculata	up_to_date	NA	Proceratophrys_appendiculata
Proceratophrys_renalis	proceratophrys_renalis	up_to_date	NA	Proceratophrys_renalis
Proceratophrys_boiei	proceratophrys_boiei	up_to_date	NA	Proceratophrys_boiei
Proceratophrys_laticeps	proceratophrys_laticeps	up_to_date	NA	Proceratophrys_laticeps
Proceratophrys_cururu	proceratophrys_cururu	up_to_date	NA	Proceratophrys_cururu
Proceratophrys_concavitympanum	proceratophrys_concavitympanum	up_to_date	NA	Proceratophrys_concavitympanum
Proceratophrys_moratoi	proceratophrys_moratoi	up_to_date	NA	Proceratophrys_moratoi
Proceratophrys_goyana	proceratophrys_goyana	up_to_date	NA	Proceratophrys_goyana
Telmatobius_yuracare	telmatobius_yuracare	up_to_date	NA	Telmatobius_yuracare
Telmatobius_sibiricus	telmatobius_sibiricus	up_to_date	NA	Telmatobius_sibiricus
Telmatobius_bolivianus	telmatobius_bolivianus	up_to_date	NA	Telmatobius_bolivianus
Telmatobius_simonsi	telmatobius_simonsi	up_to_date	NA	Telmatobius_simonsi
Telmatobius_gigas	telmatobius_gigas	up_to_date	NA	Telmatobius_gigas
Telmatobius_culeus	telmatobius_culeus	up_to_date	NA	Telmatobius_culeus
Telmatobius_huayra	telmatobius_huayra	up_to_date	NA	Telmatobius_huayra
Telmatobius_hintoni	telmatobius_hintoni	up_to_date	NA	Telmatobius_hintoni
Telmatobius_marmoratus	telmatobius_marmoratus	up_to_date	NA	Telmatobius_marmoratus
Telmatobius_peruvianus	telmatobius_peruvianus	up_to_date	NA	Telmatobius_peruvianus
Telmatobius_vilamensis	telmatobius_vilamensis	updated	duplicated	Telmatobius_halli
Telmatobius_dankoi	telmatobius_dankoi	updated	duplicated	Telmatobius_halli
Telmatobius_verrucosus	telmatobius_verrucosus	up_to_date	NA	Telmatobius_verrucosus
Telmatobius_sanborni	telmatobius_sanborni	up_to_date	NA	Telmatobius_sanborni
Telmatobius_espadai	telmatobius_espadai	up_to_date	NA	Telmatobius_espadai
Telmatobius_truebae	telmatobius_truebae	up_to_date	NA	Telmatobius_truebae
Telmatobius_vellardi	telmatobius_vellardi	up_to_date	NA	Telmatobius_vellardi
Telmatobius_macrostomus	telmatobius_macrostomus	up_to_date	NA	Telmatobius_macrostomus
Telmatobius_pefauri	telmatobius_pefauri	up_to_date	NA	Telmatobius_pefauri
Telmatobius_niger	telmatobius_niger	up_to_date	NA	Telmatobius_niger
Telmatobius_fronteriensis	telmatobius_fronteriensis	up_to_date	NA	Telmatobius_fronteriensis
Telmatobius_chusmisensis	telmatobius_chusmisensis	up_to_date	NA	Telmatobius_chusmisensis
Batrachyla_antartandica	batrachyla_antartandica	up_to_date	NA	Batrachyla_antartandica
Batrachyla_taeniata	batrachyla_taeniata	up_to_date	NA	Batrachyla_taeniata
Hylorina_sylvatica	hylorina_sylvatica	up_to_date	NA	Hylorina_sylvatica
Batrachyla_leptopus	batrachyla_leptopus	up_to_date	NA	Batrachyla_leptopus
Atelognathus_patagonicus	atelognathus_patagonicus	up_to_date	NA	Atelognathus_patagonicus
Atelognathus_jeinimenensis	atelognathus_jeinimenensis	updated	NA	Atelognathus_nitoi
Eupsophus_insularis	eupsophus_insularis	up_to_date	NA	Eupsophus_insularis
Eupsophus_migueli	eupsophus_migueli	up_to_date	NA	Eupsophus_migueli
Eupsophus_contulmoensis	eupsophus_contulmoensis	up_to_date	NA	Eupsophus_contulmoensis
Eupsophus_nahuelbutensis	eupsophus_nahuelbutensis	up_to_date	NA	Eupsophus_nahuelbutensis
Eupsophus_roseus	eupsophus_roseus	up_to_date	NA	Eupsophus_roseus
Eupsophus_septentrionalis	eupsophus_septentrionalis	up_to_date	NA	Eupsophus_septentrionalis
Eupsophus_calcaratus	eupsophus_calcaratus	up_to_date	NA	Eupsophus_calcaratus
Eupsophus_emiliopugini	eupsophus_emiliopugini	up_to_date	NA	Eupsophus_emiliopugini
Alsodes_gargola	alsodes_gargola	up_to_date	NA	Alsodes_gargola
Alsodes_monticola	alsodes_monticola	up_to_date	NA	Alsodes_monticola
Alsodes_pehuenche	alsodes_pehuenche	up_to_date	NA	Alsodes_pehuenche
Alsodes_igneus	alsodes_igneus	up_to_date	NA	Alsodes_igneus
Alsodes_kaweshkari	alsodes_kaweshkari	up_to_date	NA	Alsodes_kaweshkari
Alsodes_norae	alsodes_norae	up_to_date	NA	Alsodes_norae
Alsodes_barrioi	alsodes_barrioi	up_to_date	NA	Alsodes_barrioi
Alsodes_hugoi	alsodes_hugoi	up_to_date	NA	Alsodes_hugoi
Alsodes_tumultuosus	alsodes_tumultuosus	up_to_date	NA	Alsodes_tumultuosus
Alsodes_coppingeri	alsodes_coppingeri	up_to_date	NA	Alsodes_coppingeri
Alsodes_australis	alsodes_australis	up_to_date	NA	Alsodes_australis
Alsodes_verrucosus	alsodes_verrucosus	up_to_date	NA	Alsodes_verrucosus
Alsodes_valdiviensis	alsodes_valdiviensis	up_to_date	NA	Alsodes_valdiviensis
Alsodes_vanzolinii	alsodes_vanzolinii	up_to_date	NA	Alsodes_vanzolinii
Alsodes_nodosus	alsodes_nodosus	up_to_date	NA	Alsodes_nodosus
Limnomedusa_macroglossa	limnomedusa_macroglossa	up_to_date	NA	Limnomedusa_macroglossa
Eupsophus_vertebralis	eupsophus_vertebralis	up_to_date	NA	Eupsophus_vertebralis
Crossodactylus_caramaschii	crossodactylus_caramaschii	up_to_date	NA	Crossodactylus_caramaschii
Crossodactylus_schmidti	crossodactylus_schmidti	up_to_date	NA	Crossodactylus_schmidti
Megaelosia_goeldii	megaelosia_goeldii	up_to_date	NA	Megaelosia_goeldii
Hylodes_meridionalis	hylodes_meridionalis	up_to_date	NA	Hylodes_meridionalis
Hylodes_perplicatus	hylodes_perplicatus	up_to_date	NA	Hylodes_perplicatus
Hylodes_sazimai	hylodes_sazimai	up_to_date	NA	Hylodes_sazimai
Hylodes_ornatus	hylodes_ornatus	up_to_date	NA	Hylodes_ornatus
Hylodes_phyllodes	hylodes_phyllodes	up_to_date	NA	Hylodes_phyllodes
Hylodes_dactylocinus	hylodes_dactylocinus	up_to_date	NA	Hylodes_dactylocinus
Cycloramphus_acangatan	cycloramphus_acangatan	up_to_date	NA	Cycloramphus_acangatan
Cycloramphus_eleutherodactylus	cycloramphus_eleutherodactylus	up_to_date	NA	Cycloramphus_eleutherodactylus
Cycloramphus_boraceiensis	cycloramphus_boraceiensis	up_to_date	NA	Cycloramphus_boraceiensis
Zachaenus_parvulus	zachaenus_parvulus	updated	NA	Cycloramphus_parvulus
Cycloramphus_bandeirensis	cycloramphus_bandeirensis	up_to_date	NA	Cycloramphus_bandeirensis
Cycloramphus_fuliginosus	cycloramphus_fuliginosus	up_to_date	NA	Cycloramphus_fuliginosus
Thoropa_miliaris	thoropa_miliaris	up_to_date	NA	Thoropa_miliaris
Thoropa_taophora	thoropa_taophora	up_to_date	NA	Thoropa_taophora
Chacophrys_pierottii	chacophrys_pierottii	up_to_date	NA	Chacophrys_pierottii
Lepidobatrachus_asper	lepidobatrachus_asper	up_to_date	NA	Lepidobatrachus_asper
Lepidobatrachus_sp._TNHC-GDC_17421	lepidobatrachus_sp__tnhc_gdc_17421	name_not_found	NA	Lepidobatrachus_sp._TNHC-GDC_17421
Lepidobatrachus_laevis	lepidobatrachus_laevis	up_to_date	NA	Lepidobatrachus_laevis
Lepidobatrachus_llanensis	lepidobatrachus_llanensis	up_to_date	NA	Lepidobatrachus_llanensis
Ceratophrys_ornata	ceratophrys_ornata	up_to_date	NA	Ceratophrys_ornata
Ceratophrys_cranwelli	ceratophrys_cranwelli	up_to_date	NA	Ceratophrys_cranwelli
Ceratophrys_cornuta	ceratophrys_cornuta	up_to_date	NA	Ceratophrys_cornuta
Rheobates_palmatus	rheobates_palmatus	up_to_date	NA	Rheobates_palmatus
Allobates_olfersioides	allobates_olfersioides	up_to_date	NA	Allobates_olfersioides
Allobates_granti	allobates_granti	up_to_date	NA	Allobates_granti
Allobates_gasconi	allobates_gasconi	up_to_date	NA	Allobates_gasconi
Allobates_conspicuus	allobates_conspicuus	up_to_date	NA	Allobates_conspicuus
Allobates_insperatus	allobates_insperatus	up_to_date	NA	Allobates_insperatus
Allobates_sp._MTD47884	allobates_sp__mtd47884	name_not_found	NA	Allobates_sp._MTD47884
Allobates_trilineatus	allobates_trilineatus	up_to_date	NA	Allobates_trilineatus
Allobates_paleovarzensis	allobates_paleovarzensis	up_to_date	NA	Allobates_paleovarzensis
Allobates_chalcopis	allobates_chalcopis	up_to_date	NA	Allobates_chalcopis
Allobates_algorei	allobates_algorei	up_to_date	NA	Allobates_algorei
Allobates_caeruleodactylus	allobates_caeruleodactylus	up_to_date	NA	Allobates_caeruleodactylus
Allobates_juanii	allobates_juanii	up_to_date	NA	Allobates_juanii
Allobates_kingsburyi	allobates_kingsburyi	up_to_date	NA	Allobates_kingsburyi
Allobates_zaparo	allobates_zaparo	up_to_date	NA	Allobates_zaparo
Allobates_femoralis	allobates_femoralis	up_to_date	NA	Allobates_femoralis
Allobates_nidicola	allobates_nidicola	up_to_date	NA	Allobates_nidicola
Allobates_brunneus	allobates_brunneus	up_to_date	NA	Allobates_brunneus
Allobates_talamancae	allobates_talamancae	up_to_date	NA	Allobates_talamancae
Allobates_undulatus	allobates_undulatus	up_to_date	NA	Allobates_undulatus
Anomaloglossus_tepuyensis	anomaloglossus_tepuyensis	up_to_date	NA	Anomaloglossus_tepuyensis
Anomaloglossus_stepheni	anomaloglossus_stepheni	up_to_date	NA	Anomaloglossus_stepheni
Anomaloglossus_baeobatrachus	anomaloglossus_baeobatrachus	up_to_date	NA	Anomaloglossus_baeobatrachus
Anomaloglossus_roraima	anomaloglossus_roraima	up_to_date	NA	Anomaloglossus_roraima
Anomaloglossus_beebei	anomaloglossus_beebei	up_to_date	NA	Anomaloglossus_beebei
Anomaloglossus_praderioi	anomaloglossus_praderioi	up_to_date	NA	Anomaloglossus_praderioi
Anomaloglossus_kaiei	anomaloglossus_kaiei	up_to_date	NA	Anomaloglossus_kaiei
Anomaloglossus_degranvillei	anomaloglossus_degranvillei	up_to_date	NA	Anomaloglossus_degranvillei
Aromobates_saltuensis	aromobates_saltuensis	up_to_date	NA	Aromobates_saltuensis
Aromobates_nocturnus	aromobates_nocturnus	up_to_date	NA	Aromobates_nocturnus
Mannophryne_venezuelensis	mannophryne_venezuelensis	up_to_date	NA	Mannophryne_venezuelensis
Mannophryne_trinitatis	mannophryne_trinitatis	up_to_date	NA	Mannophryne_trinitatis
Mannophryne_herminae	mannophryne_herminae	up_to_date	NA	Mannophryne_herminae
Mannophryne_collaris	mannophryne_collaris	up_to_date	NA	Mannophryne_collaris
Hyloxalus_toachi	hyloxalus_toachi	up_to_date	NA	Hyloxalus_toachi
Hyloxalus_awa	hyloxalus_awa	up_to_date	NA	Hyloxalus_awa
Hyloxalus_infraguttatus	hyloxalus_infraguttatus	up_to_date	NA	Hyloxalus_infraguttatus
Hyloxalus_elachyhistus	hyloxalus_elachyhistus	up_to_date	NA	Hyloxalus_elachyhistus
Hyloxalus_insulatus	hyloxalus_insulatus	up_to_date	NA	Hyloxalus_insulatus
Hyloxalus_idiomelus	hyloxalus_idiomelus	up_to_date	NA	Hyloxalus_idiomelus
Hyloxalus_azureiventris	hyloxalus_azureiventris	up_to_date	NA	Hyloxalus_azureiventris
Hyloxalus_chlorocraspedus	hyloxalus_chlorocraspedus	up_to_date	NA	Hyloxalus_chlorocraspedus
Hyloxalus_nexipus	hyloxalus_nexipus	up_to_date	NA	Hyloxalus_nexipus
Hyloxalus_sylvaticus	hyloxalus_sylvaticus	up_to_date	NA	Hyloxalus_sylvaticus
Hyloxalus_pulcherrimus	hyloxalus_pulcherrimus	up_to_date	NA	Hyloxalus_pulcherrimus
Hyloxalus_anthracinus	hyloxalus_anthracinus	up_to_date	NA	Hyloxalus_anthracinus
Hyloxalus_delatorreae	hyloxalus_delatorreae	up_to_date	NA	Hyloxalus_delatorreae
Hyloxalus_pulchellus	hyloxalus_pulchellus	up_to_date	NA	Hyloxalus_pulchellus
Hyloxalus_vertebralis	hyloxalus_vertebralis	up_to_date	NA	Hyloxalus_vertebralis
Hyloxalus_sordidatus	hyloxalus_sordidatus	up_to_date	NA	Hyloxalus_sordidatus
Hyloxalus_leucophaeus	hyloxalus_leucophaeus	up_to_date	NA	Hyloxalus_leucophaeus
Hyloxalus_subpunctatus	hyloxalus_subpunctatus	up_to_date	NA	Hyloxalus_subpunctatus
Hyloxalus_sauli	hyloxalus_sauli	up_to_date	NA	Hyloxalus_sauli
Hyloxalus_bocagei	hyloxalus_bocagei	up_to_date	NA	Hyloxalus_bocagei
Hyloxalus_maculosus	hyloxalus_maculosus	up_to_date	NA	Hyloxalus_maculosus
Phyllobates_aurotaenia	phyllobates_aurotaenia	up_to_date	NA	Phyllobates_aurotaenia
Phyllobates_terribilis	phyllobates_terribilis	up_to_date	NA	Phyllobates_terribilis
Phyllobates_bicolor	phyllobates_bicolor	up_to_date	NA	Phyllobates_bicolor
Phyllobates_vittatus	phyllobates_vittatus	up_to_date	NA	Phyllobates_vittatus
Phyllobates_lugubris	phyllobates_lugubris	up_to_date	NA	Phyllobates_lugubris
Oophaga_granulifera	oophaga_granulifera	up_to_date	NA	Oophaga_granulifera
Oophaga_vicentei	oophaga_vicentei	up_to_date	NA	Oophaga_vicentei
Oophaga_pumilio	oophaga_pumilio	up_to_date	NA	Oophaga_pumilio
Oophaga_speciosa	oophaga_speciosa	up_to_date	NA	Oophaga_speciosa
Oophaga_arborea	oophaga_arborea	up_to_date	NA	Oophaga_arborea
Oophaga_lehmanni	oophaga_lehmanni	up_to_date	NA	Oophaga_lehmanni
Oophaga_sylvatica	oophaga_sylvatica	up_to_date	NA	Oophaga_sylvatica
Oophaga_histrionica	oophaga_histrionica	up_to_date	NA	Oophaga_histrionica
Dendrobates_truncatus	dendrobates_truncatus	up_to_date	NA	Dendrobates_truncatus
Dendrobates_auratus	dendrobates_auratus	up_to_date	NA	Dendrobates_auratus
Dendrobates_tinctorius	dendrobates_tinctorius	up_to_date	NA	Dendrobates_tinctorius
Dendrobates_leucomelas	dendrobates_leucomelas	up_to_date	NA	Dendrobates_leucomelas
Minyobates_steyermarki	minyobates_steyermarki	up_to_date	NA	Minyobates_steyermarki
Adelphobates_quinquevittatus	adelphobates_quinquevittatus	up_to_date	NA	Adelphobates_quinquevittatus
Adelphobates_galactonotus	adelphobates_galactonotus	up_to_date	NA	Adelphobates_galactonotus
Adelphobates_castaneoticus	adelphobates_castaneoticus	up_to_date	NA	Adelphobates_castaneoticus
Ranitomeya_summersi	ranitomeya_summersi	up_to_date	NA	Ranitomeya_summersi
Ranitomeya_reticulata	ranitomeya_reticulata	up_to_date	NA	Ranitomeya_reticulata
Ranitomeya_defleri	ranitomeya_defleri	up_to_date	NA	Ranitomeya_defleri
Ranitomeya_uakarii	ranitomeya_uakarii	up_to_date	NA	Ranitomeya_uakarii
Ranitomeya_fantastica	ranitomeya_fantastica	up_to_date	NA	Ranitomeya_fantastica
Ranitomeya_amazonica	ranitomeya_amazonica	up_to_date	NA	Ranitomeya_amazonica
Ranitomeya_variabilis	ranitomeya_variabilis	up_to_date	NA	Ranitomeya_variabilis
Ranitomeya_ventrimaculata	ranitomeya_ventrimaculata	up_to_date	NA	Ranitomeya_ventrimaculata
Ranitomeya_imitator	ranitomeya_imitator	up_to_date	NA	Ranitomeya_imitator
Ranitomeya_vanzolinii	ranitomeya_vanzolinii	up_to_date	NA	Ranitomeya_vanzolinii
Ranitomeya_flavovittata	ranitomeya_flavovittata	up_to_date	NA	Ranitomeya_flavovittata
Ranitomeya_sirensis	ranitomeya_sirensis	up_to_date	NA	Ranitomeya_sirensis
Andinobates_virolinensis	andinobates_virolinensis	up_to_date	NA	Andinobates_virolinensis
Andinobates_bombetes	andinobates_bombetes	up_to_date	NA	Andinobates_bombetes
Andinobates_claudiae	andinobates_claudiae	up_to_date	NA	Andinobates_claudiae
Andinobates_minutus	andinobates_minutus	up_to_date	NA	Andinobates_minutus
Andinobates_fulguritus	andinobates_fulguritus	up_to_date	NA	Andinobates_fulguritus
Excidobates_mysteriosus	excidobates_mysteriosus	up_to_date	NA	Excidobates_mysteriosus
Excidobates_captivus	excidobates_captivus	up_to_date	NA	Excidobates_captivus
Ameerega_silverstonei	ameerega_silverstonei	up_to_date	NA	Ameerega_silverstonei
Ameerega_altamazonica	ameerega_altamazonica	up_to_date	NA	Ameerega_altamazonica
Ameerega_rubriventris	ameerega_rubriventris	up_to_date	NA	Ameerega_rubriventris
Ameerega_ignipedis	ameerega_ignipedis	up_to_date	NA	Ameerega_ignipedis
Ameerega_macero	ameerega_macero	up_to_date	NA	Ameerega_macero
Ameerega_cainarachi	ameerega_cainarachi	up_to_date	NA	Ameerega_cainarachi
Ameerega_petersi	ameerega_petersi	up_to_date	NA	Ameerega_petersi
Ameerega_trivittata	ameerega_trivittata	up_to_date	NA	Ameerega_trivittata
Ameerega_hahneli	ameerega_hahneli	up_to_date	NA	Ameerega_hahneli
Ameerega_picta	ameerega_picta	up_to_date	NA	Ameerega_picta
Ameerega_shihuemoy	ameerega_shihuemoy	up_to_date	NA	Ameerega_shihuemoy
Ameerega_simulans	ameerega_simulans	up_to_date	NA	Ameerega_simulans
Ameerega_pulchripecta	ameerega_pulchripecta	up_to_date	NA	Ameerega_pulchripecta
Ameerega_yoshina	ameerega_yoshina	up_to_date	NA	Ameerega_yoshina
Ameerega_bassleri	ameerega_bassleri	up_to_date	NA	Ameerega_bassleri
Ameerega_pepperi	ameerega_pepperi	up_to_date	NA	Ameerega_pepperi
Ameerega_bilinguis	ameerega_bilinguis	up_to_date	NA	Ameerega_bilinguis
Ameerega_pongoensis	ameerega_pongoensis	up_to_date	NA	Ameerega_pongoensis
Ameerega_parvula	ameerega_parvula	up_to_date	NA	Ameerega_parvula
Ameerega_sp._NMM-2011	ameerega_sp__nmm_2011	name_not_found	NA	Ameerega_sp._NMM-2011
Ameerega_flavopicta	ameerega_flavopicta	up_to_date	NA	Ameerega_flavopicta
Ameerega_munduruku	ameerega_munduruku	up_to_date	NA	Ameerega_munduruku
Ameerega_braccata	ameerega_braccata	up_to_date	NA	Ameerega_braccata
Ameerega_boehmei	ameerega_boehmei	up_to_date	NA	Ameerega_boehmei
Leucostethus_fraterdanieli	leucostethus_fraterdanieli	up_to_date	NA	Leucostethus_fraterdanieli
Leucostethus_argyrogaster	leucostethus_argyrogaster	up_to_date	NA	Leucostethus_argyrogaster
Leucostethus_fugax	leucostethus_fugax	up_to_date	NA	Leucostethus_fugax
Colostethus_panamansis	colostethus_panamansis	up_to_date	NA	Colostethus_panamansis
Colostethus_inguinalis	colostethus_inguinalis	up_to_date	NA	Colostethus_inguinalis
Colostethus_imbricolus	colostethus_imbricolus	up_to_date	NA	Colostethus_imbricolus
Colostethus_latinasus	colostethus_latinasus	up_to_date	NA	Colostethus_latinasus
Colostethus_pratti	colostethus_pratti	up_to_date	NA	Colostethus_pratti
Colostethus_sp._ReservaDucke	colostethus_sp__reservaducke	name_not_found	NA	Colostethus_sp._ReservaDucke
Colostethus_sp._PEG-M1	colostethus_sp__peg_m1	name_not_found	NA	Colostethus_sp._PEG-M1
Colostethus_sp._Nebulina	colostethus_sp__nebulina	name_not_found	NA	Colostethus_sp._Nebulina
Silverstoneia_nubicola	silverstoneia_nubicola	up_to_date	NA	Silverstoneia_nubicola
Silverstoneia_flotator	silverstoneia_flotator	up_to_date	NA	Silverstoneia_flotator
Epipedobates_boulengeri	epipedobates_boulengeri	up_to_date	NA	Epipedobates_boulengeri
Epipedobates_tricolor	epipedobates_tricolor	up_to_date	NA	Epipedobates_tricolor
Epipedobates_anthonyi	epipedobates_anthonyi	up_to_date	NA	Epipedobates_anthonyi
Epipedobates_machalilla	epipedobates_machalilla	up_to_date	NA	Epipedobates_machalilla
Epipedobates_espinosai	epipedobates_espinosai	up_to_date	NA	Epipedobates_espinosai
Rhinella_centralis	rhinella_centralis	up_to_date	NA	Rhinella_centralis
Rhinella_humboldti	rhinella_humboldti	up_to_date	NA	Rhinella_humboldti
Rhinella_granulosa	rhinella_granulosa	up_to_date	NA	Rhinella_granulosa
Rhinella_azarai	rhinella_azarai	up_to_date	NA	Rhinella_azarai
Rhinella_bergi	rhinella_bergi	up_to_date	NA	Rhinella_bergi
Rhinella_pygmaea	rhinella_pygmaea	up_to_date	NA	Rhinella_pygmaea
Rhinella_mirandaribeiroi	rhinella_mirandaribeiroi	up_to_date	NA	Rhinella_mirandaribeiroi
Rhinella_merianae	rhinella_merianae	up_to_date	NA	Rhinella_merianae
Rhinella_major	rhinella_major	up_to_date	NA	Rhinella_major
Rhinella_dorbignyi	rhinella_dorbignyi	up_to_date	duplicated	Rhinella_dorbignyi
Rhinella_fernandezae	rhinella_fernandezae	updated	duplicated	Rhinella_dorbignyi
Rhinella_bernardoi	rhinella_bernardoi	up_to_date	NA	Rhinella_bernardoi
Rhinella_icterica	rhinella_icterica	up_to_date	NA	Rhinella_icterica
Rhinella_arenarum	rhinella_arenarum	up_to_date	NA	Rhinella_arenarum
Rhinella_achavali	rhinella_achavali	up_to_date	NA	Rhinella_achavali
Rhinella_rubescens	rhinella_rubescens	up_to_date	NA	Rhinella_rubescens
Rhinella_diptycha	rhinella_diptycha	up_to_date	duplicated	Rhinella_diptycha
Rhinella_cerradensis	rhinella_cerradensis	up_to_date	NA	Rhinella_cerradensis
Rhinella_jimi	rhinella_jimi	updated	duplicated	Rhinella_diptycha
Rhinella_marina	rhinella_marina	up_to_date	NA	Rhinella_marina
Rhinella_poeppigii	rhinella_poeppigii	up_to_date	NA	Rhinella_poeppigii
Rhinella_veredas	rhinella_veredas	up_to_date	NA	Rhinella_veredas
Rhinella_ornata	rhinella_ornata	up_to_date	NA	Rhinella_ornata
Rhinella_henseli	rhinella_henseli	up_to_date	NA	Rhinella_henseli
Rhinella_crucifer	rhinella_crucifer	up_to_date	NA	Rhinella_crucifer
Rhinella_manu	rhinella_manu	up_to_date	NA	Rhinella_manu
Rhinella_nesiotes	rhinella_nesiotes	up_to_date	NA	Rhinella_nesiotes
Rhinella_chavin	rhinella_chavin	up_to_date	NA	Rhinella_chavin
Rhinella_rostrata	rhinella_rostrata	up_to_date	NA	Rhinella_rostrata
Rhinella_macrorhina	rhinella_macrorhina	up_to_date	NA	Rhinella_macrorhina
Rhinella_festae	rhinella_festae	up_to_date	NA	Rhinella_festae
Rhinella_cf._typhonius_KU_215145	rhinella_cf__typhonius_ku_215145	name_not_found	NA	Rhinella_cf._typhonius_KU_215145
Rhinella_margaritifera	rhinella_margaritifera	up_to_date	NA	Rhinella_margaritifera
Rhinella_sp._ESTR00173	rhinella_sp__estr00173	name_not_found	NA	Rhinella_sp._ESTR00173
Rhinella_dapsilis	rhinella_dapsilis	up_to_date	NA	Rhinella_dapsilis
Rhinella_sp._ROM40103	rhinella_sp__rom40103	name_not_found	NA	Rhinella_sp._ROM40103
Rhinella_castaneotica	rhinella_castaneotica	up_to_date	NA	Rhinella_castaneotica
Rhinella_ocellata	rhinella_ocellata	up_to_date	NA	Rhinella_ocellata
Rhinella_amboroensis	rhinella_amboroensis	up_to_date	NA	Rhinella_amboroensis
Rhinella_veraguensis	rhinella_veraguensis	up_to_date	NA	Rhinella_veraguensis
Rhinella_cf._typhonius_USNM_268828	rhinella_cf__typhonius_usnm_268828	name_not_found	NA	Rhinella_cf._typhonius_USNM_268828
Rhinella_vellardi	rhinella_vellardi	up_to_date	NA	Rhinella_vellardi
Rhinella_limensis	rhinella_limensis	up_to_date	NA	Rhinella_limensis
Rhinella_arequipensis	rhinella_arequipensis	updated	duplicated	Rhinella_spinulosa
Rhinella_spinulosa	rhinella_spinulosa	up_to_date	duplicated	Rhinella_spinulosa
Rhinella_arunco	rhinella_arunco	up_to_date	NA	Rhinella_arunco
Rhinella_atacamensis	rhinella_atacamensis	up_to_date	NA	Rhinella_atacamensis
Incilius_macrocristatus	incilius_macrocristatus	up_to_date	NA	Incilius_macrocristatus
Incilius_campbelli	incilius_campbelli	up_to_date	NA	Incilius_campbelli
Incilius_leucomyos	incilius_leucomyos	up_to_date	NA	Incilius_leucomyos
Incilius_tutelarius	incilius_tutelarius	up_to_date	NA	Incilius_tutelarius
Incilius_valliceps	incilius_valliceps	up_to_date	NA	Incilius_valliceps
Incilius_nebulifer	incilius_nebulifer	up_to_date	NA	Incilius_nebulifer
Incilius_cavifrons	incilius_cavifrons	up_to_date	NA	Incilius_cavifrons
Incilius_spiculatus	incilius_spiculatus	up_to_date	NA	Incilius_spiculatus
Incilius_cristatus	incilius_cristatus	up_to_date	NA	Incilius_cristatus
Incilius_mazatlanensis	incilius_mazatlanensis	up_to_date	NA	Incilius_mazatlanensis
Incilius_luetkenii	incilius_luetkenii	up_to_date	NA	Incilius_luetkenii
Incilius_melanochlorus	incilius_melanochlorus	up_to_date	NA	Incilius_melanochlorus
Incilius_aucoinae	incilius_aucoinae	up_to_date	NA	Incilius_aucoinae
Incilius_porteri	incilius_porteri	up_to_date	NA	Incilius_porteri
Incilius_signifer	incilius_signifer	up_to_date	NA	Incilius_signifer
Incilius_cycladen	incilius_cycladen	up_to_date	NA	Incilius_cycladen
Incilius_pisinnus	incilius_pisinnus	up_to_date	NA	Incilius_pisinnus
Incilius_ibarrai	incilius_ibarrai	up_to_date	NA	Incilius_ibarrai
Incilius_coccifer	incilius_coccifer	up_to_date	NA	Incilius_coccifer
Incilius_coniferus	incilius_coniferus	up_to_date	NA	Incilius_coniferus
Incilius_fastidiosus	incilius_fastidiosus	up_to_date	NA	Incilius_fastidiosus
Crepidophryne_chompipe	crepidophryne_chompipe	updated	NA	Incilius_chompipe
Incilius_marmoreus	incilius_marmoreus	up_to_date	NA	Incilius_marmoreus
Incilius_canaliferus	incilius_canaliferus	up_to_date	NA	Incilius_canaliferus
Incilius_perplexus	incilius_perplexus	up_to_date	NA	Incilius_perplexus
Incilius_alvarius	incilius_alvarius	up_to_date	NA	Incilius_alvarius
Incilius_occidentalis	incilius_occidentalis	up_to_date	NA	Incilius_occidentalis
Incilius_tacanensis	incilius_tacanensis	up_to_date	NA	Incilius_tacanensis
Incilius_bocourti	incilius_bocourti	up_to_date	NA	Incilius_bocourti
Anaxyrus_fowleri	anaxyrus_fowleri	up_to_date	NA	Anaxyrus_fowleri
Anaxyrus_houstonensis	anaxyrus_houstonensis	up_to_date	NA	Anaxyrus_houstonensis
Anaxyrus_americanus	anaxyrus_americanus	up_to_date	NA	Anaxyrus_americanus
Anaxyrus_hemiophrys	anaxyrus_hemiophrys	up_to_date	NA	Anaxyrus_hemiophrys
Anaxyrus_baxteri	anaxyrus_baxteri	up_to_date	NA	Anaxyrus_baxteri
Anaxyrus_woodhousii	anaxyrus_woodhousii	up_to_date	NA	Anaxyrus_woodhousii
Anaxyrus_terrestris	anaxyrus_terrestris	up_to_date	NA	Anaxyrus_terrestris
Anaxyrus_sp._velatus	anaxyrus_sp__velatus	name_not_found	NA	Anaxyrus_sp._velatus
Anaxyrus_microscaphus	anaxyrus_microscaphus	up_to_date	NA	Anaxyrus_microscaphus
Anaxyrus_californicus	anaxyrus_californicus	up_to_date	NA	Anaxyrus_californicus
Anaxyrus_speciosus	anaxyrus_speciosus	up_to_date	NA	Anaxyrus_speciosus
Anaxyrus_retiformis	anaxyrus_retiformis	up_to_date	NA	Anaxyrus_retiformis
Anaxyrus_debilis	anaxyrus_debilis	up_to_date	NA	Anaxyrus_debilis
Anaxyrus_cognatus	anaxyrus_cognatus	up_to_date	NA	Anaxyrus_cognatus
Anaxyrus_quercicus	anaxyrus_quercicus	up_to_date	NA	Anaxyrus_quercicus
Anaxyrus_punctatus	anaxyrus_punctatus	up_to_date	NA	Anaxyrus_punctatus
Anaxyrus_exsul	anaxyrus_exsul	up_to_date	NA	Anaxyrus_exsul
Anaxyrus_canorus	anaxyrus_canorus	up_to_date	NA	Anaxyrus_canorus
Anaxyrus_nelsoni	anaxyrus_nelsoni	up_to_date	NA	Anaxyrus_nelsoni
Anaxyrus_boreas	anaxyrus_boreas	up_to_date	NA	Anaxyrus_boreas
Strauchbufo_raddei	strauchbufo_raddei	up_to_date	NA	Strauchbufo_raddei
Bufo_aspinius	bufo_aspinius	up_to_date	NA	Bufo_aspinius
Bufo_cryptotympanicus	bufo_cryptotympanicus	up_to_date	NA	Bufo_cryptotympanicus
Bufo_tuberospinius	bufo_tuberospinius	up_to_date	NA	Bufo_tuberospinius
Bufo_verrucosissimus	bufo_verrucosissimus	up_to_date	NA	Bufo_verrucosissimus
Bufo_bufo	bufo_bufo	up_to_date	NA	Bufo_bufo
Bufo_eichwaldi	bufo_eichwaldi	up_to_date	NA	Bufo_eichwaldi
Bufo_bankorensis	bufo_bankorensis	up_to_date	NA	Bufo_bankorensis
Bufo_gargarizans	bufo_gargarizans	up_to_date	NA	Bufo_gargarizans
Bufo_stejnegeri	bufo_stejnegeri	up_to_date	NA	Bufo_stejnegeri
Bufo_torrenticola	bufo_torrenticola	updated	NA	Bufo_torrenticola
Bufo_japonicus	bufo_japonicus	updated	NA	Bufo_praetextatus
Bufo_pageoti	bufo_pageoti	up_to_date	NA	Bufo_pageoti
Bufo_tuberculatus	bufo_tuberculatus	up_to_date	NA	Bufo_tuberculatus
Bufo_tibetanus	bufo_tibetanus	up_to_date	NA	Bufo_tibetanus
Epidalea_calamita	epidalea_calamita	up_to_date	NA	Epidalea_calamita
Leptophryne_borbonica	leptophryne_borbonica	up_to_date	NA	Leptophryne_borbonica
Ansonia_malayana	ansonia_malayana	up_to_date	NA	Ansonia_malayana
Ansonia_sp._LSUHC_8049	ansonia_sp__lsuhc_8049	name_not_found	NA	Ansonia_sp._LSUHC_8049
Ansonia_sp._KUHE_35066	ansonia_sp__kuhe_35066	name_not_found	NA	Ansonia_sp._KUHE_35066
Ansonia_kraensis	ansonia_kraensis	up_to_date	NA	Ansonia_kraensis
Ansonia_inthanon	ansonia_inthanon	up_to_date	NA	Ansonia_inthanon
Ansonia_sp._KUHE_38071	ansonia_sp__kuhe_38071	name_not_found	NA	Ansonia_sp._KUHE_38071
Ansonia_siamensis	ansonia_siamensis	up_to_date	NA	Ansonia_siamensis
Ansonia_endauensis	ansonia_endauensis	up_to_date	NA	Ansonia_endauensis
Ansonia_tiomanica	ansonia_tiomanica	up_to_date	NA	Ansonia_tiomanica
Ansonia_latirostra	ansonia_latirostra	up_to_date	NA	Ansonia_latirostra
Ansonia_penangensis	ansonia_penangensis	up_to_date	NA	Ansonia_penangensis
Ansonia_sp._BORN_08424	ansonia_sp__born_08424	name_not_found	NA	Ansonia_sp._BORN_08424
Ansonia_minuta	ansonia_minuta	up_to_date	NA	Ansonia_minuta
Ansonia_platysoma	ansonia_platysoma	up_to_date	NA	Ansonia_platysoma
Ansonia_sp._KUHE_12488	ansonia_sp__kuhe_12488	name_not_found	NA	Ansonia_sp._KUHE_12488
Ansonia_hanitschi	ansonia_hanitschi	up_to_date	NA	Ansonia_hanitschi
Ansonia_spinulifer	ansonia_spinulifer	up_to_date	NA	Ansonia_spinulifer
Ansonia_leptopus	ansonia_leptopus	up_to_date	NA	Ansonia_leptopus
Ansonia_sp._LSUHC_4991	ansonia_sp__lsuhc_4991	name_not_found	NA	Ansonia_sp._LSUHC_4991
Ansonia_sp._KUHE_17381	ansonia_sp__kuhe_17381	name_not_found	NA	Ansonia_sp._KUHE_17381
Ansonia_longidigita	ansonia_longidigita	up_to_date	NA	Ansonia_longidigita
Ansonia_thinthinae	ansonia_thinthinae	up_to_date	NA	Ansonia_thinthinae
Ansonia_torrentis	ansonia_torrentis	up_to_date	NA	Ansonia_torrentis
Ansonia_albomaculata	ansonia_albomaculata	up_to_date	NA	Ansonia_albomaculata
Ansonia_fuliginea	ansonia_fuliginea	up_to_date	NA	Ansonia_fuliginea
Ansonia_guibei	ansonia_guibei	up_to_date	NA	Ansonia_guibei
Ansonia_sp._1_Sanguila_et_al.	ansonia_sp__1_sanguila_et_al_	name_not_found	NA	Ansonia_sp._1_Sanguila_et_al.
_2011	_2011	name_not_found	duplicated	_2011
Ansonia_sp._2_Sanguila_et_al.	ansonia_sp__2_sanguila_et_al_	name_not_found	NA	Ansonia_sp._2_Sanguila_et_al.
_2011	_2011	name_not_found	duplicated	_2011
Ansonia_mcgregori	ansonia_mcgregori	up_to_date	NA	Ansonia_mcgregori
Ansonia_muelleri	ansonia_muelleri	up_to_date	NA	Ansonia_muelleri
Pelophryne_misera	pelophryne_misera	up_to_date	NA	Pelophryne_misera
Pelophryne_signata	pelophryne_signata	up_to_date	NA	Pelophryne_signata
Pelophryne_brevipes	pelophryne_brevipes	up_to_date	NA	Pelophryne_brevipes
Sabahphrynus_maculatus	sabahphrynus_maculatus	up_to_date	NA	Sabahphrynus_maculatus
Ingerophrynus_macrotis	ingerophrynus_macrotis	up_to_date	NA	Ingerophrynus_macrotis
Ingerophrynus_galeatus	ingerophrynus_galeatus	up_to_date	NA	Ingerophrynus_galeatus
Ingerophrynus_philippinicus	ingerophrynus_philippinicus	up_to_date	NA	Ingerophrynus_philippinicus
Ingerophrynus_divergens	ingerophrynus_divergens	up_to_date	NA	Ingerophrynus_divergens
Ingerophrynus_biporcatus	ingerophrynus_biporcatus	up_to_date	NA	Ingerophrynus_biporcatus
Ingerophrynus_celebensis	ingerophrynus_celebensis	up_to_date	NA	Ingerophrynus_celebensis
Xanthophryne_koynayensis	xanthophryne_koynayensis	updated	NA	Beduka_koynayensis
Duttaphrynus_olivaceus	duttaphrynus_olivaceus	updated	NA	Firouzophrynus_olivaceus
Duttaphrynus_stomaticus	duttaphrynus_stomaticus	updated	NA	Firouzophrynus_stomaticus
Duttaphrynus_hololius	duttaphrynus_hololius	updated	NA	Firouzophrynus_hololius
Duttaphrynus_dhufarensis	duttaphrynus_dhufarensis	updated	NA	Firouzophrynus_dhufarensis
Duttaphrynus_stuarti	duttaphrynus_stuarti	up_to_date	NA	Duttaphrynus_stuarti
Duttaphrynus_crocus	duttaphrynus_crocus	up_to_date	NA	Duttaphrynus_crocus
Duttaphrynus_parietalis	duttaphrynus_parietalis	up_to_date	NA	Duttaphrynus_parietalis
Duttaphrynus_brevirostris	duttaphrynus_brevirostris	up_to_date	NA	Duttaphrynus_brevirostris
Duttaphrynus_melanostictus	duttaphrynus_melanostictus	up_to_date	NA	Duttaphrynus_melanostictus
Duttaphrynus_sp._FB-2009b	duttaphrynus_sp__fb_2009b	name_not_found	NA	Duttaphrynus_sp._FB-2009b
Duttaphrynus_atukoralei	duttaphrynus_atukoralei	updated	duplicated	Duttaphrynus_scaber
Duttaphrynus_scaber	duttaphrynus_scaber	up_to_date	duplicated	Duttaphrynus_scaber
Duttaphrynus_himalayanus	duttaphrynus_himalayanus	up_to_date	NA	Duttaphrynus_himalayanus
Adenomus_kelaartii	adenomus_kelaartii	up_to_date	NA	Adenomus_kelaartii
Pedostibes_tuberculosus	pedostibes_tuberculosus	up_to_date	NA	Pedostibes_tuberculosus
Rhinella_sternosignata	rhinella_sternosignata	up_to_date	NA	Rhinella_sternosignata
Rentapia_everetti	rentapia_everetti	up_to_date	NA	Rentapia_everetti
Rentapia_hosii	rentapia_hosii	up_to_date	NA	Rentapia_hosii
Phrynoidis_asper	phrynoidis_asper	up_to_date	NA	Phrynoidis_asper
Phrynoidis_juxtasper	phrynoidis_juxtasper	up_to_date	NA	Phrynoidis_juxtasper
Ansonia_ornata	ansonia_ornata	updated	NA	Blaira_ornata
Didynamipus_sjostedti	didynamipus_sjostedti	up_to_date	NA	Didynamipus_sjostedti
Nimbaphrynoides_occidentalis	nimbaphrynoides_occidentalis	up_to_date	NA	Nimbaphrynoides_occidentalis
Altiphrynoides_cf._osgoodi_HCL-2014	altiphrynoides_cf__osgoodi_hcl_2014	name_not_found	NA	Altiphrynoides_cf._osgoodi_HCL-2014
Altiphrynoides_malcolmi	altiphrynoides_malcolmi	up_to_date	NA	Altiphrynoides_malcolmi
Schismaderma_carens	schismaderma_carens	up_to_date	NA	Schismaderma_carens
Churamiti_maridadi	churamiti_maridadi	up_to_date	NA	Churamiti_maridadi
Nectophrynoides_wendyae	nectophrynoides_wendyae	up_to_date	NA	Nectophrynoides_wendyae
Nectophrynoides_laticeps	nectophrynoides_laticeps	up_to_date	NA	Nectophrynoides_laticeps
Nectophrynoides_viviparus	nectophrynoides_viviparus	up_to_date	NA	Nectophrynoides_viviparus
Nectophrynoides_cf._viviparus_HCL-2014	nectophrynoides_cf__viviparus_hcl_2014	name_not_found	NA	Nectophrynoides_cf._viviparus_HCL-2014
Nectophrynoides_pseudotornieri	nectophrynoides_pseudotornieri	up_to_date	NA	Nectophrynoides_pseudotornieri
Nectophrynoides_minutus	nectophrynoides_minutus	up_to_date	NA	Nectophrynoides_minutus
Nectophrynoides_tornieri	nectophrynoides_tornieri	up_to_date	NA	Nectophrynoides_tornieri
Nectophrynoides_vestergaardi	nectophrynoides_vestergaardi	up_to_date	NA	Nectophrynoides_vestergaardi
Nectophrynoides_cf._tornieri_HCL-2014	nectophrynoides_cf__tornieri_hcl_2014	name_not_found	NA	Nectophrynoides_cf._tornieri_HCL-2014
Nectophrynoides_paulae	nectophrynoides_paulae	up_to_date	NA	Nectophrynoides_paulae
Nectophrynoides_sp._HCL-2014	nectophrynoides_sp__hcl_2014	name_not_found	NA	Nectophrynoides_sp._HCL-2014
Nectophrynoides_poyntoni	nectophrynoides_poyntoni	up_to_date	NA	Nectophrynoides_poyntoni
Nectophrynoides_asperginis	nectophrynoides_asperginis	up_to_date	NA	Nectophrynoides_asperginis
Barbarophryne_brongersmai	barbarophryne_brongersmai	up_to_date	NA	Barbarophryne_brongersmai
Bufotes_surdus	bufotes_surdus	up_to_date	NA	Bufotes_surdus
Bufotes_sitibundus	bufotes_sitibundus	updated	NA	Bufotes_viridis
Bufotes_viridis	bufotes_viridis	up_to_date	duplicated	Bufotes_viridis
Bufotes_balearicus	bufotes_balearicus	updated	duplicated	Bufotes_viridis
Bufotes_cf._oblongus_FB-2010	bufotes_cf__oblongus_fb_2010	name_not_found	NA	Bufotes_cf._oblongus_FB-2010
Bufotes_oblongus	bufotes_oblongus	up_to_date	NA	Bufotes_oblongus
Bufotes_cf._pewzowi_FB-2009	bufotes_cf__pewzowi_fb_2009	name_not_found	NA	Bufotes_cf._pewzowi_FB-2009
Bufotes_pewzowi	bufotes_pewzowi	up_to_date	NA	Bufotes_pewzowi
Bufotes_cf._luristanicus_FB-2010	bufotes_cf__luristanicus_fb_2010	name_not_found	NA	Bufotes_cf._luristanicus_FB-2010
Bufotes_cf._variabilis_FB-2009	bufotes_cf__variabilis_fb_2009	name_not_found	NA	Bufotes_cf._variabilis_FB-2009
Bufotes_pseudoraddei	bufotes_pseudoraddei	up_to_date	NA	Bufotes_pseudoraddei
Bufotes_boulengeri	bufotes_boulengeri	up_to_date	NA	Bufotes_boulengeri
Werneria_mertensiana	werneria_mertensiana	up_to_date	NA	Werneria_mertensiana
Werneria_submontana	werneria_submontana	up_to_date	NA	Werneria_submontana
Werneria_tandyi	werneria_tandyi	up_to_date	NA	Werneria_tandyi
Werneria_bambutensis	werneria_bambutensis	up_to_date	NA	Werneria_bambutensis
Wolterstorffina_parvipalmata	wolterstorffina_parvipalmata	up_to_date	NA	Wolterstorffina_parvipalmata
Wolterstorffina_mirei	wolterstorffina_mirei	up_to_date	NA	Wolterstorffina_mirei
Wolterstorffina_chirioi	wolterstorffina_chirioi	up_to_date	NA	Wolterstorffina_chirioi
Nectophryne_afra	nectophryne_afra	up_to_date	NA	Nectophryne_afra
Nectophryne_batesii	nectophryne_batesii	up_to_date	NA	Nectophryne_batesii
Sclerophrys_latifrons	sclerophrys_latifrons	up_to_date	NA	Sclerophrys_latifrons
Sclerophrys_togoensis	sclerophrys_togoensis	up_to_date	NA	Sclerophrys_togoensis
Sclerophrys_maculata	sclerophrys_maculata	up_to_date	NA	Sclerophrys_maculata
Sclerophrys_regularis	sclerophrys_regularis	up_to_date	NA	Sclerophrys_regularis
Sclerophrys_gracilipes	sclerophrys_gracilipes	up_to_date	NA	Sclerophrys_gracilipes
Sclerophrys_kisoloensis	sclerophrys_kisoloensis	up_to_date	NA	Sclerophrys_kisoloensis
Sclerophrys_villiersi	sclerophrys_villiersi	up_to_date	NA	Sclerophrys_villiersi
Sclerophrys_sp._HCL-2014	sclerophrys_sp__hcl_2014	name_not_found	NA	Sclerophrys_sp._HCL-2014
Sclerophrys_cf._kisoloensis_HCL-2014	sclerophrys_cf__kisoloensis_hcl_2014	name_not_found	NA	Sclerophrys_cf._kisoloensis_HCL-2014
Sclerophrys_camerunensis	sclerophrys_camerunensis	up_to_date	NA	Sclerophrys_camerunensis
Sclerophrys_xeros	sclerophrys_xeros	up_to_date	NA	Sclerophrys_xeros
Sclerophrys_gutturalis	sclerophrys_gutturalis	up_to_date	NA	Sclerophrys_gutturalis
Sclerophrys_garmani	sclerophrys_garmani	updated	NA	Sclerophrys_garmani
Sclerophrys_tuberosa	sclerophrys_tuberosa	up_to_date	NA	Sclerophrys_tuberosa
Sclerophrys_taiensis	sclerophrys_taiensis	up_to_date	NA	Sclerophrys_taiensis
Sclerophrys_dodsoni	sclerophrys_dodsoni	up_to_date	NA	Sclerophrys_dodsoni
Sclerophrys_brauni	sclerophrys_brauni	up_to_date	NA	Sclerophrys_brauni
Sclerophrys_poweri	sclerophrys_poweri	up_to_date	NA	Sclerophrys_poweri
Sclerophrys_capensis	sclerophrys_capensis	up_to_date	NA	Sclerophrys_capensis
Sclerophrys_lemairii	sclerophrys_lemairii	up_to_date	NA	Sclerophrys_lemairii
Sclerophrys_pardalis	sclerophrys_pardalis	up_to_date	NA	Sclerophrys_pardalis
Sclerophrys_pantherina	sclerophrys_pantherina	up_to_date	NA	Sclerophrys_pantherina
Sclerophrys_steindachneri	sclerophrys_steindachneri	up_to_date	NA	Sclerophrys_steindachneri
Sclerophrys_blanfordii	sclerophrys_blanfordii	up_to_date	NA	Sclerophrys_blanfordii
Sclerophrys_asmarae	sclerophrys_asmarae	up_to_date	NA	Sclerophrys_asmarae
Sclerophrys_arabica	sclerophrys_arabica	up_to_date	NA	Sclerophrys_arabica
Sclerophrys_mauritanica	sclerophrys_mauritanica	up_to_date	NA	Sclerophrys_mauritanica
Sclerophrys_pentoni	sclerophrys_pentoni	up_to_date	NA	Sclerophrys_pentoni
Sclerophrys_tihamica	sclerophrys_tihamica	up_to_date	NA	Sclerophrys_tihamica
Poyntonophrynus_vertebralis	poyntonophrynus_vertebralis	up_to_date	NA	Poyntonophrynus_vertebralis
Capensibufo_rosei	capensibufo_rosei	up_to_date	NA	Capensibufo_rosei
Capensibufo_tradouwi	capensibufo_tradouwi	up_to_date	NA	Capensibufo_tradouwi
Stephopaedes_loveridgei	stephopaedes_loveridgei	updated	NA	Mertensophryne_loveridgei
Stephopaedes_usambarae	stephopaedes_usambarae	updated	NA	Mertensophryne_usambarae
Stephopaedes_howelli	stephopaedes_howelli	updated	NA	Mertensophryne_howelli
Mertensophryne_anotis	mertensophryne_anotis	up_to_date	NA	Mertensophryne_anotis
Mertensophryne_lindneri	mertensophryne_lindneri	up_to_date	NA	Mertensophryne_lindneri
Mertensophryne_micranotis	mertensophryne_micranotis	up_to_date	NA	Mertensophryne_micranotis
Mertensophryne_taitana	mertensophryne_taitana	up_to_date	NA	Mertensophryne_taitana
Mertensophryne_uzunguensis	mertensophryne_uzunguensis	up_to_date	NA	Mertensophryne_uzunguensis
Mertensophryne_sp._HCL-2014	mertensophryne_sp__hcl_2014	name_not_found	NA	Mertensophryne_sp._HCL-2014
Poyntonophrynus_damaranus	poyntonophrynus_damaranus	up_to_date	NA	Poyntonophrynus_damaranus
Poyntonophrynus_dombensis	poyntonophrynus_dombensis	up_to_date	NA	Poyntonophrynus_dombensis
Poyntonophrynus_fenoulheti	poyntonophrynus_fenoulheti	up_to_date	NA	Poyntonophrynus_fenoulheti
Vandijkophrynus_sp._HCL-2014	vandijkophrynus_sp__hcl_2014	name_not_found	NA	Vandijkophrynus_sp._HCL-2014
Vandijkophrynus_angusticeps	vandijkophrynus_angusticeps	up_to_date	NA	Vandijkophrynus_angusticeps
Vandijkophrynus_inyangae	vandijkophrynus_inyangae	up_to_date	NA	Vandijkophrynus_inyangae
Vandijkophrynus_amatolicus	vandijkophrynus_amatolicus	up_to_date	NA	Vandijkophrynus_amatolicus
Vandijkophrynus_robinsoni	vandijkophrynus_robinsoni	up_to_date	NA	Vandijkophrynus_robinsoni
Vandijkophrynus_gariepensis	vandijkophrynus_gariepensis	up_to_date	NA	Vandijkophrynus_gariepensis
Rhaebo_nasicus	rhaebo_nasicus	up_to_date	NA	Rhaebo_nasicus
Rhaebo_guttatus	rhaebo_guttatus	up_to_date	NA	Rhaebo_guttatus
Rhaebo_glaberrimus	rhaebo_glaberrimus	up_to_date	NA	Rhaebo_glaberrimus
Rhaebo_haematiticus	rhaebo_haematiticus	up_to_date	NA	Rhaebo_haematiticus
Peltophryne_lemur	peltophryne_lemur	up_to_date	NA	Peltophryne_lemur
Peltophryne_florentinoi	peltophryne_florentinoi	up_to_date	NA	Peltophryne_florentinoi
Peltophryne_peltocephala	peltophryne_peltocephala	up_to_date	NA	Peltophryne_peltocephala
Peltophryne_fustiger	peltophryne_fustiger	up_to_date	NA	Peltophryne_fustiger
Peltophryne_cataulaciceps	peltophryne_cataulaciceps	up_to_date	NA	Peltophryne_cataulaciceps
Peltophryne_empusa	peltophryne_empusa	up_to_date	NA	Peltophryne_empusa
Peltophryne_taladai	peltophryne_taladai	up_to_date	NA	Peltophryne_taladai
Peltophryne_longinasus	peltophryne_longinasus	up_to_date	NA	Peltophryne_longinasus
Peltophryne_gundlachi	peltophryne_gundlachi	up_to_date	NA	Peltophryne_gundlachi
Peltophryne_guentheri	peltophryne_guentheri	up_to_date	NA	Peltophryne_guentheri
Nannophryne_variegata	nannophryne_variegata	up_to_date	NA	Nannophryne_variegata
Nannophryne_cophotis	nannophryne_cophotis	up_to_date	NA	Nannophryne_cophotis
Dendrophryniscus_sp._3035T	dendrophryniscus_sp__3035t	name_not_found	NA	Dendrophryniscus_sp._3035T
Dendrophryniscus_sp._296MC	dendrophryniscus_sp__296mc	name_not_found	NA	Dendrophryniscus_sp._296MC
Dendrophryniscus_oreites	dendrophryniscus_oreites	up_to_date	NA	Dendrophryniscus_oreites
Dendrophryniscus_carvalhoi	dendrophryniscus_carvalhoi	up_to_date	NA	Dendrophryniscus_carvalhoi
Dendrophryniscus_proboscideus	dendrophryniscus_proboscideus	up_to_date	NA	Dendrophryniscus_proboscideus
Dendrophryniscus_leucomystax	dendrophryniscus_leucomystax	up_to_date	NA	Dendrophryniscus_leucomystax
Dendrophryniscus_brevipollicatus	dendrophryniscus_brevipollicatus	up_to_date	NA	Dendrophryniscus_brevipollicatus
Dendrophryniscus_krausae	dendrophryniscus_krausae	up_to_date	NA	Dendrophryniscus_krausae
Dendrophryniscus_berthalutzae	dendrophryniscus_berthalutzae	up_to_date	NA	Dendrophryniscus_berthalutzae
Amazophrynella_bokermanni	amazophrynella_bokermanni	up_to_date	NA	Amazophrynella_bokermanni
Amazophrynella_manaos	amazophrynella_manaos	up_to_date	NA	Amazophrynella_manaos
Amazophrynella_minuta	amazophrynella_minuta	up_to_date	NA	Amazophrynella_minuta
Oreophrynella_cryptica	oreophrynella_cryptica	up_to_date	NA	Oreophrynella_cryptica
Oreophrynella_nigra	oreophrynella_nigra	up_to_date	NA	Oreophrynella_nigra
Oreophrynella_quelchii	oreophrynella_quelchii	up_to_date	NA	Oreophrynella_quelchii
Oreophrynella_vasquezi	oreophrynella_vasquezi	up_to_date	NA	Oreophrynella_vasquezi
Oreophrynella_weiassipuensis	oreophrynella_weiassipuensis	up_to_date	NA	Oreophrynella_weiassipuensis
Oreophrynella_seegobini	oreophrynella_seegobini	up_to_date	NA	Oreophrynella_seegobini
Oreophrynella_macconnelli	oreophrynella_macconnelli	up_to_date	NA	Oreophrynella_macconnelli
Atelopus_ignescens	atelopus_ignescens	up_to_date	NA	Atelopus_ignescens
Atelopus_bomolochos	atelopus_bomolochos	up_to_date	NA	Atelopus_bomolochos
Atelopus_halihelos	atelopus_halihelos	up_to_date	NA	Atelopus_halihelos
Atelopus_nanay	atelopus_nanay	up_to_date	NA	Atelopus_nanay
Atelopus_peruensis	atelopus_peruensis	up_to_date	NA	Atelopus_peruensis
Atelopus_senex	atelopus_senex	up_to_date	NA	Atelopus_senex
Atelopus_varius	atelopus_varius	up_to_date	NA	Atelopus_varius
Atelopus_zeteki	atelopus_zeteki	up_to_date	NA	Atelopus_zeteki
Atelopus_chiriquiensis	atelopus_chiriquiensis	up_to_date	NA	Atelopus_chiriquiensis
Atelopus_spurrelli	atelopus_spurrelli	up_to_date	NA	Atelopus_spurrelli
Atelopus_longirostris	atelopus_longirostris	up_to_date	NA	Atelopus_longirostris
Atelopus_oxapampae	atelopus_oxapampae	up_to_date	NA	Atelopus_oxapampae
Atelopus_tricolor	atelopus_tricolor	up_to_date	NA	Atelopus_tricolor
Atelopus_flavescens	atelopus_flavescens	up_to_date	NA	Atelopus_flavescens
Atelopus_franciscus	atelopus_franciscus	up_to_date	NA	Atelopus_franciscus
Atelopus_barbotini	atelopus_barbotini	up_to_date	NA	Atelopus_barbotini
Atelopus_spumarius	atelopus_spumarius	up_to_date	NA	Atelopus_spumarius
Atelopus_hoogmoedi	atelopus_hoogmoedi	up_to_date	NA	Atelopus_hoogmoedi
Atelopus_pulcher	atelopus_pulcher	up_to_date	NA	Atelopus_pulcher
Atelopus_seminiferus	atelopus_seminiferus	up_to_date	NA	Atelopus_seminiferus
Frostius_erythrophthalmus	frostius_erythrophthalmus	up_to_date	NA	Frostius_erythrophthalmus
Osornophryne_angel	osornophryne_angel	up_to_date	NA	Osornophryne_angel
Osornophryne_bufoniformis	osornophryne_bufoniformis	up_to_date	NA	Osornophryne_bufoniformis
Osornophryne_antisana	osornophryne_antisana	up_to_date	NA	Osornophryne_antisana
Osornophryne_puruanta	osornophryne_puruanta	up_to_date	NA	Osornophryne_puruanta
Osornophryne_simpsoni	osornophryne_simpsoni	up_to_date	NA	Osornophryne_simpsoni
Osornophryne_sumacoensis	osornophryne_sumacoensis	up_to_date	NA	Osornophryne_sumacoensis
Osornophryne_occidentalis	osornophryne_occidentalis	up_to_date	NA	Osornophryne_occidentalis
Osornophryne_guacamayo	osornophryne_guacamayo	up_to_date	NA	Osornophryne_guacamayo
Osornophryne_cofanorum	osornophryne_cofanorum	up_to_date	NA	Osornophryne_cofanorum
Melanophryniscus_setiba	melanophryniscus_setiba	up_to_date	NA	Melanophryniscus_setiba
Melanophryniscus_klappenbachi	melanophryniscus_klappenbachi	up_to_date	NA	Melanophryniscus_klappenbachi
Melanophryniscus_stelzneri	melanophryniscus_stelzneri	up_to_date	NA	Melanophryniscus_stelzneri
Melanophryniscus_fulvoguttatus	melanophryniscus_fulvoguttatus	up_to_date	NA	Melanophryniscus_fulvoguttatus
Melanophryniscus_rubriventris	melanophryniscus_rubriventris	up_to_date	NA	Melanophryniscus_rubriventris
Melanophryniscus_devincenzii	melanophryniscus_devincenzii	up_to_date	NA	Melanophryniscus_devincenzii
Melanophryniscus_pachyrhynus	melanophryniscus_pachyrhynus	up_to_date	duplicated	Melanophryniscus_pachyrhynus
Melanophryniscus_orejasmirandai	melanophryniscus_orejasmirandai	updated	duplicated	Melanophryniscus_pachyrhynus
Vitreorana_antisthenesi	vitreorana_antisthenesi	up_to_date	NA	Vitreorana_antisthenesi
Vitreorana_castroviejoi	vitreorana_castroviejoi	up_to_date	NA	Vitreorana_castroviejoi
Vitreorana_eurygnatha	vitreorana_eurygnatha	up_to_date	NA	Vitreorana_eurygnatha
Vitreorana_ritae	vitreorana_ritae	up_to_date	NA	Vitreorana_ritae
Vitreorana_helenae	vitreorana_helenae	up_to_date	NA	Vitreorana_helenae
Vitreorana_gorzulae	vitreorana_gorzulae	up_to_date	NA	Vitreorana_gorzulae
Vitreorana_uranoscopa	vitreorana_uranoscopa	up_to_date	NA	Vitreorana_uranoscopa
Sachatamia_ilex	sachatamia_ilex	up_to_date	NA	Sachatamia_ilex
Sachatamia_punctulata	sachatamia_punctulata	up_to_date	NA	Sachatamia_punctulata
Sachatamia_albomaculata	sachatamia_albomaculata	up_to_date	NA	Sachatamia_albomaculata
Rulyrana_susatamai	rulyrana_susatamai	up_to_date	NA	Rulyrana_susatamai
Rulyrana_adiazeta	rulyrana_adiazeta	up_to_date	NA	Rulyrana_adiazeta
Rulyrana_flavopunctata	rulyrana_flavopunctata	up_to_date	NA	Rulyrana_flavopunctata
Rulyrana_spiculata	rulyrana_spiculata	up_to_date	NA	Rulyrana_spiculata
Cochranella_nola	cochranella_nola	up_to_date	NA	Cochranella_nola
Cochranella_mache	cochranella_mache	up_to_date	NA	Cochranella_mache
Cochranella_euknemos	cochranella_euknemos	up_to_date	NA	Cochranella_euknemos
Cochranella_granulosa	cochranella_granulosa	up_to_date	NA	Cochranella_granulosa
Cochranella_litoralis	cochranella_litoralis	up_to_date	NA	Cochranella_litoralis
Chimerella_mariaelenae	chimerella_mariaelenae	up_to_date	NA	Chimerella_mariaelenae
Espadarana_andina	espadarana_andina	up_to_date	NA	Espadarana_andina
Espadarana_callistomma	espadarana_callistomma	up_to_date	NA	Espadarana_callistomma
Espadarana_prosoblepon	espadarana_prosoblepon	up_to_date	NA	Espadarana_prosoblepon
Teratohyla_pulverata	teratohyla_pulverata	up_to_date	NA	Teratohyla_pulverata
Teratohyla_spinosa	teratohyla_spinosa	up_to_date	NA	Teratohyla_spinosa
Teratohyla_midas	teratohyla_midas	up_to_date	NA	Teratohyla_midas
Nymphargus_siren	nymphargus_siren	up_to_date	NA	Nymphargus_siren
Nymphargus_megacheirus	nymphargus_megacheirus	up_to_date	NA	Nymphargus_megacheirus
Nymphargus_rosada	nymphargus_rosada	up_to_date	NA	Nymphargus_rosada
Nymphargus_mariae	nymphargus_mariae	up_to_date	NA	Nymphargus_mariae
Nymphargus_cochranae	nymphargus_cochranae	up_to_date	NA	Nymphargus_cochranae
Nymphargus_wileyi	nymphargus_wileyi	up_to_date	NA	Nymphargus_wileyi
Nymphargus_griffithsi	nymphargus_griffithsi	up_to_date	NA	Nymphargus_griffithsi
Nymphargus_bejaranoi	nymphargus_bejaranoi	up_to_date	NA	Nymphargus_bejaranoi
Nymphargus_posadae	nymphargus_posadae	up_to_date	NA	Nymphargus_posadae
Nymphargus_pluvialis	nymphargus_pluvialis	up_to_date	NA	Nymphargus_pluvialis
Nymphargus_mixomaculatus	nymphargus_mixomaculatus	up_to_date	NA	Nymphargus_mixomaculatus
Nymphargus_grandisonae	nymphargus_grandisonae	up_to_date	NA	Nymphargus_grandisonae
Centrolene_muelleri	centrolene_muelleri	up_to_date	NA	Centrolene_muelleri
Centrolene_condor	centrolene_condor	up_to_date	NA	Centrolene_condor
Centrolene_lynchi	centrolene_lynchi	up_to_date	NA	Centrolene_lynchi
Centrolene_huilense	centrolene_huilense	updated	NA	Centrolene_huilensis
Centrolene_ballux	centrolene_ballux	up_to_date	NA	Centrolene_ballux
Centrolene_heloderma	centrolene_heloderma	up_to_date	NA	Centrolene_heloderma
Centrolene_notostictum	centrolene_notostictum	updated	NA	Centrolene_notosticta
Centrolene_altitudinale	centrolene_altitudinale	updated	NA	Centrolene_altitudinalis
Centrolene_buckleyi	centrolene_buckleyi	up_to_date	NA	Centrolene_buckleyi
Centrolene_venezuelense	centrolene_venezuelense	up_to_date	NA	Centrolene_venezuelense
Centrolene_hesperium	centrolene_hesperium	updated	NA	Centrolene_hesperia
Centrolene_pipilatum	centrolene_pipilatum	updated	NA	Centrolene_pipilata
Centrolene_hybrida	centrolene_hybrida	up_to_date	NA	Centrolene_hybrida
Centrolene_bacatum	centrolene_bacatum	updated	NA	Centrolene_sanchezi
Centrolene_geckoideum	centrolene_geckoideum	updated	NA	Centrolene_geckoidea
Centrolene_peristicta	centrolene_peristicta	up_to_date	NA	Centrolene_peristicta
Centrolene_antioquiensis	centrolene_antioquiensis	up_to_date	NA	Centrolene_antioquiensis
Centrolene_savagei	centrolene_savagei	up_to_date	NA	Centrolene_savagei
Centrolene_daidaleum	centrolene_daidaleum	updated	NA	Centrolene_daidalea
Ikakogi_tayrona	ikakogi_tayrona	up_to_date	NA	Ikakogi_tayrona
Hyalinobatrachium_sp._MIZA_317	hyalinobatrachium_sp__miza_317	name_not_found	NA	Hyalinobatrachium_sp._MIZA_317
Hyalinobatrachium_orocostale	hyalinobatrachium_orocostale	up_to_date	NA	Hyalinobatrachium_orocostale
Hyalinobatrachium_fragile	hyalinobatrachium_fragile	up_to_date	NA	Hyalinobatrachium_fragile
Hyalinobatrachium_orientale	hyalinobatrachium_orientale	up_to_date	NA	Hyalinobatrachium_orientale
Hyalinobatrachium_ibama	hyalinobatrachium_ibama	up_to_date	NA	Hyalinobatrachium_ibama
Hyalinobatrachium_pallidum	hyalinobatrachium_pallidum	up_to_date	NA	Hyalinobatrachium_pallidum
Hyalinobatrachium_duranti	hyalinobatrachium_duranti	up_to_date	NA	Hyalinobatrachium_duranti
Hyalinobatrachium_tatayoi	hyalinobatrachium_tatayoi	up_to_date	NA	Hyalinobatrachium_tatayoi
Hyalinobatrachium_fleischmanni	hyalinobatrachium_fleischmanni	up_to_date	NA	Hyalinobatrachium_fleischmanni
Hyalinobatrachium_carlesvilai	hyalinobatrachium_carlesvilai	up_to_date	NA	Hyalinobatrachium_carlesvilai
Hyalinobatrachium_mondolfii	hyalinobatrachium_mondolfii	up_to_date	NA	Hyalinobatrachium_mondolfii
Hyalinobatrachium_munozorum	hyalinobatrachium_munozorum	up_to_date	NA	Hyalinobatrachium_munozorum
Hyalinobatrachium_crurifasciatum	hyalinobatrachium_crurifasciatum	updated	duplicated	Hyalinobatrachium_cappellei
Hyalinobatrachium_ignioculus	hyalinobatrachium_ignioculus	updated	duplicated	Hyalinobatrachium_cappellei
Hyalinobatrachium_eccentricum	hyalinobatrachium_eccentricum	updated	duplicated	Hyalinobatrachium_cappellei
Hyalinobatrachium_taylori	hyalinobatrachium_taylori	up_to_date	NA	Hyalinobatrachium_taylori
Hyalinobatrachium_iaspidiense	hyalinobatrachium_iaspidiense	up_to_date	NA	Hyalinobatrachium_iaspidiense
Hyalinobatrachium_chirripoi	hyalinobatrachium_chirripoi	up_to_date	NA	Hyalinobatrachium_chirripoi
Hyalinobatrachium_colymbiphyllum	hyalinobatrachium_colymbiphyllum	up_to_date	NA	Hyalinobatrachium_colymbiphyllum
Hyalinobatrachium_talamancae	hyalinobatrachium_talamancae	up_to_date	NA	Hyalinobatrachium_talamancae
Hyalinobatrachium_bergeri	hyalinobatrachium_bergeri	up_to_date	NA	Hyalinobatrachium_bergeri
Hyalinobatrachium_pellucidum	hyalinobatrachium_pellucidum	up_to_date	NA	Hyalinobatrachium_pellucidum
Hyalinobatrachium_valerioi	hyalinobatrachium_valerioi	up_to_date	NA	Hyalinobatrachium_valerioi
Hyalinobatrachium_aureoguttatum	hyalinobatrachium_aureoguttatum	up_to_date	NA	Hyalinobatrachium_aureoguttatum
Celsiella_revocata	celsiella_revocata	up_to_date	NA	Celsiella_revocata
Celsiella_vozmedianoi	celsiella_vozmedianoi	up_to_date	NA	Celsiella_vozmedianoi
Allophryne_ruthveni	allophryne_ruthveni	up_to_date	NA	Allophryne_ruthveni
Rupirana_cardosoi	rupirana_cardosoi	up_to_date	NA	Rupirana_cardosoi
Crossodactylodes_septentrionalis	crossodactylodes_septentrionalis	up_to_date	NA	Crossodactylodes_septentrionalis
Paratelmatobius_mantiqueira	paratelmatobius_mantiqueira	up_to_date	NA	Paratelmatobius_mantiqueira
Scythrophrys_sawayae	scythrophrys_sawayae	up_to_date	NA	Scythrophrys_sawayae
Paratelmatobius_gaigeae	paratelmatobius_gaigeae	up_to_date	NA	Paratelmatobius_gaigeae
Paratelmatobius_poecilogaster	paratelmatobius_poecilogaster	up_to_date	NA	Paratelmatobius_poecilogaster
Paratelmatobius_cardosoi	paratelmatobius_cardosoi	up_to_date	NA	Paratelmatobius_cardosoi
Hydrolaetare_caparu	hydrolaetare_caparu	up_to_date	NA	Hydrolaetare_caparu
Leptodactylus_syphax	leptodactylus_syphax	up_to_date	NA	Leptodactylus_syphax
Leptodactylus_rhodomystax	leptodactylus_rhodomystax	up_to_date	NA	Leptodactylus_rhodomystax
Leptodactylus_longirostris	leptodactylus_longirostris	up_to_date	NA	Leptodactylus_longirostris
Leptodactylus_bufonius	leptodactylus_bufonius	up_to_date	NA	Leptodactylus_bufonius
Leptodactylus_fuscus	leptodactylus_fuscus	up_to_date	NA	Leptodactylus_fuscus
Leptodactylus_plaumanni	leptodactylus_plaumanni	up_to_date	NA	Leptodactylus_plaumanni
Leptodactylus_gracilis	leptodactylus_gracilis	up_to_date	NA	Leptodactylus_gracilis
Leptodactylus_albilabris	leptodactylus_albilabris	up_to_date	NA	Leptodactylus_albilabris
Leptodactylus_mystaceus	leptodactylus_mystaceus	up_to_date	NA	Leptodactylus_mystaceus
Leptodactylus_didymus	leptodactylus_didymus	up_to_date	NA	Leptodactylus_didymus
Leptodactylus_notoaktites	leptodactylus_notoaktites	up_to_date	NA	Leptodactylus_notoaktites
Leptodactylus_spixi	leptodactylus_spixi	up_to_date	NA	Leptodactylus_spixi
Leptodactylus_elenae	leptodactylus_elenae	up_to_date	NA	Leptodactylus_elenae
Leptodactylus_mystacinus	leptodactylus_mystacinus	up_to_date	NA	Leptodactylus_mystacinus
Leptodactylus_knudseni	leptodactylus_knudseni	up_to_date	NA	Leptodactylus_knudseni
Leptodactylus_pentadactylus	leptodactylus_pentadactylus	up_to_date	NA	Leptodactylus_pentadactylus
Leptodactylus_labyrinthicus	leptodactylus_labyrinthicus	up_to_date	NA	Leptodactylus_labyrinthicus
Leptodactylus_fallax	leptodactylus_fallax	up_to_date	NA	Leptodactylus_fallax
Leptodactylus_myersi	leptodactylus_myersi	up_to_date	NA	Leptodactylus_myersi
Leptodactylus_stenodema	leptodactylus_stenodema	up_to_date	NA	Leptodactylus_stenodema
Leptodactylus_vastus	leptodactylus_vastus	up_to_date	NA	Leptodactylus_vastus
Leptodactylus_rhodonotus	leptodactylus_rhodonotus	up_to_date	NA	Leptodactylus_rhodonotus
Leptodactylus_griseigularis	leptodactylus_griseigularis	up_to_date	NA	Leptodactylus_griseigularis
Leptodactylus_discodactylus	leptodactylus_discodactylus	up_to_date	NA	Leptodactylus_discodactylus
Leptodactylus_podicipinus	leptodactylus_podicipinus	up_to_date	NA	Leptodactylus_podicipinus
Leptodactylus_diedrus	leptodactylus_diedrus	up_to_date	NA	Leptodactylus_diedrus
Leptodactylus_pallidirostris	leptodactylus_pallidirostris	updated	duplicated	Leptodactylus_validus
Leptodactylus_validus	leptodactylus_validus	up_to_date	duplicated	Leptodactylus_validus
Leptodactylus_wagneri	leptodactylus_wagneri	up_to_date	NA	Leptodactylus_wagneri
Leptodactylus_melanonotus	leptodactylus_melanonotus	up_to_date	NA	Leptodactylus_melanonotus
Leptodactylus_latrans	leptodactylus_latrans	up_to_date	NA	Leptodactylus_latrans
Leptodactylus_sp._PHV2553	leptodactylus_sp__phv2553	name_not_found	NA	Leptodactylus_sp._PHV2553
Leptodactylus_riveroi	leptodactylus_riveroi	up_to_date	NA	Leptodactylus_riveroi
Leptodactylus_petersii	leptodactylus_petersii	up_to_date	NA	Leptodactylus_petersii
Leptodactylus_leptodactyloides	leptodactylus_leptodactyloides	up_to_date	NA	Leptodactylus_leptodactyloides
Leptodactylus_bolivianus	leptodactylus_bolivianus	up_to_date	NA	Leptodactylus_bolivianus
Leptodactylus_chaquensis	leptodactylus_chaquensis	updated	NA	Leptodactylus_macrosternum
Leptodactylus_silvanimbus	leptodactylus_silvanimbus	up_to_date	NA	Leptodactylus_silvanimbus
Lithodytes_lineatus	lithodytes_lineatus	up_to_date	NA	Lithodytes_lineatus
Adenomera_chicomendesi	adenomera_chicomendesi	up_to_date	NA	Adenomera_chicomendesi
Adenomera_sp._D	adenomera_sp__d	name_not_found	NA	Adenomera_sp._D
Adenomera_simonstuarti	adenomera_simonstuarti	up_to_date	NA	Adenomera_simonstuarti
Adenomera_andreae	adenomera_andreae	up_to_date	NA	Adenomera_andreae
Adenomera_sp._T	adenomera_sp__t	name_not_found	NA	Adenomera_sp._T
Adenomera_nana	adenomera_nana	up_to_date	NA	Adenomera_nana
Adenomera_engelsi	adenomera_engelsi	up_to_date	NA	Adenomera_engelsi
Adenomera_sp._N	adenomera_sp__n	name_not_found	NA	Adenomera_sp._N
Adenomera_bokermanni	adenomera_bokermanni	up_to_date	NA	Adenomera_bokermanni
Adenomera_sp._O	adenomera_sp__o	name_not_found	NA	Adenomera_sp._O
Adenomera_sp._S	adenomera_sp__s	name_not_found	NA	Adenomera_sp._S
Adenomera_ajurauna	adenomera_ajurauna	up_to_date	NA	Adenomera_ajurauna
Adenomera_sp._J	adenomera_sp__j	name_not_found	NA	Adenomera_sp._J
Adenomera_marmorata	adenomera_marmorata	up_to_date	NA	Adenomera_marmorata
Adenomera_sp._K	adenomera_sp__k	name_not_found	NA	Adenomera_sp._K
Adenomera_sp._A	adenomera_sp__a	name_not_found	NA	Adenomera_sp._A
Adenomera_sp._R	adenomera_sp__r	name_not_found	NA	Adenomera_sp._R
Adenomera_araucaria	adenomera_araucaria	up_to_date	NA	Adenomera_araucaria
Adenomera_sp._M	adenomera_sp__m	name_not_found	NA	Adenomera_sp._M
Adenomera_sp._L	adenomera_sp__l	name_not_found	NA	Adenomera_sp._L
Adenomera_thomei	adenomera_thomei	up_to_date	NA	Adenomera_thomei
Adenomera_sp._B	adenomera_sp__b	name_not_found	NA	Adenomera_sp._B
Adenomera_saci	adenomera_saci	up_to_date	NA	Adenomera_saci
Adenomera_martinezi	adenomera_martinezi	up_to_date	NA	Adenomera_martinezi
Adenomera_diptyx	adenomera_diptyx	up_to_date	NA	Adenomera_diptyx
Adenomera_hylaedactyla	adenomera_hylaedactyla	up_to_date	NA	Adenomera_hylaedactyla
Adenomera_sp._Q	adenomera_sp__q	name_not_found	NA	Adenomera_sp._Q
Adenomera_heyeri	adenomera_heyeri	up_to_date	NA	Adenomera_heyeri
Adenomera_sp._H	adenomera_sp__h	name_not_found	NA	Adenomera_sp._H
Adenomera_sp._F	adenomera_sp__f	name_not_found	NA	Adenomera_sp._F
Adenomera_sp._G	adenomera_sp__g	name_not_found	NA	Adenomera_sp._G
Adenomera_sp._CHUNB27648	adenomera_sp__chunb27648	name_not_found	NA	Adenomera_sp._CHUNB27648
Adenomera_sp._I	adenomera_sp__i	name_not_found	NA	Adenomera_sp._I
Adenomera_sp._P	adenomera_sp__p	name_not_found	NA	Adenomera_sp._P
Adenomera_lutzi	adenomera_lutzi	up_to_date	NA	Adenomera_lutzi
Pseudopaludicola_falcipes	pseudopaludicola_falcipes	up_to_date	NA	Pseudopaludicola_falcipes
Pseudopaludicola_mystacalis	pseudopaludicola_mystacalis	up_to_date	NA	Pseudopaludicola_mystacalis
Engystomops_guayaco	engystomops_guayaco	up_to_date	NA	Engystomops_guayaco
Engystomops_coloradorum	engystomops_coloradorum	up_to_date	NA	Engystomops_coloradorum
Engystomops_randi	engystomops_randi	up_to_date	NA	Engystomops_randi
Engystomops_montubio	engystomops_montubio	up_to_date	NA	Engystomops_montubio
Engystomops_pustulatus	engystomops_pustulatus	up_to_date	NA	Engystomops_pustulatus
Engystomops_petersi	engystomops_petersi	up_to_date	NA	Engystomops_petersi
Engystomops_freibergi	engystomops_freibergi	up_to_date	NA	Engystomops_freibergi
Engystomops_pustulosus	engystomops_pustulosus	up_to_date	NA	Engystomops_pustulosus
Physalaemus_centralis	physalaemus_centralis	up_to_date	NA	Physalaemus_centralis
Physalaemus_cuvieri	physalaemus_cuvieri	up_to_date	NA	Physalaemus_cuvieri
Physalaemus_ephippifer	physalaemus_ephippifer	up_to_date	NA	Physalaemus_ephippifer
Physalaemus_albonotatus	physalaemus_albonotatus	up_to_date	NA	Physalaemus_albonotatus
Physalaemus_barrioi	physalaemus_barrioi	up_to_date	NA	Physalaemus_barrioi
Physalaemus_gracilis	physalaemus_gracilis	up_to_date	NA	Physalaemus_gracilis
Physalaemus_biligonigerus	physalaemus_biligonigerus	up_to_date	NA	Physalaemus_biligonigerus
Physalaemus_riograndensis	physalaemus_riograndensis	up_to_date	NA	Physalaemus_riograndensis
Physalaemus_signifer	physalaemus_signifer	up_to_date	NA	Physalaemus_signifer
Physalaemus_nattereri	physalaemus_nattereri	up_to_date	NA	Physalaemus_nattereri
Physalaemus_maculiventris	physalaemus_maculiventris	up_to_date	NA	Physalaemus_maculiventris
Edalorhina_perezi	edalorhina_perezi	up_to_date	NA	Edalorhina_perezi
Pleurodema_cinereum	pleurodema_cinereum	up_to_date	NA	Pleurodema_cinereum
Pleurodema_borellii	pleurodema_borellii	up_to_date	NA	Pleurodema_borellii
Pleurodema_tucumanum	pleurodema_tucumanum	up_to_date	NA	Pleurodema_tucumanum
Pleurodema_diplolister	pleurodema_diplolister	up_to_date	NA	Pleurodema_diplolister
Pleurodema_kriegi	pleurodema_kriegi	up_to_date	NA	Pleurodema_kriegi
Pleurodema_bibroni	pleurodema_bibroni	updated	NA	Pleurodema_bibroni
Pleurodema_thaul	pleurodema_thaul	up_to_date	NA	Pleurodema_thaul
Pleurodema_somuncurensis	pleurodema_somuncurensis	updated	NA	Pleurodema_somuncurense
Pleurodema_bufoninum	pleurodema_bufoninum	up_to_date	NA	Pleurodema_bufoninum
Pleurodema_marmoratum	pleurodema_marmoratum	up_to_date	NA	Pleurodema_marmoratum
Pleurodema_nebulosum	pleurodema_nebulosum	up_to_date	NA	Pleurodema_nebulosum
Pleurodema_brachyops	pleurodema_brachyops	up_to_date	NA	Pleurodema_brachyops
Scinax_chiquitanus	scinax_chiquitanus	up_to_date	NA	Scinax_chiquitanus
Scinax_fuscomarginatus	scinax_fuscomarginatus	up_to_date	NA	Scinax_fuscomarginatus
Scinax_elaeochroa	scinax_elaeochroa	up_to_date	NA	Scinax_elaeochroa
Scinax_staufferi	scinax_staufferi	up_to_date	NA	Scinax_staufferi
Scinax_squalirostris	scinax_squalirostris	up_to_date	NA	Scinax_squalirostris
Scinax_cruentommus	scinax_cruentommus	updated	NA	Scinax_cruentomma
Scinax_boesemani	scinax_boesemani	up_to_date	NA	Scinax_boesemani
Scinax_ruber	scinax_ruber	up_to_date	NA	Scinax_ruber
Scinax_x-signatus	scinax_x_signatus	updated	NA	Scinax_x-signatus
Scinax_nasicus	scinax_nasicus	up_to_date	NA	Scinax_nasicus
Scinax_fuscovarius	scinax_fuscovarius	up_to_date	NA	Scinax_fuscovarius
Scinax_hayii	scinax_hayii	up_to_date	NA	Scinax_hayii
Scinax_ictericus	scinax_ictericus	up_to_date	NA	Scinax_ictericus
Scinax_crospedospilus	scinax_crospedospilus	up_to_date	NA	Scinax_crospedospilus
Scinax_garbei	scinax_garbei	up_to_date	NA	Scinax_garbei
Scinax_proboscideus	scinax_proboscideus	up_to_date	NA	Scinax_proboscideus
Scinax_jolyi	scinax_jolyi	up_to_date	NA	Scinax_jolyi
Scinax_sugillatus	scinax_sugillatus	up_to_date	NA	Scinax_sugillatus
Scinax_boulengeri	scinax_boulengeri	up_to_date	NA	Scinax_boulengeri
Scinax_nebulosus	scinax_nebulosus	up_to_date	NA	Scinax_nebulosus
Scinax_rostratus	scinax_rostratus	up_to_date	NA	Scinax_rostratus
Scinax_acuminatus	scinax_acuminatus	up_to_date	NA	Scinax_acuminatus
Scinax_uruguayus	scinax_uruguayus	updated	NA	Julianus_uruguayus
Scinax_berthae	scinax_berthae	updated	NA	Ololygon_berthae
Ololygon_catharinae	ololygon_catharinae	up_to_date	NA	Ololygon_catharinae
Scinax_faivovichi	scinax_faivovichi	updated	NA	Ololygon_faivovichi
Scinax_peixotoi	scinax_peixotoi	updated	NA	Ololygon_peixotoi
Scinax_perpusillus	scinax_perpusillus	updated	NA	Ololygon_perpusilla
Sphaenorhynchus_orophilus	sphaenorhynchus_orophilus	updated	NA	Sphaenorhynchus_platycephalus
Sphaenorhynchus_dorisae	sphaenorhynchus_dorisae	up_to_date	NA	Sphaenorhynchus_dorisae
Sphaenorhynchus_lacteus	sphaenorhynchus_lacteus	up_to_date	NA	Sphaenorhynchus_lacteus
Itapotihyla_langsdorffii	itapotihyla_langsdorffii	up_to_date	NA	Itapotihyla_langsdorffii
Phytotriades_auratus	phytotriades_auratus	up_to_date	NA	Phytotriades_auratus
Tepuihyla_exophthalma	tepuihyla_exophthalma	up_to_date	NA	Tepuihyla_exophthalma
Tepuihyla_talbergae	tepuihyla_talbergae	updated	duplicated	Tepuihyla_rodriguezi
Tepuihyla_rodriguezi	tepuihyla_rodriguezi	up_to_date	duplicated	Tepuihyla_rodriguezi
Tepuihyla_edelcae	tepuihyla_edelcae	up_to_date	NA	Tepuihyla_edelcae
Tepuihyla_aecii	tepuihyla_aecii	up_to_date	NA	Tepuihyla_aecii
Osteocephalus_alboguttatus	osteocephalus_alboguttatus	up_to_date	NA	Osteocephalus_alboguttatus
Osteocephalus_fuscifacies	osteocephalus_fuscifacies	up_to_date	NA	Osteocephalus_fuscifacies
Osteocephalus_deridens	osteocephalus_deridens	up_to_date	NA	Osteocephalus_deridens
Osteocephalus_planiceps	osteocephalus_planiceps	up_to_date	NA	Osteocephalus_planiceps
Osteocephalus_leprieurii	osteocephalus_leprieurii	up_to_date	NA	Osteocephalus_leprieurii
Osteocephalus_taurinus	osteocephalus_taurinus	up_to_date	NA	Osteocephalus_taurinus
Osteocephalus_oophagus	osteocephalus_oophagus	up_to_date	NA	Osteocephalus_oophagus
Osteocephalus_yasuni	osteocephalus_yasuni	up_to_date	NA	Osteocephalus_yasuni
Osteocephalus_verruciger	osteocephalus_verruciger	up_to_date	NA	Osteocephalus_verruciger
Osteocephalus_buckleyi	osteocephalus_buckleyi	up_to_date	NA	Osteocephalus_buckleyi
Osteocephalus_cabrerai	osteocephalus_cabrerai	up_to_date	NA	Osteocephalus_cabrerai
Osteocephalus_mutabor	osteocephalus_mutabor	up_to_date	NA	Osteocephalus_mutabor
Osteopilus_vastus	osteopilus_vastus	up_to_date	NA	Osteopilus_vastus
Osteopilus_wilderi	osteopilus_wilderi	up_to_date	NA	Osteopilus_wilderi
Osteopilus_marianae	osteopilus_marianae	up_to_date	NA	Osteopilus_marianae
Osteopilus_ocellatus	osteopilus_ocellatus	up_to_date	NA	Osteopilus_ocellatus
Osteopilus_crucialis	osteopilus_crucialis	up_to_date	NA	Osteopilus_crucialis
Osteopilus_dominicensis	osteopilus_dominicensis	up_to_date	NA	Osteopilus_dominicensis
Osteopilus_pulchrilineatus	osteopilus_pulchrilineatus	up_to_date	NA	Osteopilus_pulchrilineatus
Osteopilus_septentrionalis	osteopilus_septentrionalis	up_to_date	NA	Osteopilus_septentrionalis
Phyllodytes_luteolus	phyllodytes_luteolus	up_to_date	NA	Phyllodytes_luteolus
Corythomantis_greeningi	corythomantis_greeningi	up_to_date	NA	Corythomantis_greeningi
Nyctimantis_brunoi	nyctimantis_brunoi	up_to_date	NA	Nyctimantis_brunoi
Nyctimantis_rugiceps	nyctimantis_rugiceps	up_to_date	NA	Nyctimantis_rugiceps
Nyctimantis_siemersi	nyctimantis_siemersi	up_to_date	NA	Nyctimantis_siemersi
Trachycephalus_jordani	trachycephalus_jordani	up_to_date	NA	Trachycephalus_jordani
Trachycephalus_imitatrix	trachycephalus_imitatrix	up_to_date	NA	Trachycephalus_imitatrix
Trachycephalus_nigromaculatus	trachycephalus_nigromaculatus	up_to_date	NA	Trachycephalus_nigromaculatus
Trachycephalus_venulosus	trachycephalus_venulosus	updated	NA	Trachycephalus_typhonius
Trachycephalus_hadroceps	trachycephalus_hadroceps	up_to_date	NA	Trachycephalus_hadroceps
Trachycephalus_resinifictrix	trachycephalus_resinifictrix	up_to_date	NA	Trachycephalus_resinifictrix
Trachycephalus_coriaceus	trachycephalus_coriaceus	up_to_date	NA	Trachycephalus_coriaceus
Trachycephalus_mesophaeus	trachycephalus_mesophaeus	up_to_date	NA	Trachycephalus_mesophaeus
Pseudacris_feriarum	pseudacris_feriarum	up_to_date	NA	Pseudacris_feriarum
Pseudacris_triseriata	pseudacris_triseriata	up_to_date	NA	Pseudacris_triseriata
Pseudacris_kalmi	pseudacris_kalmi	up_to_date	NA	Pseudacris_kalmi
Pseudacris_nigrita	pseudacris_nigrita	up_to_date	NA	Pseudacris_nigrita
Pseudacris_clarkii	pseudacris_clarkii	up_to_date	NA	Pseudacris_clarkii
Pseudacris_maculata	pseudacris_maculata	up_to_date	NA	Pseudacris_maculata
Pseudacris_fouquettei	pseudacris_fouquettei	up_to_date	NA	Pseudacris_fouquettei
Pseudacris_brachyphona	pseudacris_brachyphona	up_to_date	NA	Pseudacris_brachyphona
Pseudacris_brimleyi	pseudacris_brimleyi	up_to_date	NA	Pseudacris_brimleyi
Pseudacris_illinoensis	pseudacris_illinoensis	up_to_date	NA	Pseudacris_illinoensis
Pseudacris_streckeri	pseudacris_streckeri	up_to_date	NA	Pseudacris_streckeri
Pseudacris_ornata	pseudacris_ornata	up_to_date	NA	Pseudacris_ornata
Pseudacris_ocularis	pseudacris_ocularis	up_to_date	NA	Pseudacris_ocularis
Pseudacris_crucifer	pseudacris_crucifer	up_to_date	NA	Pseudacris_crucifer
Pseudacris_cadaverina	pseudacris_cadaverina	up_to_date	NA	Pseudacris_cadaverina
Pseudacris_regilla	pseudacris_regilla	up_to_date	NA	Pseudacris_regilla
Acris_gryllus	acris_gryllus	up_to_date	NA	Acris_gryllus
Acris_blanchardi	acris_blanchardi	up_to_date	NA	Acris_blanchardi
Acris_crepitans	acris_crepitans	up_to_date	NA	Acris_crepitans
Triprion_spatulatus	triprion_spatulatus	up_to_date	NA	Triprion_spatulatus
Triprion_spinosus	triprion_spinosus	up_to_date	NA	Triprion_spinosus
Triprion_petasatus	triprion_petasatus	up_to_date	NA	Triprion_petasatus
Anotheca	anotheca	name_not_found	NA	Anotheca
Smilisca_baudinii	smilisca_baudinii	up_to_date	NA	Smilisca_baudinii
Smilisca_puma	smilisca_puma	up_to_date	NA	Smilisca_puma
Smilisca_phaeota	smilisca_phaeota	up_to_date	NA	Smilisca_phaeota
Smilisca_cyanosticta	smilisca_cyanosticta	up_to_date	NA	Smilisca_cyanosticta
Smilisca_fodiens	smilisca_fodiens	up_to_date	NA	Smilisca_fodiens
Smilisca_sordida	smilisca_sordida	up_to_date	NA	Smilisca_sordida
Smilisca_sila	smilisca_sila	up_to_date	NA	Smilisca_sila
Isthmohyla_tica	isthmohyla_tica	up_to_date	NA	Isthmohyla_tica
Isthmohyla_rivularis	isthmohyla_rivularis	up_to_date	NA	Isthmohyla_rivularis
Isthmohyla_zeteki	isthmohyla_zeteki	up_to_date	NA	Isthmohyla_zeteki
Isthmohyla_pseudopuma	isthmohyla_pseudopuma	up_to_date	NA	Isthmohyla_pseudopuma
Tlalocohyla_godmani	tlalocohyla_godmani	up_to_date	NA	Tlalocohyla_godmani
Tlalocohyla_loquax	tlalocohyla_loquax	up_to_date	NA	Tlalocohyla_loquax
Tlalocohyla_picta	tlalocohyla_picta	up_to_date	NA	Tlalocohyla_picta
Tlalocohyla_smithii	tlalocohyla_smithii	up_to_date	NA	Tlalocohyla_smithii
Hyla_arborea	hyla_arborea	up_to_date	NA	Hyla_arborea
Hyla_molleri	hyla_molleri	up_to_date	NA	Hyla_molleri
Hyla_orientalis	hyla_orientalis	up_to_date	NA	Hyla_orientalis
Hyla_intermedia	hyla_intermedia	up_to_date	NA	Hyla_intermedia
Hyla_sarda	hyla_sarda	up_to_date	NA	Hyla_sarda
Hyla_savignyi	hyla_savignyi	up_to_date	NA	Hyla_savignyi
Hyla_felixarabica	hyla_felixarabica	up_to_date	NA	Hyla_felixarabica
Hyla_meridionalis	hyla_meridionalis	up_to_date	NA	Hyla_meridionalis
Hyla_chinensis	hyla_chinensis	up_to_date	NA	Hyla_chinensis
Hyla_sanchiangensis	hyla_sanchiangensis	up_to_date	NA	Hyla_sanchiangensis
Hyla_annectans	hyla_annectans	up_to_date	NA	Hyla_annectans
Hyla_tsinlingensis	hyla_tsinlingensis	up_to_date	NA	Hyla_tsinlingensis
Hyla_zhaopingensis	hyla_zhaopingensis	up_to_date	NA	Hyla_zhaopingensis
Dryophytes_cinereus	dryophytes_cinereus	up_to_date	NA	Dryophytes_cinereus
Dryophytes_gratiosus	dryophytes_gratiosus	up_to_date	NA	Dryophytes_gratiosus
Dryophytes_squirellus	dryophytes_squirellus	up_to_date	NA	Dryophytes_squirellus
Dryophytes_euphorbiaceus	dryophytes_euphorbiaceus	up_to_date	NA	Dryophytes_euphorbiaceus
Dryophytes_plicatus	dryophytes_plicatus	up_to_date	NA	Dryophytes_plicatus
Dryophytes_eximius	dryophytes_eximius	up_to_date	NA	Dryophytes_eximius
Dryophytes_walkeri	dryophytes_walkeri	up_to_date	NA	Dryophytes_walkeri
Hyla_wrightorum	hyla_wrightorum	updated	NA	Dryophytes_wrightorum
Dryophytes_arenicolor	dryophytes_arenicolor	up_to_date	NA	Dryophytes_arenicolor
Dryophytes_immaculatus	dryophytes_immaculatus	up_to_date	NA	Dryophytes_immaculatus
Dryophytes_suweonensis	dryophytes_suweonensis	up_to_date	NA	Dryophytes_suweonensis
Dryophytes_japonicus	dryophytes_japonicus	up_to_date	NA	Dryophytes_japonicus
Dryophytes_chrysoscelis	dryophytes_chrysoscelis	up_to_date	NA	Dryophytes_chrysoscelis
Dryophytes_avivoca	dryophytes_avivoca	up_to_date	NA	Dryophytes_avivoca
Dryophytes_versicolor	dryophytes_versicolor	up_to_date	NA	Dryophytes_versicolor
Dryophytes_femoralis	dryophytes_femoralis	up_to_date	NA	Dryophytes_femoralis
Dryophytes_andersonii	dryophytes_andersonii	up_to_date	NA	Dryophytes_andersonii
Megastomatohyla_mixe	megastomatohyla_mixe	up_to_date	NA	Megastomatohyla_mixe
Charadrahyla_taeniopus	charadrahyla_taeniopus	up_to_date	NA	Charadrahyla_taeniopus
Charadrahyla_nephila	charadrahyla_nephila	up_to_date	NA	Charadrahyla_nephila
Rheohyla_miotympanum	rheohyla_miotympanum	up_to_date	NA	Rheohyla_miotympanum
Ecnomiohyla_miliaria	ecnomiohyla_miliaria	up_to_date	NA	Ecnomiohyla_miliaria
Ecnomiohyla_minera	ecnomiohyla_minera	up_to_date	NA	Ecnomiohyla_minera
Bromeliohyla_bromeliacia	bromeliohyla_bromeliacia	up_to_date	NA	Bromeliohyla_bromeliacia
Duellmanohyla_rufioculis	duellmanohyla_rufioculis	up_to_date	NA	Duellmanohyla_rufioculis
Duellmanohyla_salvadorensis	duellmanohyla_salvadorensis	up_to_date	NA	Duellmanohyla_salvadorensis
Duellmanohyla_soralia	duellmanohyla_soralia	up_to_date	NA	Duellmanohyla_soralia
Atlantihyla_spinipollex	atlantihyla_spinipollex	up_to_date	NA	Atlantihyla_spinipollex
Ptychohyla_dendrophasma	ptychohyla_dendrophasma	up_to_date	NA	Ptychohyla_dendrophasma
Ptychohyla_zophodes	ptychohyla_zophodes	up_to_date	NA	Ptychohyla_zophodes
Ptychohyla_leonhardschultzei	ptychohyla_leonhardschultzei	up_to_date	NA	Ptychohyla_leonhardschultzei
Ptychohyla_euthysanota	ptychohyla_euthysanota	up_to_date	NA	Ptychohyla_euthysanota
Ptychohyla_hypomykter	ptychohyla_hypomykter	up_to_date	NA	Ptychohyla_hypomykter
Sarcohyla_labeculata	sarcohyla_labeculata	up_to_date	NA	Sarcohyla_labeculata
Sarcohyla_pentheter	sarcohyla_pentheter	up_to_date	NA	Sarcohyla_pentheter
Sarcohyla_bistincta	sarcohyla_bistincta	up_to_date	NA	Sarcohyla_bistincta
Sarcohyla_ameibothalame	sarcohyla_ameibothalame	up_to_date	NA	Sarcohyla_ameibothalame
Sarcohyla_cyclada	sarcohyla_cyclada	up_to_date	NA	Sarcohyla_cyclada
Sarcohyla_arborescandens	sarcohyla_arborescandens	up_to_date	NA	Sarcohyla_arborescandens
Sarcohyla_siopela	sarcohyla_siopela	up_to_date	NA	Sarcohyla_siopela
Plectrohyla_glandulosa	plectrohyla_glandulosa	up_to_date	NA	Plectrohyla_glandulosa
Plectrohyla_matudai	plectrohyla_matudai	up_to_date	NA	Plectrohyla_matudai
Plectrohyla_guatemalensis	plectrohyla_guatemalensis	up_to_date	NA	Plectrohyla_guatemalensis
Plectrohyla_chrysopleura	plectrohyla_chrysopleura	up_to_date	NA	Plectrohyla_chrysopleura
Exerodonta_abdivita	exerodonta_abdivita	up_to_date	NA	Exerodonta_abdivita
Exerodonta_perkinsi	exerodonta_perkinsi	up_to_date	NA	Exerodonta_perkinsi
Exerodonta_sumichrasti	exerodonta_sumichrasti	up_to_date	NA	Exerodonta_sumichrasti
Exerodonta_melanomma	exerodonta_melanomma	up_to_date	NA	Exerodonta_melanomma
Exerodonta_smaragdina	exerodonta_smaragdina	up_to_date	NA	Exerodonta_smaragdina
Exerodonta_xera	exerodonta_xera	up_to_date	NA	Exerodonta_xera
Exerodonta_chimalapa	exerodonta_chimalapa	up_to_date	NA	Exerodonta_chimalapa
Dendropsophus_timbeba	dendropsophus_timbeba	up_to_date	NA	Dendropsophus_timbeba
Dendropsophus_miyatai	dendropsophus_miyatai	up_to_date	NA	Dendropsophus_miyatai
Dendropsophus_aperomeus	dendropsophus_aperomeus	up_to_date	NA	Dendropsophus_aperomeus
Dendropsophus_sarayacuensis	dendropsophus_sarayacuensis	up_to_date	NA	Dendropsophus_sarayacuensis
Dendropsophus_bifurcus	dendropsophus_bifurcus	up_to_date	NA	Dendropsophus_bifurcus
Dendropsophus_triangulum	dendropsophus_triangulum	up_to_date	NA	Dendropsophus_triangulum
Dendropsophus_leucophyllatus	dendropsophus_leucophyllatus	up_to_date	NA	Dendropsophus_leucophyllatus
Dendropsophus_ebraccatus	dendropsophus_ebraccatus	up_to_date	NA	Dendropsophus_ebraccatus
Dendropsophus_elegans	dendropsophus_elegans	up_to_date	NA	Dendropsophus_elegans
Dendropsophus_anceps	dendropsophus_anceps	up_to_date	NA	Dendropsophus_anceps
Dendropsophus_schubarti	dendropsophus_schubarti	up_to_date	NA	Dendropsophus_schubarti
Dendropsophus_sartori	dendropsophus_sartori	up_to_date	NA	Dendropsophus_sartori
Dendropsophus_robertmertensi	dendropsophus_robertmertensi	up_to_date	NA	Dendropsophus_robertmertensi
Dendropsophus_microcephalus	dendropsophus_microcephalus	up_to_date	NA	Dendropsophus_microcephalus
Dendropsophus_rhodopeplus	dendropsophus_rhodopeplus	up_to_date	NA	Dendropsophus_rhodopeplus
Dendropsophus_leali	dendropsophus_leali	up_to_date	NA	Dendropsophus_leali
Dendropsophus_juliani	dendropsophus_juliani	up_to_date	NA	Dendropsophus_juliani
Dendropsophus_minusculus	dendropsophus_minusculus	up_to_date	NA	Dendropsophus_minusculus
Dendropsophus_sanborni	dendropsophus_sanborni	up_to_date	NA	Dendropsophus_sanborni
Dendropsophus_rubicundulus	dendropsophus_rubicundulus	up_to_date	NA	Dendropsophus_rubicundulus
Dendropsophus_branneri	dendropsophus_branneri	up_to_date	NA	Dendropsophus_branneri
Dendropsophus_tritaeniatus	dendropsophus_tritaeniatus	up_to_date	NA	Dendropsophus_tritaeniatus
Dendropsophus_walfordi	dendropsophus_walfordi	up_to_date	NA	Dendropsophus_walfordi
Dendropsophus_nanus	dendropsophus_nanus	up_to_date	NA	Dendropsophus_nanus
Dendropsophus_reichlei	dendropsophus_reichlei	up_to_date	NA	Dendropsophus_reichlei
Dendropsophus_riveroi	dendropsophus_riveroi	up_to_date	NA	Dendropsophus_riveroi
Dendropsophus_gaucheri	dendropsophus_gaucheri	up_to_date	NA	Dendropsophus_gaucheri
Dendropsophus_berthalutzae	dendropsophus_berthalutzae	up_to_date	NA	Dendropsophus_berthalutzae
Dendropsophus_bipunctatus	dendropsophus_bipunctatus	up_to_date	NA	Dendropsophus_bipunctatus
Dendropsophus_minutus	dendropsophus_minutus	up_to_date	NA	Dendropsophus_minutus
Dendropsophus_pelidna	dendropsophus_pelidna	updated	NA	Dendropsophus_pelidnus
Dendropsophus_labialis	dendropsophus_labialis	updated	NA	Dendropsophus_molitor
Dendropsophus_carnifex	dendropsophus_carnifex	up_to_date	NA	Dendropsophus_carnifex
Dendropsophus_giesleri	dendropsophus_giesleri	up_to_date	NA	Dendropsophus_giesleri
Dendropsophus_parviceps	dendropsophus_parviceps	up_to_date	NA	Dendropsophus_parviceps
Dendropsophus_microps	dendropsophus_microps	up_to_date	NA	Dendropsophus_microps
Dendropsophus_brevifrons	dendropsophus_brevifrons	up_to_date	NA	Dendropsophus_brevifrons
Dendropsophus_koechlini	dendropsophus_koechlini	updated	NA	Dendropsophus_pauiniensis
Dendropsophus_melanargyreus	dendropsophus_melanargyreus	up_to_date	NA	Dendropsophus_melanargyreus
Dendropsophus_marmoratus	dendropsophus_marmoratus	up_to_date	NA	Dendropsophus_marmoratus
Dendropsophus_seniculus	dendropsophus_seniculus	up_to_date	NA	Dendropsophus_seniculus
Xenohyla_truncata	xenohyla_truncata	up_to_date	NA	Xenohyla_truncata
Pseudis_paradoxa	pseudis_paradoxa	up_to_date	NA	Pseudis_paradoxa
Pseudis_bolbodactyla	pseudis_bolbodactyla	up_to_date	NA	Pseudis_bolbodactyla
Pseudis_fusca	pseudis_fusca	up_to_date	NA	Pseudis_fusca
Pseudis_tocantins	pseudis_tocantins	up_to_date	NA	Pseudis_tocantins
Pseudis_minuta	pseudis_minuta	up_to_date	NA	Pseudis_minuta
Pseudis_cardosoi	pseudis_cardosoi	up_to_date	NA	Pseudis_cardosoi
Lysapsus_laevis	lysapsus_laevis	up_to_date	NA	Lysapsus_laevis
Lysapsus_bolivianus	lysapsus_bolivianus	up_to_date	NA	Lysapsus_bolivianus
Lysapsus_limellum	lysapsus_limellum	up_to_date	NA	Lysapsus_limellum
Lysapsus_caraya	lysapsus_caraya	up_to_date	NA	Lysapsus_caraya
Scarthyla_goinorum	scarthyla_goinorum	up_to_date	NA	Scarthyla_goinorum
Nesorohyla_kanaima	nesorohyla_kanaima	up_to_date	NA	Nesorohyla_kanaima
Hypsiboas	hypsiboas	name_not_found	NA	Hypsiboas
Aplastodiscus_cavicola	aplastodiscus_cavicola	up_to_date	NA	Aplastodiscus_cavicola
Aplastodiscus_leucopygius	aplastodiscus_leucopygius	up_to_date	NA	Aplastodiscus_leucopygius
Aplastodiscus_albosignatus	aplastodiscus_albosignatus	up_to_date	NA	Aplastodiscus_albosignatus
Aplastodiscus_perviridis	aplastodiscus_perviridis	up_to_date	NA	Aplastodiscus_perviridis
Aplastodiscus_cochranae	aplastodiscus_cochranae	up_to_date	NA	Aplastodiscus_cochranae
Aplastodiscus_weygoldti	aplastodiscus_weygoldti	up_to_date	NA	Aplastodiscus_weygoldti
Aplastodiscus_arildae	aplastodiscus_arildae	up_to_date	NA	Aplastodiscus_arildae
Aplastodiscus_eugenioi	aplastodiscus_eugenioi	up_to_date	NA	Aplastodiscus_eugenioi
Aplastodiscus_albofrenatus	aplastodiscus_albofrenatus	up_to_date	NA	Aplastodiscus_albofrenatus
Boana_lundii	boana_lundii	up_to_date	NA	Boana_lundii
Boana_pardalis	boana_pardalis	up_to_date	NA	Boana_pardalis
Boana_faber	boana_faber	up_to_date	NA	Boana_faber
Boana_crepitans	boana_crepitans	up_to_date	NA	Boana_crepitans
Boana_rosenbergi	boana_rosenbergi	up_to_date	NA	Boana_rosenbergi
Boana_punctata	boana_punctata	up_to_date	NA	Boana_punctata
Boana_albomarginata	boana_albomarginata	up_to_date	NA	Boana_albomarginata
Boana_latistriata	boana_latistriata	up_to_date	NA	Boana_latistriata
Boana_polytaenia	boana_polytaenia	up_to_date	NA	Boana_polytaenia
Boana_leptolineata	boana_leptolineata	up_to_date	NA	Boana_leptolineata
Boana_semiguttata	boana_semiguttata	up_to_date	NA	Boana_semiguttata
Boana_joaquini	boana_joaquini	up_to_date	NA	Boana_joaquini
Boana_pulchella	boana_pulchella	up_to_date	NA	Boana_pulchella
Boana_cordobae	boana_cordobae	up_to_date	NA	Boana_cordobae
Boana_prasina	boana_prasina	up_to_date	NA	Boana_prasina
Boana_caingua	boana_caingua	up_to_date	NA	Boana_caingua
Boana_marginata	boana_marginata	up_to_date	NA	Boana_marginata
Boana_bischoffi	boana_bischoffi	up_to_date	NA	Boana_bischoffi
Boana_guentheri	boana_guentheri	up_to_date	NA	Boana_guentheri
Boana_balzani	boana_balzani	up_to_date	NA	Boana_balzani
Boana_marianitae	boana_marianitae	up_to_date	NA	Boana_marianitae
Boana_riojana	boana_riojana	up_to_date	NA	Boana_riojana
Boana_melanopleura	boana_melanopleura	up_to_date	NA	Boana_melanopleura
Boana_ericae	boana_ericae	up_to_date	NA	Boana_ericae
Boana_pellucens	boana_pellucens	up_to_date	NA	Boana_pellucens
Boana_rufitela	boana_rufitela	up_to_date	NA	Boana_rufitela
Boana_caiapo	boana_caiapo	up_to_date	NA	Boana_caiapo
Boana_raniceps	boana_raniceps	up_to_date	NA	Boana_raniceps
Boana_dentei	boana_dentei	up_to_date	NA	Boana_dentei
Boana_fasciata	boana_fasciata	up_to_date	NA	Boana_fasciata
Boana_aff._multifasciata_CM-2022	boana_aff__multifasciata_cm_2022	name_not_found	NA	Boana_aff._multifasciata_CM-2022
Boana_albopunctata	boana_albopunctata	up_to_date	NA	Boana_albopunctata
Boana_aff._albopunctata_CM-2022	boana_aff__albopunctata_cm_2022	name_not_found	NA	Boana_aff._albopunctata_CM-2022
Boana_multifasciata	boana_multifasciata	up_to_date	NA	Boana_multifasciata
Boana_leucocheila	boana_leucocheila	up_to_date	NA	Boana_leucocheila
Boana_lanciformis	boana_lanciformis	up_to_date	NA	Boana_lanciformis
Boana_aff._steinbachi_CM-2022	boana_aff__steinbachi_cm_2022	name_not_found	NA	Boana_aff._steinbachi_CM-2022
Boana_sp._e_AF-2020	boana_sp__e_af_2020	name_not_found	NA	Boana_sp._e_AF-2020
Boana_calcarata	boana_calcarata	up_to_date	NA	Boana_calcarata
Boana_heilprini	boana_heilprini	up_to_date	NA	Boana_heilprini
Boana_picturata	boana_picturata	up_to_date	NA	Boana_picturata
Boana_nympha	boana_nympha	up_to_date	NA	Boana_nympha
Boana_microderma	boana_microderma	up_to_date	NA	Boana_microderma
Boana_roraima	boana_roraima	up_to_date	NA	Boana_roraima
Boana_lemai	boana_lemai	up_to_date	NA	Boana_lemai
Boana_benitezi	boana_benitezi	up_to_date	NA	Boana_benitezi
Boana_ornatissima	boana_ornatissima	up_to_date	NA	Boana_ornatissima
Boana_sibleszi	boana_sibleszi	up_to_date	NA	Boana_sibleszi
Boana_semilineata	boana_semilineata	up_to_date	NA	Boana_semilineata
Boana_geographica	boana_geographica	up_to_date	NA	Boana_geographica
Boana_boans	boana_boans	up_to_date	NA	Boana_boans
Boana_cinerascens	boana_cinerascens	up_to_date	NA	Boana_cinerascens
Bokermannohyla_martinsi	bokermannohyla_martinsi	up_to_date	NA	Bokermannohyla_martinsi
Bokermannohyla_hylax	bokermannohyla_hylax	up_to_date	NA	Bokermannohyla_hylax
Bokermannohyla_circumdata	bokermannohyla_circumdata	up_to_date	NA	Bokermannohyla_circumdata
Bokermannohyla_astartea	bokermannohyla_astartea	up_to_date	NA	Bokermannohyla_astartea
Hyloscirtus_alytolylax	hyloscirtus_alytolylax	up_to_date	NA	Hyloscirtus_alytolylax
Hyloscirtus_simmonsi	hyloscirtus_simmonsi	up_to_date	NA	Hyloscirtus_simmonsi
Hyloscirtus_colymba	hyloscirtus_colymba	up_to_date	NA	Hyloscirtus_colymba
Hyloscirtus_phyllognathus	hyloscirtus_phyllognathus	up_to_date	NA	Hyloscirtus_phyllognathus
Hyloscirtus_lascinius	hyloscirtus_lascinius	up_to_date	NA	Hyloscirtus_lascinius
Hyloscirtus_palmeri	hyloscirtus_palmeri	up_to_date	NA	Hyloscirtus_palmeri
Hyloscirtus_staufferorum	hyloscirtus_staufferorum	up_to_date	NA	Hyloscirtus_staufferorum
Hyloscirtus_pacha	hyloscirtus_pacha	up_to_date	NA	Hyloscirtus_pacha
Hyloscirtus_psarolaimus	hyloscirtus_psarolaimus	up_to_date	NA	Hyloscirtus_psarolaimus
Hyloscirtus_tigrinus	hyloscirtus_tigrinus	up_to_date	NA	Hyloscirtus_tigrinus
Hyloscirtus_ptychodactylus	hyloscirtus_ptychodactylus	up_to_date	NA	Hyloscirtus_ptychodactylus
Hyloscirtus_larinopygion	hyloscirtus_larinopygion	up_to_date	NA	Hyloscirtus_larinopygion
Hyloscirtus_pantostictus	hyloscirtus_pantostictus	up_to_date	NA	Hyloscirtus_pantostictus
Hyloscirtus_lindae	hyloscirtus_lindae	up_to_date	NA	Hyloscirtus_lindae
Hyloscirtus_tapichalaca	hyloscirtus_tapichalaca	up_to_date	NA	Hyloscirtus_tapichalaca
Hyloscirtus_charazani	hyloscirtus_charazani	up_to_date	NA	Hyloscirtus_charazani
Hyloscirtus_armatus	hyloscirtus_armatus	up_to_date	NA	Hyloscirtus_armatus
Myersiohyla_inparquesi	myersiohyla_inparquesi	up_to_date	NA	Myersiohyla_inparquesi
Litoria_microbelos	litoria_microbelos	up_to_date	NA	Litoria_microbelos
Litoria_dorsalis	litoria_dorsalis	up_to_date	NA	Litoria_dorsalis
Litoria_longirostris	litoria_longirostris	up_to_date	NA	Litoria_longirostris
Litoria_meiriana	litoria_meiriana	up_to_date	NA	Litoria_meiriana
Litoria_coplandi	litoria_coplandi	up_to_date	NA	Litoria_coplandi
Litoria_watjulumensis	litoria_watjulumensis	up_to_date	NA	Litoria_watjulumensis
Litoria_nigrofrenata	litoria_nigrofrenata	up_to_date	NA	Litoria_nigrofrenata
Litoria_inermis	litoria_inermis	up_to_date	NA	Litoria_inermis
Litoria_pallida	litoria_pallida	up_to_date	NA	Litoria_pallida
Litoria_nasuta	litoria_nasuta	up_to_date	NA	Litoria_nasuta
Litoria_freycineti	litoria_freycineti	up_to_date	NA	Litoria_freycineti
Litoria_latopalmata	litoria_latopalmata	up_to_date	NA	Litoria_latopalmata
Litoria_tornieri	litoria_tornieri	up_to_date	NA	Litoria_tornieri
Litoria_personata	litoria_personata	up_to_date	NA	Litoria_personata
Litoria_rubella	litoria_rubella	up_to_date	NA	Litoria_rubella
Litoria_electrica	litoria_electrica	up_to_date	NA	Litoria_electrica
Litoria_dentata	litoria_dentata	up_to_date	NA	Litoria_dentata
Litoria_congenita	litoria_congenita	up_to_date	NA	Litoria_congenita
Litoria_paraewingi	litoria_paraewingi	up_to_date	NA	Litoria_paraewingi
Litoria_verreauxii	litoria_verreauxii	up_to_date	NA	Litoria_verreauxii
Litoria_revelata	litoria_revelata	up_to_date	NA	Litoria_revelata
Litoria_littlejohni	litoria_littlejohni	up_to_date	NA	Litoria_littlejohni
Litoria_ewingii	litoria_ewingii	up_to_date	NA	Litoria_ewingii
Litoria_jervisiensis	litoria_jervisiensis	up_to_date	NA	Litoria_jervisiensis
Litoria_amboinensis	litoria_amboinensis	up_to_date	NA	Litoria_amboinensis
Litoria_darlingtoni	litoria_darlingtoni	up_to_date	NA	Litoria_darlingtoni
Litoria_peronii	litoria_peronii	up_to_date	NA	Litoria_peronii
Litoria_tyleri	litoria_tyleri	up_to_date	NA	Litoria_tyleri
Litoria_rothii	litoria_rothii	up_to_date	NA	Litoria_rothii
Litoria_adelaidensis	litoria_adelaidensis	up_to_date	NA	Litoria_adelaidensis
Litoria_burrowsi	litoria_burrowsi	up_to_date	NA	Litoria_burrowsi
Litoria_iris	litoria_iris	up_to_date	NA	Litoria_iris
Litoria_majikthise	litoria_majikthise	up_to_date	NA	Litoria_majikthise
Litoria_havina	litoria_havina	up_to_date	NA	Litoria_havina
Litoria_pronimia	litoria_pronimia	up_to_date	NA	Litoria_pronimia
Litoria_multiplica	litoria_multiplica	up_to_date	NA	Litoria_multiplica
Litoria_arfakiana	litoria_arfakiana	up_to_date	NA	Litoria_arfakiana
Litoria_wollastoni	litoria_wollastoni	up_to_date	NA	Litoria_wollastoni
Litoria_spartacus	litoria_spartacus	up_to_date	NA	Litoria_spartacus
Litoria_angiana	litoria_angiana	up_to_date	NA	Litoria_angiana
Litoria_micromembrana	litoria_micromembrana	up_to_date	NA	Litoria_micromembrana
Litoria_leucova	litoria_leucova	up_to_date	NA	Litoria_leucova
Litoria_modica	litoria_modica	up_to_date	NA	Litoria_modica
Litoria_nigropunctata	litoria_nigropunctata	up_to_date	NA	Litoria_nigropunctata
Litoria_prora	litoria_prora	up_to_date	NA	Litoria_prora
Litoria_bicolor	litoria_bicolor	up_to_date	NA	Litoria_bicolor
Litoria_fallax	litoria_fallax	up_to_date	NA	Litoria_fallax
Litoria_olongburensis	litoria_olongburensis	up_to_date	NA	Litoria_olongburensis
Nyctimystes_papua	nyctimystes_papua	up_to_date	NA	Nyctimystes_papua
Nyctimystes_pulcher	nyctimystes_pulcher	up_to_date	NA	Nyctimystes_pulcher
Nyctimystes_cheesmani	nyctimystes_cheesmani	up_to_date	NA	Nyctimystes_cheesmani
Nyctimystes_foricula	nyctimystes_foricula	up_to_date	NA	Nyctimystes_foricula
Nyctimystes_semipalmatus	nyctimystes_semipalmatus	up_to_date	NA	Nyctimystes_semipalmatus
Nyctimystes_humeralis	nyctimystes_humeralis	up_to_date	NA	Nyctimystes_humeralis
Nyctimystes_zweifeli	nyctimystes_zweifeli	up_to_date	NA	Nyctimystes_zweifeli
[truncated: 2,304 more rows]
