# Supplementary material for: From lowlands to highlands: how elevation and habitat complexity drive anuran multidimensional diversity?
Source: PeerJ. 2025 Oct 8;13:e19561. doi: 10.7717/peerj.19561 (PMC12514998; doi:10.7717/peerj.19561)
Supplement: Supplemental Information 2 — The R code used to perform the alpha and beta multidimensional diversity analyses, as well as the datasets used in this work. [file peerj-13-19561-s002.zip › R_code/output/format_abundata.csv]

	t_21	t_22	t_23	t_24	t_25	t_26	t_41	t_42	t_43	t_44	t_45	t_46	t_61	t_62	t_63	t_64	t_65	t_66	t_81	t_82	t_83	t_84	t_85	t_86
Adelophryne_sp.	0	0	0	0	0	2	0	0	1	0	0	0	3	2	7	6	0	0	1	1	0	1	4	8
Aplastodiscus_ibirapitanga	0	0	0	0	0	0	0	0	0	0	0	0	0	0	0	0	0	0	0	0	0	0	0	1
Aplastodiscus_weygoldti	0	0	0	0	0	0	0	0	0	0	0	0	0	0	0	0	0	0	3	0	0	1	1	1
Bokermannohyla_circumdata	0	0	0	0	0	0	0	0	0	0	0	0	2	1	1	0	1	2	3	12	9	17	22	8
Bokermannohyla_lucianae	0	0	0	0	0	0	0	0	0	0	0	0	0	0	0	0	0	0	2	0	0	0	0	0
Brachycephalus_pulex	0	0	0	0	0	0	0	0	0	0	0	0	0	0	0	0	0	0	0	0	0	0	0	4
Chiasmocleis_crucis	0	0	0	0	0	0	0	0	1	0	0	0	0	0	0	0	0	0	0	0	0	0	0	0
Dendropsophus_anceps	0	1	0	0	0	0	2	0	1	1	1	2	0	0	0	0	0	0	1	3	0	0	0	0
Dendropsophus_novaisi	0	1	0	0	0	0	0	0	0	0	0	0	0	0	0	0	0	0	0	0	0	0	0	0
Gastrotheca_pulchra	0	0	0	0	0	0	0	0	0	0	0	0	0	0	0	0	0	0	0	1	0	1	1	0
Haddadus_binotatus	8	5	12	15	4	10	16	9	6	4	4	12	15	1	10	4	8	7	10	12	2	3	2	18
Boana_crepitans	0	1	0	0	0	0	0	0	0	0	0	1	0	0	0	0	0	0	0	0	0	0	0	0
Boana_faber	1	1	0	0	0	0	0	1	2	0	1	1	0	0	0	1	0	1	0	1	0	0	0	0
Boana_pombali	0	1	0	0	0	0	0	0	0	0	0	0	0	0	0	0	0	0	0	0	0	0	0	0
Pristimantis_sp1_amarelinho	0	0	0	0	0	0	0	0	0	0	0	0	0	0	0	0	0	0	25	21	1	54	58	36
Bahius_bilineatus	0	0	0	0	0	0	0	0	0	0	0	0	0	0	2	0	0	0	0	0	0	0	0	0
Ischnocnema_gr._parva	0	0	0	0	0	0	0	0	0	0	0	0	0	0	0	0	0	0	1	7	12	3	0	3
Pristimantis_sp2_manaca	16	9	2	10	7	10	3	6	11	8	13	5	10	0	10	4	4	2	4	5	0	0	3	3
Ischnocnema_verrucosa	0	0	0	0	0	0	0	0	0	0	0	0	0	0	0	0	0	0	0	0	1	0	0	0
Pristimantis_vinhai	23	27	19	5	53	16	18	14	17	19	7	3	33	47	26	55	18	26	17	59	106	68	80	25
Phasmahyla_spectabilis	0	0	0	0	2	0	0	0	0	0	1	0	0	0	0	0	0	0	0	0	0	0	0	0
Phyllodytes_maculosus	6	4	2	11	9	13	4	3	8	12	16	12	8	2	6	5	3	4	2	0	0	2	1	0
Phyllodytes_melanomystax	15	1	2	0	0	8	0	0	0	0	2	0	0	0	0	0	0	0	0	0	0	0	0	0
Phyllodytes_wuchereri	0	0	0	0	2	2	0	0	0	3	0	0	3	5	12	13	4	4	12	5	3	7	20	12
Phyllodytes_sp2_castanhola	0	0	0	0	0	0	0	0	0	0	0	0	0	0	0	0	1	0	14	3	3	0	9	3
Phyllodytes_magnus	3	2	1	3	1	1	1	0	6	2	8	9	2	2	1	2	1	1	0	0	0	2	7	0
Phyllodytes_megatympanum	2	1	1	0	0	0	0	1	2	2	1	1	0	2	2	0	1	2	3	11	0	0	1	0
Phyllomedusa_burmeisteri	0	0	0	0	0	0	1	0	1	0	1	0	1	3	0	0	1	0	0	0	1	0	0	0
Physalaemus_erikae	0	0	0	0	0	1	0	0	0	0	0	0	0	0	0	0	0	0	0	0	0	0	0	0
Proceratophrys_schirchi	0	0	1	0	0	0	1	1	1	1	0	0	0	0	0	0	0	0	0	0	0	0	0	0
Rhinella_crucifer	0	0	0	1	0	0	0	0	0	0	0	0	0	0	0	1	0	1	0	0	0	0	1	1
Rhinella_hoogmoedi	1	0	0	1	0	0	0	0	0	0	0	0	0	0	0	0	0	0	0	0	0	0	0	0
Scinax_eurydice	1	1	1	1	0	1	2	1	2	1	5	0	0	0	0	0	0	0	0	1	1	0	0	0
Ololygon_strigilata	0	0	0	0	0	0	0	0	0	0	0	0	0	0	0	0	0	0	0	0	0	1	1	0
Trachycephalus_mesophaeus	2	0	1	0	0	0	0	2	0	1	1	0	0	0	0	0	0	1	0	1	0	0	0	0
Trachycephalus_nigromaculatus	1	0	0	0	1	0	0	0	0	0	0	0	0	0	0	0	0	0	0	0	0	0	0	0
