# Supplementary material for: From lowlands to highlands: how elevation and habitat complexity drive anuran multidimensional diversity?
Source: PeerJ. 2025 Oct 8;13:e19561. doi: 10.7717/peerj.19561 (PMC12514998; doi:10.7717/peerj.19561)
Supplement: Supplemental Information 2 — The R code used to perform the alpha and beta multidimensional diversity analyses, as well as the datasets used in this work. [file peerj-13-19561-s002.zip › R_code/output/fun_diversity.csv]

transect	fg.richness	fg.diversity	dom.fg
t_21	5.64441059751394	2.99038526846716	2.46476233952778
t_22	5.01791349480739	2.65540725664366	1.97566396471021
t_23	4.4363331002999	2.76216426562695	2.31086476920108
t_24	4.46777084290619	3.01868113256503	2.73773878386032
t_25	3.50054354480587	1.89589389790806	1.54560362217511
t_26	4.2648322430951	2.91187728795527	2.62656543347785
t_41	3.99987201379502	2.91090200563125	2.50362189862472
t_42	4.8524329626648	3.043190759036	2.40781204571373
t_43	5.38215385561569	3.40016518250555	2.74114932256195
t_44	4.40545404232143	2.78559020201987	2.36728447757625
t_45	5.04080450091667	3.33700450529488	2.82840559110158
t_46	4.23476144384621	3.03962798072187	2.64262124334953
t_61	4.10263724484	2.62348844574934	2.18838107534677
t_62	4.03532648685978	2.09160384298965	1.64777749424444
t_63	3.80981585129393	2.88893463549708	2.55072143472974
t_64	4.26756757903312	2.27336648613363	1.85100833391082
t_65	3.85199914086741	2.67448445346816	2.30807599774349
t_66	5.25552210517408	2.96710297428626	2.31998751749007
t_81	5.13840204702075	3.67287734508976	3.24915359493125
t_82	5.77161847601118	3.6140283554826	2.85187502265363
t_83	4.46004126512079	1.92130281567961	1.49946002936778
t_84	4.53442862817912	2.77980768368635	2.36365109212609
t_85	5.3583269088621	3.09272824464121	2.70518589326455
t_86	5.01238379313502	3.74211560048896	3.36968157856026
