# Supplementary material for: From lowlands to highlands: how elevation and habitat complexity drive anuran multidimensional diversity?
Source: PeerJ. 2025 Oct 8;13:e19561. doi: 10.7717/peerj.19561 (PMC12514998; doi:10.7717/peerj.19561)
Supplement: Supplemental Information 2 — The R code used to perform the alpha and beta multidimensional diversity analyses, as well as the datasets used in this work. [file peerj-13-19561-s002.zip › R_code/output/nodes_mod.csv]

species	genus	family
Gymnophonia_sp._SDB-2011c	Gymnophonia	na
Gymnophonia_sp._SDB-2011a	Gymnophonia	na
Gymnophonia_sp._SDB-2011e	Gymnophonia	na
Gymnophonia_sp._SDB-2011d	Gymnophonia	na
Gymnophonia_sp._SDB-2011b	Gymnophonia	na
Boulengerula_boulengeri	Boulengerula	Herpelidae
Boulengerula_niedeni	Boulengerula	Herpelidae
Boulengerula_taitana	Boulengerula	Herpelidae
Boulengerula_changamwensis	Boulengerula	Herpelidae
Boulengerula_uluguruensis	Boulengerula	Herpelidae
Boulengerula_fischeri	Boulengerula	Herpelidae
Herpele_squalostoma	Herpele	Herpelidae
Chikila_fulleri	Chikila	Chikilidae
Microcaecilia_sp._PZ-2009	Microcaecilia	Siphonopidae
Microcaecilia_unicolor	Microcaecilia	Siphonopidae
Microcaecilia_dermatophaga	Microcaecilia	Siphonopidae
Luetkenotyphlus_brasiliensis	Luetkenotyphlus	Siphonopidae
Siphonops_hardyi	Siphonops	Siphonopidae
Siphonops_paulensis	Siphonops	Siphonopidae
Siphonops_annulatus	Siphonops	Siphonopidae
Geotrypetes_seraphini	Geotrypetes	Dermophiidae
Gymnopis_multiplicata	Gymnopis	Dermophiidae
Dermophis_parviceps	Dermophis	Dermophiidae
Dermophis_oaxacae	Dermophis	Dermophiidae
Dermophis_mexicanus	Dermophis	Dermophiidae
Schistometopum_gregorii	Schistometopum	Dermophiidae
Schistometopum_thomense	Schistometopum	Dermophiidae
Hypogeophis_brevis	Hypogeophis	Grandisoniidae
Hypogeophis_rostratus	Hypogeophis	Grandisoniidae
Grandisonia_sechellensis	Grandisonia	Grandisoniidae
Grandisonia_larvata	Grandisonia	Grandisoniidae
Grandisonia_alternans	Grandisonia	Grandisoniidae
Praslinia_cooperi	Praslinia	Grandisoniidae
Indotyphlus_battersbyi	Indotyphlus	Grandisoniidae
Indotyphlus_maharashtraensis	Indotyphlus	Grandisoniidae
Gegeneophis_mhadeiensis	Gegeneophis	Grandisoniidae
Gegeneophis_cf._mhadeiensis_DSM-2011	Gegeneophis	Grandisoniidae
Gegeneophis_goaensis	Gegeneophis	Grandisoniidae
Gegeneophis_danieli	Gegeneophis	Grandisoniidae
Gegeneophis_madhavai	Gegeneophis	Grandisoniidae
Gegeneophis_carnosus	Gegeneophis	Grandisoniidae
Gegeneophis_seshachari	Gegeneophis	Grandisoniidae
Gegeneophis_sp._DSM-2011	Gegeneophis	Grandisoniidae
Gegeneophis_krishni	Gegeneophis	Grandisoniidae
Gegeneophis_ramaswamii	Gegeneophis	Grandisoniidae
Idiocranium_cf._russeli_BMNH_2008.409	Idiocranium	Grandisoniidae
Chthonerpeton_indistinctum	Chthonerpeton	Typhlonectidae
Potomotyphlus_kaupii	Potomotyphlus	Typhlonectidae
Typhlonectes_natans	Typhlonectes	Typhlonectidae
Caecilia_tentaculata	Caecilia	Caeciliidae
Caecilia_gracilis	Caecilia	Caeciliidae
Caecilia_volcani	Caecilia	Caeciliidae
Oscaecilia_ochrocephala	Oscaecilia	Caeciliidae
Scolecomorphus_uluguruensis	Scolecomorphus	Scolecomorphidae
Scolecomorphus_vittatus	Scolecomorphus	Scolecomorphidae
Crotaphatrema_tchabalmboensis	Crotaphatrema	Scolecomorphidae
Crotaphatrema_lamottei	Crotaphatrema	Scolecomorphidae
Ichthyophis_kohtaoensis	Ichthyophis	Ichthyophiidae
Ichthyophis_asplenius	Ichthyophis	Ichthyophiidae
Ichthyophis_larutensis	Ichthyophis	Ichthyophiidae
Ichthyophis_biangularis	Ichthyophis	Ichthyophiidae
Ichthyophis_tricolor	Ichthyophis	Ichthyophiidae
Ichthyophis_orthoplicatus	Ichthyophis	Ichthyophiidae
Ichthyophis_glutinosus	Ichthyophis	Ichthyophiidae
Uraeotyphlus_cf._oxyurus_MW-212	Uraeotyphlus	Ichthyophiidae
Uraeotyphlus_gansi	Uraeotyphlus	Ichthyophiidae
Uraeotyphlus_bombayensis	Uraeotyphlus	Ichthyophiidae
Epicrionops	Epicrionops	Rhinatrematidae
Rhinatrema_bivittatum	Rhinatrema	Rhinatrematidae
Rhinatrema_nigrum	Rhinatrema	Rhinatrematidae
Andrias_davidianus	Andrias	Cryptobranchidae
Andrias_japonicus	Andrias	Cryptobranchidae
Cryptobranchus_alleganiensis	Cryptobranchus	Cryptobranchidae
Onychodactylus_japonicus	Onychodactylus	Hynobiidae
Onychodactylus_zhangyapingi	Onychodactylus	Hynobiidae
Onychodactylus_fischeri	Onychodactylus	Hynobiidae
Pseudohynobius_jinfo	Pseudohynobius	Hynobiidae
Pseudohynobius_kuankuoshuiensis	Pseudohynobius	Hynobiidae
Liua_shihi	Liua	Hynobiidae
Liua_tsinpaensis	Liua	Hynobiidae
Pseudohynobius_shuichengensis	Pseudohynobius	Hynobiidae
Pseudohynobius_flavomaculatus	Pseudohynobius	Hynobiidae
Pseudohynobius_puxiongensis	Pseudohynobius	Hynobiidae
Batrachuperus_yenyuanensis	Batrachuperus	Hynobiidae
Batrachuperus_pinchonii	Batrachuperus	Hynobiidae
Batrachuperus_londongensis	Batrachuperus	Hynobiidae
Batrachuperus_karlschmidti	Batrachuperus	Hynobiidae
Batrachuperus_tibetanus	Batrachuperus	Hynobiidae
Salamandrella_keyserlingii	Salamandrella	Hynobiidae
Salamandrella_tridactyla	Salamandrella	Hynobiidae
Hynobius_chinensis	Hynobius	Hynobiidae
Hynobius_maoershanensis	Hynobius	Hynobiidae
Hynobius_guabangshanensis	Hynobius	Hynobiidae
Hynobius_yiwuensis	Hynobius	Hynobiidae
Hynobius_amjiensis	Hynobius	Hynobiidae
Hynobius_naevius	Hynobius	Hynobiidae
Hynobius_hidamontanus	Hynobius	Hynobiidae
Hynobius_leechii	Hynobius	Hynobiidae
Hynobius_yangi	Hynobius	Hynobiidae
Hynobius_quelpaertensis	Hynobius	Hynobiidae
Hynobius_nebulosus	Hynobius	Hynobiidae
Hynobius_dunni	Hynobius	Hynobiidae
Hynobius_okiensis	Hynobius	Hynobiidae
Hynobius_tsuensis	Hynobius	Hynobiidae
Hynobius_katoi	Hynobius	Hynobiidae
Hynobius_lichenatus	Hynobius	Hynobiidae
Hynobius_tokyoensis	Hynobius	Hynobiidae
Hynobius_nigrescens	Hynobius	Hynobiidae
Hynobius_takedai	Hynobius	Hynobiidae
Hynobius_abei	Hynobius	Hynobiidae
Hynobius_stejnegeri	Hynobius	Hynobiidae
Hynobius_kimurae	Hynobius	Hynobiidae
Hynobius_boulengeri	Hynobius	Hynobiidae
Hynobius_fucus	Hynobius	Hynobiidae
Hynobius_arisanensis	Hynobius	Hynobiidae
Hynobius_sonani	Hynobius	Hynobiidae
Hynobius_formosanus	Hynobius	Hynobiidae
Hynobius_glacialis	Hynobius	Hynobiidae
Hynobius_retardatus	Hynobius	Hynobiidae
Pachyhynobius_shangchengensis	Pachyhynobius	Hynobiidae
Ranodon_sibiricus	Ranodon	Hynobiidae
Paradactylodon_mustersi	Paradactylodon	Hynobiidae
Paradactylodon_persicus	Paradactylodon	Hynobiidae
Siren_intermedia	Siren	Sirenidae
Siren_lacertina	Siren	Sirenidae
Pseudobranchus_striatus	Pseudobranchus	Sirenidae
Pseudobranchus_axanthus	Pseudobranchus	Sirenidae
Dicamptodon_tenebrosus	Dicamptodon	Ambystomatidae
Dicamptodon_copei	Dicamptodon	Ambystomatidae
Dicamptodon_aterrimus	Dicamptodon	Ambystomatidae
Dicamptodon_ensatus	Dicamptodon	Ambystomatidae
Ambystoma_talpoideum	Ambystoma	Ambystomatidae
Ambystoma_mexicanum	Ambystoma	Ambystomatidae
Ambystoma_andersoni	Ambystoma	Ambystomatidae
Ambystoma_dumerilii	Ambystoma	Ambystomatidae
Ambystoma_ordinarium	Ambystoma	Ambystomatidae
Ambystoma_tigrinum	Ambystoma	Ambystomatidae
Ambystoma_californiense	Ambystoma	Ambystomatidae
Ambystoma_maculatum	Ambystoma	Ambystomatidae
Ambystoma_jeffersonianum	Ambystoma	Ambystomatidae
Ambystoma_laterale	Ambystoma	Ambystomatidae
Ambystoma_macrodactylum	Ambystoma	Ambystomatidae
Ambystoma_barbouri	Ambystoma	Ambystomatidae
Ambystoma_unisexual_hybrid_complex	Ambystoma	Ambystomatidae
Ambystoma_texanum	Ambystoma	Ambystomatidae
Ambystoma_mabeei	Ambystoma	Ambystomatidae
Ambystoma_cingulatum	Ambystoma	Ambystomatidae
Ambystoma_opacum	Ambystoma	Ambystomatidae
Ambystoma_gracile	Ambystoma	Ambystomatidae
Salamandrina_terdigitata	Salamandrina	Salamandridae
Salamandrina_perspicillata	Salamandrina	Salamandridae
Lyciasalamandra_luschani	Lyciasalamandra	Salamandridae
Lyciasalamandra_helverseni	Lyciasalamandra	Salamandridae
Lyciasalamandra_fazilae	Lyciasalamandra	Salamandridae
Lyciasalamandra_billae	Lyciasalamandra	Salamandridae
Lyciasalamandra_antalyana	Lyciasalamandra	Salamandridae
Lyciasalamandra_atifi	Lyciasalamandra	Salamandridae
Lyciasalamandra_flavimembris	Lyciasalamandra	Salamandridae
Salamandra_algira	Salamandra	Salamandridae
Salamandra_salamandra	Salamandra	Salamandridae
Salamandra_infraimmaculata	Salamandra	Salamandridae
Salamandra_corsica	Salamandra	Salamandridae
Salamandra_atra	Salamandra	Salamandridae
Salamandra_lanzai	Salamandra	Salamandridae
Chioglossa_lusitanica	Chioglossa	Salamandridae
Mertensiella_caucasica	Mertensiella	Salamandridae
Echinotriton_andersoni	Echinotriton	Salamandridae
Echinotriton_chinhaiensis	Echinotriton	Salamandridae
Tylototriton_uyenoi	Tylototriton	Salamandridae
Tylototriton_shanjing	Tylototriton	Salamandridae
Tylototriton_yangi	Tylototriton	Salamandridae
Tylototriton_kweichowensis	Tylototriton	Salamandridae
Tylototriton_verrucosus	Tylototriton	Salamandridae
Tylototriton_taliangensis	Tylototriton	Salamandridae
Tylototriton_wenxianensis	Tylototriton	Salamandridae
Tylototriton_asperrimus	Tylototriton	Salamandridae
Tylototriton_lizhenchangi	Tylototriton	Salamandridae
Tylototriton_panhai	Tylototriton	Salamandridae
Tylototriton_vietnamensis	Tylototriton	Salamandridae
Tylototriton_ziegleri	Tylototriton	Salamandridae
Tylototriton_notialis	Tylototriton	Salamandridae
Tylototriton_hainanensis	Tylototriton	Salamandridae
Pleurodeles_waltl	Pleurodeles	Salamandridae
Pleurodeles_nebulosus	Pleurodeles	Salamandridae
Pleurodeles_poireti	Pleurodeles	Salamandridae
Ichthyosaura_alpestris	Ichthyosaura	Salamandridae
Lissotriton_helveticus	Lissotriton	Salamandridae
Lissotriton_montandoni	Lissotriton	Salamandridae
Lissotriton_vulgaris_ampelensis	Lissotriton	Salamandridae
Lissotriton_vulgaris_vulgaris	Lissotriton	Salamandridae
Lissotriton_vulgaris_meridionalis	Lissotriton	Salamandridae
Lissotriton_vulgaris_graecus	Lissotriton	Salamandridae
Lissotriton_vulgaris_schmidtlerorum	Lissotriton	Salamandridae
Lissotriton_kosswigi	Lissotriton	Salamandridae
Lissotriton_vulgaris_lantzi	Lissotriton	Salamandridae
Lissotriton_boscai	Lissotriton	Salamandridae
Lissotriton_italicus	Lissotriton	Salamandridae
Ommatotriton_vittatus	Ommatotriton	Salamandridae
Ommatotriton_ophryticus	Ommatotriton	Salamandridae
Neurergus_strauchii	Neurergus	Salamandridae
Neurergus_derjugini	Neurergus	Salamandridae
Neurergus_crocatus	Neurergus	Salamandridae
Neurergus_kaiseri	Neurergus	Salamandridae
Calotriton_asper	Calotriton	Salamandridae
Calotriton_arnoldi	Calotriton	Salamandridae
Triturus_pygmaeus	Triturus	Salamandridae
Triturus_marmoratus	Triturus	Salamandridae
Triturus_dobrogicus	Triturus	Salamandridae
Triturus_cristatus	Triturus	Salamandridae
Triturus_macedonicus	Triturus	Salamandridae
Triturus_carnifex	Triturus	Salamandridae
Triturus_anatolicus	Triturus	Salamandridae
Triturus_ivanbureschi	Triturus	Salamandridae
Triturus_karelinii	Triturus	Salamandridae
Paramesotriton_yunwuensis	Paramesotriton	Salamandridae
Paramesotriton_longliensis	Paramesotriton	Salamandridae
Paramesotriton_zhijinensis	Paramesotriton	Salamandridae
Paramesotriton_caudopunctatus	Paramesotriton	Salamandridae
Paramesotriton_fuzhongensis	Paramesotriton	Salamandridae
Paramesotriton_guangxiensis	Paramesotriton	Salamandridae
Paramesotriton_deloustali	Paramesotriton	Salamandridae
Paramesotriton_hongkongensis	Paramesotriton	Salamandridae
Paramesotriton_chinensis	Paramesotriton	Salamandridae
Pachytriton_moi	Pachytriton	Salamandridae
Pachytriton_inexpectatus	Pachytriton	Salamandridae
Pachytriton_changi	Pachytriton	Salamandridae
Pachytriton_feii	Pachytriton	Salamandridae
Pachytriton_granulosus	Pachytriton	Salamandridae
Pachytriton_brevipes	Pachytriton	Salamandridae
Pachytriton_xanthospilos	Pachytriton	Salamandridae
Pachytriton_archospotus	Pachytriton	Salamandridae
Laotriton_laoensis	Laotriton	Salamandridae
Hypselotriton_cyanurus	Hypselotriton	Salamandridae
Hypselotriton_glaucus	Hypselotriton	Salamandridae
Hypselotriton_fudingensis	Hypselotriton	Salamandridae
Hypselotriton_orientalis	Hypselotriton	Salamandridae
Hypselotriton_orphicus	Hypselotriton	Salamandridae
Cynops_ensicauda	Cynops	Salamandridae
Cynops_pyrrhogaster	Cynops	Salamandridae
Euproctus_montanus	Euproctus	Salamandridae
Euproctus_platycephalus	Euproctus	Salamandridae
Taricha_rivularis	Taricha	Salamandridae
Taricha_torosa	Taricha	Salamandridae
Taricha_granulosa	Taricha	Salamandridae
Notophthalmus_meridionalis	Notophthalmus	Salamandridae
Notophthalmus_perstriatus	Notophthalmus	Salamandridae
Notophthalmus_viridescens	Notophthalmus	Salamandridae
Amphiuma_tridactylum	Amphiuma	Amphiumidae
Amphiuma_pholeter	Amphiuma	Amphiumidae
Amphiuma_means	Amphiuma	Amphiumidae
Plethodon_cheoah	Plethodon	Plethodontidae
Plethodon_chattahoochee	Plethodon	Plethodontidae
Plethodon_shermani	Plethodon	Plethodontidae
Plethodon_cylindraceus	Plethodon	Plethodontidae
Plethodon_variolatus	Plethodon	Plethodontidae
Plethodon_chlorobryonis	Plethodon	Plethodontidae
Plethodon_amplus	Plethodon	Plethodontidae
Plethodon_meridianus	Plethodon	Plethodontidae
Plethodon_montanus	Plethodon	Plethodontidae
Plethodon_glutinosus	Plethodon	Plethodontidae
Plethodon_ocmulgee	Plethodon	Plethodontidae
Plethodon_savannah	Plethodon	Plethodontidae
Plethodon_kisatchie	Plethodon	Plethodontidae
Plethodon_sequoyah	Plethodon	Plethodontidae
Plethodon_albagula	Plethodon	Plethodontidae
Plethodon_kiamichi	Plethodon	Plethodontidae
Plethodon_mississippi	Plethodon	Plethodontidae
Plethodon_aureolus	Plethodon	Plethodontidae
Plethodon_metcalfi	Plethodon	Plethodontidae
Plethodon_jordani	Plethodon	Plethodontidae
Plethodon_ouachitae	Plethodon	Plethodontidae
Plethodon_fourchensis	Plethodon	Plethodontidae
Plethodon_caddoensis	Plethodon	Plethodontidae
Plethodon_kentucki	Plethodon	Plethodontidae
Plethodon_petraeus	Plethodon	Plethodontidae
Plethodon_ventralis	Plethodon	Plethodontidae
Plethodon_dorsalis	Plethodon	Plethodontidae
Plethodon_angusticlavius	Plethodon	Plethodontidae
Plethodon_welleri	Plethodon	Plethodontidae
Plethodon_punctatus	Plethodon	Plethodontidae
Plethodon_wehrlei	Plethodon	Plethodontidae
Plethodon_websteri	Plethodon	Plethodontidae
Plethodon_shenandoah	Plethodon	Plethodontidae
Plethodon_cinereus	Plethodon	Plethodontidae
Plethodon_electromorphus	Plethodon	Plethodontidae
Plethodon_richmondi	Plethodon	Plethodontidae
Plethodon_hubrichti	Plethodon	Plethodontidae
Plethodon_nettingi	Plethodon	Plethodontidae
Plethodon_virginia	Plethodon	Plethodontidae
Plethodon_hoffmani	Plethodon	Plethodontidae
Plethodon_sherando	Plethodon	Plethodontidae
Plethodon_serratus	Plethodon	Plethodontidae
Plethodon_idahoensis	Plethodon	Plethodontidae
Plethodon_vandykei	Plethodon	Plethodontidae
Plethodon_larselli	Plethodon	Plethodontidae
Plethodon_neomexicanus	Plethodon	Plethodontidae
Plethodon_stormi	Plethodon	Plethodontidae
Plethodon_elongatus	Plethodon	Plethodontidae
Plethodon_asupak	Plethodon	Plethodontidae
Plethodon_vehiculum	Plethodon	Plethodontidae
Plethodon_dunni	Plethodon	Plethodontidae
Hydromantes_shastae	Hydromantes	Plethodontidae
Hydromantes_platycephalus	Hydromantes	Plethodontidae
Hydromantes_brunus	Hydromantes	Plethodontidae
Speleomantes_genei	Speleomantes	Plethodontidae
Speleomantes_sarrabusensis	Speleomantes	Plethodontidae
Speleomantes_supramontis	Speleomantes	Plethodontidae
Speleomantes_flavus	Speleomantes	Plethodontidae
Speleomantes_imperialis	Speleomantes	Plethodontidae
Speleomantes_italicus	Speleomantes	Plethodontidae
Speleomantes_strinatii	Speleomantes	Plethodontidae
Karsenia_koreana	Karsenia	Plethodontidae
Phaeognathus_hubrichti	Phaeognathus	Plethodontidae
Desmognathus_organi	Desmognathus	Plethodontidae
Desmognathus_wrighti	Desmognathus	Plethodontidae
Desmognathus_orestes	Desmognathus	Plethodontidae
Desmognathus_ochrophaeus	Desmognathus	Plethodontidae
Desmognathus_ocoee	Desmognathus	Plethodontidae
Desmognathus_santeetlah	Desmognathus	Plethodontidae
Desmognathus_conanti	Desmognathus	Plethodontidae
Desmognathus_apalachicolae	Desmognathus	Plethodontidae
Desmognathus_auriculatus	Desmognathus	Plethodontidae
Desmognathus_planiceps	Desmognathus	Plethodontidae
Desmognathus_welteri	Desmognathus	Plethodontidae
Desmognathus_brimleyorum	Desmognathus	Plethodontidae
Desmognathus_carolinensis	Desmognathus	Plethodontidae
Desmognathus_monticola	Desmognathus	Plethodontidae
Desmognathus_imitator	Desmognathus	Plethodontidae
Desmognathus_abditus	Desmognathus	Plethodontidae
Desmognathus_marmoratus	Desmognathus	Plethodontidae
Desmognathus_folkertsi	Desmognathus	Plethodontidae
Desmognathus_aeneus	Desmognathus	Plethodontidae
Aneides_aeneus	Aneides	Plethodontidae
Aneides_vagrans	Aneides	Plethodontidae
Aneides_ferreus	Aneides	Plethodontidae
Aneides_flavipunctatus	Aneides	Plethodontidae
Aneides_lugubris	Aneides	Plethodontidae
Aneides_hardii	Aneides	Plethodontidae
Ensatina_eschscholtzii	Ensatina	Plethodontidae
Nyctanolis_pernix	Nyctanolis	Plethodontidae
Dendrotriton_cuchumatanus	Dendrotriton	Plethodontidae
Dendrotriton_chujorum	Dendrotriton	Plethodontidae
Dendrotriton_kekchiorum	Dendrotriton	Plethodontidae
Dendrotriton_rabbi	Dendrotriton	Plethodontidae
Dendrotriton_bromeliacius	Dendrotriton	Plethodontidae
Dendrotriton_xolocalcae	Dendrotriton	Plethodontidae
Dendrotriton_megarhinus	Dendrotriton	Plethodontidae
Dendrotriton_sanctibarbarus	Dendrotriton	Plethodontidae
Bradytriton_silus	Bradytriton	Plethodontidae
Oedipina_quadra	Oedipina	Plethodontidae
Oedipina_nica	Oedipina	Plethodontidae
Oedipina_kasios	Oedipina	Plethodontidae
Oedipina_sp._LDW_11270	Oedipina	Plethodontidae
Oedipina_stenopodia	Oedipina	Plethodontidae
Oedipina_collaris	Oedipina	Plethodontidae
Oedipina_grandis	Oedipina	Plethodontidae
Oedipina_poelzi	Oedipina	Plethodontidae
Oedipina_pseudouniformis	Oedipina	Plethodontidae
Oedipina_cyclocauda	Oedipina	Plethodontidae
Oedipina_koehleri	Oedipina	Plethodontidae
Oedipina_leptopoda	Oedipina	Plethodontidae
Oedipina_uniformis	Oedipina	Plethodontidae
Oedipina_pacificensis	Oedipina	Plethodontidae
Oedipina_gracilis	Oedipina	Plethodontidae
Oedipina_savagei	Oedipina	Plethodontidae
Oedipina_alleni	Oedipina	Plethodontidae
Oedipina_parvipes	Oedipina	Plethodontidae
Oedipina_complex	Oedipina	Plethodontidae
Oedipina_maritima	Oedipina	Plethodontidae
Oedipina_carablanca	Oedipina	Plethodontidae
Oedipina_elongata	Oedipina	Plethodontidae
Oedipina_tomasi	Oedipina	Plethodontidae
Oedipina_gephyra	Oedipina	Plethodontidae
Nototriton_gamezi	Nototriton	Plethodontidae
Nototriton_abscondens	Nototriton	Plethodontidae
Nototriton_guanacaste	Nototriton	Plethodontidae
Nototriton_saslaya	Nototriton	Plethodontidae
Nototriton_richardi	Nototriton	Plethodontidae
Nototriton_picucha	Nototriton	Plethodontidae
Nototriton_lignicola	Nototriton	Plethodontidae
Nototriton_stuarti	Nototriton	Plethodontidae
Nototriton_brodiei	Nototriton	Plethodontidae
Nototriton_barbouri	Nototriton	Plethodontidae
Nototriton_limnospectator	Nototriton	Plethodontidae
Nototriton_tomamorum	Nototriton	Plethodontidae
Cryptotriton_alvarezdeltoroi	Cryptotriton	Plethodontidae
Cryptotriton_sierraminensis	Cryptotriton	Plethodontidae
Cryptotriton_veraepacis	Cryptotriton	Plethodontidae
Cryptotriton_monzoni	Cryptotriton	Plethodontidae
Cryptotriton_nasalis	Cryptotriton	Plethodontidae
Parvimolge_townsendi	Parvimolge	Plethodontidae
Ixalotriton_niger	Ixalotriton	Plethodontidae
Ixalotriton_parvus	Ixalotriton	Plethodontidae
Pseudoeurycea_unguidentis	Pseudoeurycea	Plethodontidae
Pseudoeurycea_sp._IBH_26444	Pseudoeurycea	Plethodontidae
Pseudoeurycea_ruficauda	Pseudoeurycea	Plethodontidae
Pseudoeurycea_saltator	Pseudoeurycea	Plethodontidae
Pseudoeurycea_juarezi	Pseudoeurycea	Plethodontidae
Pseudoeurycea_aurantia	Pseudoeurycea	Plethodontidae
Pseudoeurycea_obesa	Pseudoeurycea	Plethodontidae
Pseudoeurycea_mystax	Pseudoeurycea	Plethodontidae
Pseudoeurycea_werleri	Pseudoeurycea	Plethodontidae
Pseudoeurycea_conanti	Pseudoeurycea	Plethodontidae
Pseudoeurycea_orchimelas	Pseudoeurycea	Plethodontidae
Pseudoeurycea_orchileucos	Pseudoeurycea	Plethodontidae
Pseudoeurycea_lineola	Pseudoeurycea	Plethodontidae
Pseudoeurycea_nigromaculata	Pseudoeurycea	Plethodontidae
Pseudoeurycea_lynchi	Pseudoeurycea	Plethodontidae
Pseudoeurycea_firscheini	Pseudoeurycea	Plethodontidae
Pseudoeurycea_leprosa	Pseudoeurycea	Plethodontidae
Pseudoeurycea_papenfussi	Pseudoeurycea	Plethodontidae
Pseudoeurycea_smithi	Pseudoeurycea	Plethodontidae
Pseudoeurycea_robertsi	Pseudoeurycea	Plethodontidae
Pseudoeurycea_altamontana	Pseudoeurycea	Plethodontidae
Pseudoeurycea_longicauda	Pseudoeurycea	Plethodontidae
Pseudoeurycea_mixcoatl	Pseudoeurycea	Plethodontidae
Pseudoeurycea_tenchalli	Pseudoeurycea	Plethodontidae
Pseudoeurycea_sp._2_GPO-2001	Pseudoeurycea	Plethodontidae
Pseudoeurycea_anitae	Pseudoeurycea	Plethodontidae
Pseudoeurycea_cochranae	Pseudoeurycea	Plethodontidae
Pseudoeurycea_melanomolga	Pseudoeurycea	Plethodontidae
Pseudoeurycea_gadovii	Pseudoeurycea	Plethodontidae
Pseudoeurycea_rex	Pseudoeurycea	Plethodontidae
Pseudoeurycea_goebeli	Pseudoeurycea	Plethodontidae
Pseudoeurycea_exspectata	Pseudoeurycea	Plethodontidae
Pseudoeurycea_brunnata	Pseudoeurycea	Plethodontidae
Aquiloeurycea_quetzalanensis	Aquiloeurycea	Plethodontidae
Aquiloeurycea_cephalica	Aquiloeurycea	Plethodontidae
Aquiloeurycea_cafetalera	Aquiloeurycea	Plethodontidae
Aquiloeurycea_scandens	Aquiloeurycea	Plethodontidae
Aquiloeurycea_galeanae	Aquiloeurycea	Plethodontidae
Isthmura_boneti	Isthmura	Plethodontidae
Isthmura_maxima	Isthmura	Plethodontidae
Isthmura_naucampatepetl	Isthmura	Plethodontidae
Isthmura_gigantea	Isthmura	Plethodontidae
Isthmura_bellii	Isthmura	Plethodontidae
Bolitoglossa_aureogularis	Bolitoglossa	Plethodontidae
Bolitoglossa_robinsoni	Bolitoglossa	Plethodontidae
Bolitoglossa_aurae	Bolitoglossa	Plethodontidae
Bolitoglossa_jugivagans	Bolitoglossa	Plethodontidae
Bolitoglossa_cf._peruviana_lower_Napo/Aguarico	Bolitoglossa	Plethodontidae
Bolitoglossa_cf._peruviana_upper_Aguarico	Bolitoglossa	Plethodontidae
Bolitoglossa_sp._35_AFJ-2020	Bolitoglossa	Plethodontidae
Bolitoglossa_sp._26_AFJ-2020	Bolitoglossa	Plethodontidae
Bolitoglossa_peruviana	Bolitoglossa	Plethodontidae
Bolitoglossa_altamazonica	Bolitoglossa	Plethodontidae
Bolitoglossa_cf._peruviana_upper_Napo	Bolitoglossa	Plethodontidae
Bolitoglossa_sp._Condor	Bolitoglossa	Plethodontidae
Bolitoglossa_sp._ECSanFran	Bolitoglossa	Plethodontidae
Bolitoglossa_sp._34_AFJ-2020	Bolitoglossa	Plethodontidae
Bolitoglossa_sp._13_AFJ-2020	Bolitoglossa	Plethodontidae
Bolitoglossa_sp._12_AFJ-2020	Bolitoglossa	Plethodontidae
Bolitoglossa_sp._10_AFJ-2020	Bolitoglossa	Plethodontidae
Bolitoglossa_sp._09_AFJ-2020	Bolitoglossa	Plethodontidae
Bolitoglossa_sp._11_AFJ-2020	Bolitoglossa	Plethodontidae
Bolitoglossa_palmata	Bolitoglossa	Plethodontidae
Bolitoglossa_equatoriana	Bolitoglossa	Plethodontidae
Bolitoglossa_cf._equatoriana_upper_equatoriana	Bolitoglossa	Plethodontidae
Bolitoglossa_sp._31_AFJ-2020	Bolitoglossa	Plethodontidae
Bolitoglossa_sp._30_AFJ-2020	Bolitoglossa	Plethodontidae
Bolitoglossa_sp._29_AFJ-2020	Bolitoglossa	Plethodontidae
Bolitoglossa_paraensis	Bolitoglossa	Plethodontidae
Bolitoglossa_sp._32_AFJ-2020	Bolitoglossa	Plethodontidae
Bolitoglossa_sp._28_AFJ-2020	Bolitoglossa	Plethodontidae
Bolitoglossa_sp._27_AFJ-2020	Bolitoglossa	Plethodontidae
Bolitoglossa_sp._24_AFJ-2020	Bolitoglossa	Plethodontidae
Bolitoglossa_sp._25_AFJ-2020	Bolitoglossa	Plethodontidae
Bolitoglossa_sp._23_AFJ-2020	Bolitoglossa	Plethodontidae
Bolitoglossa_tapajonica	Bolitoglossa	Plethodontidae
Bolitoglossa_sp._22_AFJ-2020	Bolitoglossa	Plethodontidae
Bolitoglossa_sp._21_AFJ-2020	Bolitoglossa	Plethodontidae
Bolitoglossa_madeira	Bolitoglossa	Plethodontidae
Bolitoglossa_sp._19_AFJ-2020	Bolitoglossa	Plethodontidae
Bolitoglossa_caldwellae	Bolitoglossa	Plethodontidae
Bolitoglossa_sp._17_AFJ-2020	Bolitoglossa	Plethodontidae
Bolitoglossa_sp._02_AFJ-2020	Bolitoglossa	Plethodontidae
Bolitoglossa_sp._01_AFJ-2020	Bolitoglossa	Plethodontidae
Bolitoglossa_sp._07_AFJ-2020	Bolitoglossa	Plethodontidae
Bolitoglossa_sp._06_AFJ-2020	Bolitoglossa	Plethodontidae
Bolitoglossa_sp._03_AFJ-2020	Bolitoglossa	Plethodontidae
Bolitoglossa_sp._05_AFJ-2020	Bolitoglossa	Plethodontidae
Bolitoglossa_sp._04_AFJ-2020	Bolitoglossa	Plethodontidae
Bolitoglossa_sp._33_AFJ-2020	Bolitoglossa	Plethodontidae
Bolitoglossa_nicefori	Bolitoglossa	Plethodontidae
Bolitoglossa_guaneae	Bolitoglossa	Plethodontidae
Bolitoglossa_yariguiensis	Bolitoglossa	Plethodontidae
Bolitoglossa_sp._GGD_640	Bolitoglossa	Plethodontidae
Bolitoglossa_leandrae	Bolitoglossa	Plethodontidae
Bolitoglossa_mucuyensis	Bolitoglossa	Plethodontidae
Bolitoglossa_sp._MOE_1	Bolitoglossa	Plethodontidae
Bolitoglossa_orestes	Bolitoglossa	Plethodontidae
Bolitoglossa_tamaense	Bolitoglossa	Plethodontidae
Bolitoglossa_adspersa	Bolitoglossa	Plethodontidae
Bolitoglossa_sp._MGP-1	Bolitoglossa	Plethodontidae
Bolitoglossa_hypacra	Bolitoglossa	Plethodontidae
Bolitoglossa_sp._GGD_111	Bolitoglossa	Plethodontidae
Bolitoglossa_cuna	Bolitoglossa	Plethodontidae
Bolitoglossa_medemi	Bolitoglossa	Plethodontidae
Bolitoglossa_biseriata	Bolitoglossa	Plethodontidae
Bolitoglossa_sima	Bolitoglossa	Plethodontidae
Bolitoglossa_lozanoi	Bolitoglossa	Plethodontidae
Bolitoglossa_taylori	Bolitoglossa	Plethodontidae
Bolitoglossa_vallecula	Bolitoglossa	Plethodontidae
Bolitoglossa_walkeri	Bolitoglossa	Plethodontidae
Bolitoglossa_sp._Chilma	Bolitoglossa	Plethodontidae
Bolitoglossa_chucantiensis	Bolitoglossa	Plethodontidae
Bolitoglossa_sp._SMF_97138	Bolitoglossa	Plethodontidae
Bolitoglossa_nigrescens	Bolitoglossa	Plethodontidae
Bolitoglossa_sombra	Bolitoglossa	Plethodontidae
Bolitoglossa_colonnea	Bolitoglossa	Plethodontidae
Bolitoglossa_schizodactyla	Bolitoglossa	Plethodontidae
Bolitoglossa_compacta	Bolitoglossa	Plethodontidae
Bolitoglossa_robusta	Bolitoglossa	Plethodontidae
Bolitoglossa_sp._MGP-2	Bolitoglossa	Plethodontidae
Bolitoglossa_subpalmata	Bolitoglossa	Plethodontidae
Bolitoglossa_tica	Bolitoglossa	Plethodontidae
Bolitoglossa_gracilis	Bolitoglossa	Plethodontidae
Bolitoglossa_bramei	Bolitoglossa	Plethodontidae
Bolitoglossa_gomezi	Bolitoglossa	Plethodontidae
Bolitoglossa_pesrubra	Bolitoglossa	Plethodontidae
Bolitoglossa_kamuk	Bolitoglossa	Plethodontidae
Bolitoglossa_splendida	Bolitoglossa	Plethodontidae
Bolitoglossa_marmorea	Bolitoglossa	Plethodontidae
Bolitoglossa_epimela	Bolitoglossa	Plethodontidae
Bolitoglossa_sooyorum	Bolitoglossa	Plethodontidae
Bolitoglossa_minutula	Bolitoglossa	Plethodontidae
Bolitoglossa_cerroensis	Bolitoglossa	Plethodontidae
Bolitoglossa_mombachoensis	Bolitoglossa	Plethodontidae
Bolitoglossa_striatula	Bolitoglossa	Plethodontidae
Bolitoglossa_yucatana	Bolitoglossa	Plethodontidae
Bolitoglossa_mulleri	Bolitoglossa	Plethodontidae
Bolitoglossa_mexicana	Bolitoglossa	Plethodontidae
Bolitoglossa_alberchi	Bolitoglossa	Plethodontidae
Bolitoglossa_lignicolor	Bolitoglossa	Plethodontidae
Bolitoglossa_odonnelli	Bolitoglossa	Plethodontidae
Bolitoglossa_platydactyla	Bolitoglossa	Plethodontidae
Bolitoglossa_flaviventris	Bolitoglossa	Plethodontidae
Bolitoglossa_chinanteca	Bolitoglossa	Plethodontidae
Bolitoglossa_occidentalis	Bolitoglossa	Plethodontidae
Bolitoglossa_nympha	Bolitoglossa	Plethodontidae
Bolitoglossa_rufescens	Bolitoglossa	Plethodontidae
Bolitoglossa_stuarti	Bolitoglossa	Plethodontidae
Bolitoglossa_xibalba	Bolitoglossa	Plethodontidae
Bolitoglossa_hartwegi	Bolitoglossa	Plethodontidae
Bolitoglossa_centenorum	Bolitoglossa	Plethodontidae
Bolitoglossa_huehuetenanguensis	Bolitoglossa	Plethodontidae
Bolitoglossa_ninadormida	Bolitoglossa	Plethodontidae
Bolitoglossa_rostrata	Bolitoglossa	Plethodontidae
Bolitoglossa_nussbaumi	Bolitoglossa	Plethodontidae
Bolitoglossa_helmrichi	Bolitoglossa	Plethodontidae
Bolitoglossa_cuchumatana	Bolitoglossa	Plethodontidae
Bolitoglossa_engelhardti	Bolitoglossa	Plethodontidae
Bolitoglossa_zacapensis	Bolitoglossa	Plethodontidae
Bolitoglossa_conanti	Bolitoglossa	Plethodontidae
Bolitoglossa_oresbia	Bolitoglossa	Plethodontidae
Bolitoglossa_carri	Bolitoglossa	Plethodontidae
Bolitoglossa_diaphora	Bolitoglossa	Plethodontidae
Bolitoglossa_dunni	Bolitoglossa	Plethodontidae
Bolitoglossa_suchitanensis	Bolitoglossa	Plethodontidae
Bolitoglossa_pacaya	Bolitoglossa	Plethodontidae
Bolitoglossa_eremia	Bolitoglossa	Plethodontidae
Bolitoglossa_morio	Bolitoglossa	Plethodontidae
Bolitoglossa_daryorum	Bolitoglossa	Plethodontidae
Bolitoglossa_flavimembris	Bolitoglossa	Plethodontidae
Bolitoglossa_meliana	Bolitoglossa	Plethodontidae
Bolitoglossa_celaque	Bolitoglossa	Plethodontidae
Bolitoglossa_synoria	Bolitoglossa	Plethodontidae
Bolitoglossa_heiroreias	Bolitoglossa	Plethodontidae
Bolitoglossa_sp._MGP-3	Bolitoglossa	Plethodontidae
Bolitoglossa_longissima	Bolitoglossa	Plethodontidae
Bolitoglossa_porrasorum	Bolitoglossa	Plethodontidae
Bolitoglossa_decora	Bolitoglossa	Plethodontidae
Bolitoglossa_cataguana	Bolitoglossa	Plethodontidae
Bolitoglossa_franklini	Bolitoglossa	Plethodontidae
Bolitoglossa_lincolni	Bolitoglossa	Plethodontidae
Bolitoglossa_dofleini	Bolitoglossa	Plethodontidae
Bolitoglossa_alvaradoi	Bolitoglossa	Plethodontidae
Bolitoglossa_oaxacensis	Bolitoglossa	Plethodontidae
Bolitoglossa_macrinii	Bolitoglossa	Plethodontidae
Bolitoglossa_riletti	Bolitoglossa	Plethodontidae
Bolitoglossa_hermosa	Bolitoglossa	Plethodontidae
Bolitoglossa_zapoteca	Bolitoglossa	Plethodontidae
Chiropterotriton_arboreus	Chiropterotriton	Plethodontidae
Chiropterotriton_magnipes	Chiropterotriton	Plethodontidae
Chiropterotriton_terrestris	Chiropterotriton	Plethodontidae
Chiropterotriton_chondrostega	Chiropterotriton	Plethodontidae
Chiropterotriton_chiropterus	Chiropterotriton	Plethodontidae
Chiropterotriton_sp._J	Chiropterotriton	Plethodontidae
Chiropterotriton_sp._CARIE_1162	Chiropterotriton	Plethodontidae
Chiropterotriton_orculus	Chiropterotriton	Plethodontidae
Chiropterotriton_sp._H	Chiropterotriton	Plethodontidae
Chiropterotriton_lavae	Chiropterotriton	Plethodontidae
Chiropterotriton_dimidiatus	Chiropterotriton	Plethodontidae
Chiropterotriton_mosaueri	Chiropterotriton	Plethodontidae
Chiropterotriton_priscus	Chiropterotriton	Plethodontidae
Chiropterotriton_multidentatus	Chiropterotriton	Plethodontidae
Chiropterotriton_cracens	Chiropterotriton	Plethodontidae
Thorius_pulmonaris	Thorius	Plethodontidae
Thorius_n._sp._RLM-2004	Thorius	Plethodontidae
Thorius_omiltemi	Thorius	Plethodontidae
Thorius_grandis	Thorius	Plethodontidae
Thorius_papaloae	Thorius	Plethodontidae
Thorius_macdougalli	Thorius	Plethodontidae
Thorius_arboreus	Thorius	Plethodontidae
Thorius_boreas	Thorius	Plethodontidae
Thorius_aureus	Thorius	Plethodontidae
Thorius_narisovalis	Thorius	Plethodontidae
Thorius_minutissimus	Thorius	Plethodontidae
Thorius_schmidti	Thorius	Plethodontidae
Thorius_magnipes	Thorius	Plethodontidae
Thorius_troglodytes	Thorius	Plethodontidae
Thorius_dubitus	Thorius	Plethodontidae
Thorius_spilogaster	Thorius	Plethodontidae
Thorius_minydemus	Thorius	Plethodontidae
Thorius_insperatus	Thorius	Plethodontidae
Thorius_adelos	Thorius	Plethodontidae
Thorius_smithi	Thorius	Plethodontidae
Thorius_pennatulus	Thorius	Plethodontidae
Thorius_munificus	Thorius	Plethodontidae
Thorius_lunaris	Thorius	Plethodontidae
Batrachoseps_wrighti	Batrachoseps	Plethodontidae
Batrachoseps_campi	Batrachoseps	Plethodontidae
Batrachoseps_nigriventris	Batrachoseps	Plethodontidae
Batrachoseps_simatus	Batrachoseps	Plethodontidae
Batrachoseps_gregarius	Batrachoseps	Plethodontidae
Batrachoseps_attenuatus	Batrachoseps	Plethodontidae
Batrachoseps_minor	Batrachoseps	Plethodontidae
Batrachoseps_incognitus	Batrachoseps	Plethodontidae
Batrachoseps_luciae	Batrachoseps	Plethodontidae
Batrachoseps_major	Batrachoseps	Plethodontidae
Batrachoseps_pacificus	Batrachoseps	Plethodontidae
Batrachoseps_gavilanensis	Batrachoseps	Plethodontidae
Batrachoseps_gabrieli	Batrachoseps	Plethodontidae
Batrachoseps_regius	Batrachoseps	Plethodontidae
Batrachoseps_diabolicus	Batrachoseps	Plethodontidae
Batrachoseps_relictus	Batrachoseps	Plethodontidae
Batrachoseps_kawia	Batrachoseps	Plethodontidae
Batrachoseps_robustus	Batrachoseps	Plethodontidae
Hemidactylium_scutatum	Hemidactylium	Plethodontidae
Stereochilus_marginatus	Stereochilus	Plethodontidae
Pseudotriton_ruber	Pseudotriton	Plethodontidae
Pseudotriton_montanus	Pseudotriton	Plethodontidae
Gyrinophilus_subterraneus	Gyrinophilus	Plethodontidae
Gyrinophilus_palleucus	Gyrinophilus	Plethodontidae
Gyrinophilus_gulolineatus	Gyrinophilus	Plethodontidae
Gyrinophilus_porphyriticus	Gyrinophilus	Plethodontidae
Urspelerpes_brucei	Urspelerpes	Plethodontidae
Eurycea_tynerensis	Eurycea	Plethodontidae
Eurycea_spelaea	Eurycea	Plethodontidae
Eurycea_multiplicata	Eurycea	Plethodontidae
Eurycea_troglodytes	Eurycea	Plethodontidae
Eurycea_sp._1_NFB-2013	Eurycea	Plethodontidae
Eurycea_neotenes	Eurycea	Plethodontidae
Eurycea_sp._Comal_Springs	Eurycea	Plethodontidae
Eurycea_latitans	Eurycea	Plethodontidae
Eurycea_pterophila	Eurycea	Plethodontidae
Eurycea_sosorum	Eurycea	Plethodontidae
Eurycea_nana	Eurycea	Plethodontidae
Eurycea_waterlooensis	Eurycea	Plethodontidae
Eurycea_rathbuni	Eurycea	Plethodontidae
Eurycea_tonkawae	Eurycea	Plethodontidae
Eurycea_chisholmensis	Eurycea	Plethodontidae
Eurycea_naufragia	Eurycea	Plethodontidae
Eurycea_chamberlaini	Eurycea	Plethodontidae
Eurycea_quadridigitata	Eurycea	Plethodontidae
Eurycea_wilderae	Eurycea	Plethodontidae
Eurycea_junaluska	Eurycea	Plethodontidae
Eurycea_aquatica	Eurycea	Plethodontidae
Eurycea_wallacei	Eurycea	Plethodontidae
Eurycea_cirrigera	Eurycea	Plethodontidae
Eurycea_bislineata	Eurycea	Plethodontidae
Eurycea_guttolineata	Eurycea	Plethodontidae
Eurycea_longicauda	Eurycea	Plethodontidae
Eurycea_lucifuga	Eurycea	Plethodontidae
Rhyacotriton_variegatus	Rhyacotriton	Rhyacotritonidae
Rhyacotriton_olympicus	Rhyacotriton	Rhyacotritonidae
Rhyacotriton_cascadae	Rhyacotriton	Rhyacotritonidae
Rhyacotriton_kezeri	Rhyacotriton	Rhyacotritonidae
Necturus_lewisi	Necturus	Proteidae
Necturus_alabamensis	Necturus	Proteidae
Necturus_maculosus	Necturus	Proteidae
Necturus_beyeri	Necturus	Proteidae
Necturus_punctatus	Necturus	Proteidae
Proteus_anguinus	Proteus	Proteidae
Leiopelma_hochstetteri	Leiopelma	Leiopelmatidae
Leiopelma_archeyi	Leiopelma	Leiopelmatidae
Leiopelma_hamiltoni	Leiopelma	Leiopelmatidae
Ascaphus_truei	Ascaphus	Ascaphidae
Ascaphus_montanus	Ascaphus	Ascaphidae
Scaphiopus_couchii	Scaphiopus	Scaphiopodidae
Scaphiopus_hurterii	Scaphiopus	Scaphiopodidae
Scaphiopus_holbrookii	Scaphiopus	Scaphiopodidae
Spea_multiplicata	Spea	Scaphiopodidae
Spea_intermontana	Spea	Scaphiopodidae
Spea_bombifrons	Spea	Scaphiopodidae
Spea_hammondii	Spea	Scaphiopodidae
Brachytarsophrys_intermedia	Brachytarsophrys	Megophryidae
Brachytarsophrys_carinense	Brachytarsophrys	Megophryidae
Brachytarsophrys_platyparietus	Brachytarsophrys	Megophryidae
Brachytarsophrys_feae	Brachytarsophrys	Megophryidae
Atympanophrys_nankiangensis	Atympanophrys	Megophryidae
Atympanophrys_shapingensis	Atympanophrys	Megophryidae
Atympanophrys_gigantica	Atympanophrys	Megophryidae
Atympanophrys_wawuensis	Atympanophrys	Megophryidae
Pelobatrachus_nasutus	Pelobatrachus	Megophryidae
Pelobatrachus_baluensis	Pelobatrachus	Megophryidae
Pelobatrachus_ligayae	Pelobatrachus	Megophryidae
Pelobatrachus_edwardinae	Pelobatrachus	Megophryidae
Pelobatrachus_stejnegeri	Pelobatrachus	Megophryidae
Xenophrys_monticola	Xenophrys	Megophryidae
Megophrys_cf._maosonensis_AMCC_106495	Megophrys	Megophryidae
Megophrys_cf._maosonensis_AMCC_106402	Megophrys	Megophryidae
Megophrys_cf._maosonensis_AMCC_106454	Megophrys	Megophryidae
Xenophrys_major	Xenophrys	Megophryidae
Xenophrys_oreocrypta	Xenophrys	Megophryidae
Xenophrys_flavipunctata	Xenophrys	Megophryidae
Xenophrys_glandulosa	Xenophrys	Megophryidae
Xenophrys_periosa	Xenophrys	Megophryidae
Megophrys_cf._periosa_CAS_232938	Megophrys	Megophryidae
Xenophrys_himalayana	Xenophrys	Megophryidae
Megophrys_sp._14_JMC-2016	Megophrys	Megophryidae
Xenophrys_robusta	Xenophrys	Megophryidae
Megophrys_sp._13_JMC-2016	Megophrys	Megophryidae
Xenophrys_mangshanensis	Xenophrys	Megophryidae
Megophrys_sp._12_JMC-2016	Megophrys	Megophryidae
Megophrys_cf._parva_JMC-2016	Megophrys	Megophryidae
Xenophrys_takensis	Xenophrys	Megophryidae
Xenophrys_lekaguli	Xenophrys	Megophryidae
Xenophrys_medogensis	Xenophrys	Megophryidae
Xenophrys_zhangi	Xenophrys	Megophryidae
Xenophrys_cf._parva_NAP-2017	Xenophrys	Megophryidae
Megophrys_sp._17_JMC-2016	Megophrys	Megophryidae
Megophrys_sp._15_JMC-2016	Megophrys	Megophryidae
Megophrys_sp._16_JMC-2016	Megophrys	Megophryidae
Megophrys_sp._18_JMC-2016	Megophrys	Megophryidae
Megophrys_sp._19_JMC-2016	Megophrys	Megophryidae
Grillitschia_aceras	Grillitschia	Megophryidae
Megophrys_sp._20_JMC-2016	Megophrys	Megophryidae
Jingophrys_pachyproctus	Jingophrys	Megophryidae
Boulenophrys_omeimontis	Boulenophrys	Megophryidae
Boulenophrys_binlingensis	Boulenophrys	Megophryidae
Boulenophrys_binchuanensis	Boulenophrys	Megophryidae
Boulenophrys_jingdongensis	Boulenophrys	Megophryidae
Boulenophrys_sangzhiensis	Boulenophrys	Megophryidae
Boulenophrys_spinata	Boulenophrys	Megophryidae
Megophrys_sp._2_JMC-2016	Megophrys	Megophryidae
Megophrys_sp._4_JMC-2016	Megophrys	Megophryidae
Boulenophrys_wuliangshanensis	Boulenophrys	Megophryidae
Megophrys_sp._3_JMC-2016	Megophrys	Megophryidae
Xenophrys_sp._1_SG-2015	Xenophrys	Megophryidae
Boulenophrys_palpebralespinosa	Boulenophrys	Megophryidae
Boulenophrys_daweimontis	Boulenophrys	Megophryidae
Megophrys_sp._7_JMC-2016	Megophrys	Megophryidae
Megophrys_sp._9_JMC-2016	Megophrys	Megophryidae
Boulenophrys_tuberogranulata	Boulenophrys	Megophryidae
Megophrys_sp._6_JMC-2016	Megophrys	Megophryidae
Megophrys_sp._8_JMC-2016	Megophrys	Megophryidae
Boulenophrys_baolongensis	Boulenophrys	Megophryidae
Boulenophrys_wushanensis	Boulenophrys	Megophryidae
Boulenophrys_lini	Boulenophrys	Megophryidae
Boulenophrys_jinggangensis	Boulenophrys	Megophryidae
Boulenophrys_brachykolos	Boulenophrys	Megophryidae
Boulenophrys_minor	Boulenophrys	Megophryidae
Megophrys_sp._10_JMC-2016	Megophrys	Megophryidae
Megophrys_sp._11_JMC-2016	Megophrys	Megophryidae
Ophryophryne_hansi	Ophryophryne	Megophryidae
Ophryophryne_microstoma	Ophryophryne	Megophryidae
Ophryophryne_gerti	Ophryophryne	Megophryidae
Ophryophryne_synoria	Ophryophryne	Megophryidae
Ophryophryne_cf._gerti_JMC-2016	Ophryophryne	Megophryidae
Grillitschia_longipes	Grillitschia	Megophryidae
Megophrys_sp._2_SM-2017	Megophrys	Megophryidae
Megophrys_sp._3_SM-2017	Megophrys	Megophryidae
Xenophrys_zunhebotoensis	Xenophrys	Megophryidae
Xenophrys_oropedion	Xenophrys	Megophryidae
Xenophrys_ancrae	Xenophrys	Megophryidae
Xenophrys_serchhipii	Xenophrys	Megophryidae
Xenophrys_megacephala	Xenophrys	Megophryidae
Jingophrys_vegrandis	Jingophrys	Megophryidae
Leptobrachella_khasiorum	Leptobrachella	Megophryidae
Leptobrachella_picta	Leptobrachella	Megophryidae
Leptobrachella_arayai	Leptobrachella	Megophryidae
Leptobrachella_liui	Leptobrachella	Megophryidae
Leptobrachella_oshanensis	Leptobrachella	Megophryidae
Leptobrachella_pelodytoides	Leptobrachella	Megophryidae
Leptobrachella_ventripunctata	Leptobrachella	Megophryidae
Leptobrachella_bourreti	Leptobrachella	Megophryidae
Leptobrachella_pluvialis	Leptobrachella	Megophryidae
Leptobrachella_heteropus	Leptobrachella	Megophryidae
Leptobrachium_nigrops	Leptobrachium	Megophryidae
Leptobrachium_hendricksoni	Leptobrachium	Megophryidae
Leptobrachium_gunungense	Leptobrachium	Megophryidae
Leptobrachium_montanum	Leptobrachium	Megophryidae
Leptobrachium_abbotti	Leptobrachium	Megophryidae
Leptobrachium_smithi	Leptobrachium	Megophryidae
Leptobrachium_hasseltii	Leptobrachium	Megophryidae
Leptobrachium_waysepuntiense	Leptobrachium	Megophryidae
Leptobrachium_sp._KUHE_UN_AS2	Leptobrachium	Megophryidae
Leptobrachium_sp._ABTC_76306	Leptobrachium	Megophryidae
Leptobrachium_pullum	Leptobrachium	Megophryidae
Leptobrachium_mouhoti	Leptobrachium	Megophryidae
Leptobrachium_ngoclinhense	Leptobrachium	Megophryidae
Leptobrachium_hainanense	Leptobrachium	Megophryidae
Leptobrachium_buchardi	Leptobrachium	Megophryidae
Leptobrachium_xanthospilum	Leptobrachium	Megophryidae
Leptobrachium_banae	Leptobrachium	Megophryidae
Leptobrachium_sp._KUHE_34396	Leptobrachium	Megophryidae
Leptobrachium_boringii	Leptobrachium	Megophryidae
Leptobrachium_leishanense	Leptobrachium	Megophryidae
Leptobrachium_liui_jiulongshanense	Leptobrachium	Megophryidae
Leptobrachium_ailaonicum	Leptobrachium	Megophryidae
Leptobrachium_huashen	Leptobrachium	Megophryidae
Leptobrachium_chapaense	Leptobrachium	Megophryidae
Leptobrachium_promustache	Leptobrachium	Megophryidae
Oreolalax_rhodostigmatus	Oreolalax	Megophryidae
Oreolalax_multipunctatus	Oreolalax	Megophryidae
Oreolalax_chuanbeiensis	Oreolalax	Megophryidae
Oreolalax_nanjiangensis	Oreolalax	Megophryidae
Oreolalax_popei	Oreolalax	Megophryidae
Oreolalax_omeimontis	Oreolalax	Megophryidae
Oreolalax_xiangchengensis	Oreolalax	Megophryidae
Oreolalax_jingdongensis	Oreolalax	Megophryidae
Oreolalax_major	Oreolalax	Megophryidae
Oreolalax_liangbeiensis	Oreolalax	Megophryidae
Oreolalax_rugosus	Oreolalax	Megophryidae
Oreolalax_schmidti	Oreolalax	Megophryidae
Oreolalax_pingii	Oreolalax	Megophryidae
Oreolalax_lichuanensis	Oreolalax	Megophryidae
Scutiger_chintingensis	Scutiger	Megophryidae
Scutiger_tuberculatus	Scutiger	Megophryidae
Scutiger_muliensis	Scutiger	Megophryidae
Scutiger_mammatus	Scutiger	Megophryidae
Scutiger_boulengeri	Scutiger	Megophryidae
Scutiger_glandulatus	Scutiger	Megophryidae
Pelobates_varaldii	Pelobates	Pelobatidae
Pelobates_cultripes	Pelobates	Pelobatidae
Pelobates_syriacus	Pelobates	Pelobatidae
Pelobates_fuscus	Pelobates	Pelobatidae
Pelodytes_caucasicus	Pelodytes	Pelodytidae
Pelodytes_ibericus	Pelodytes	Pelodytidae
Pelodytes_punctatus	Pelodytes	Pelodytidae
Odontophrynus_carvalhoi	Odontophrynus	Odontophrynidae
Odontophrynus_cultripes	Odontophrynus	Odontophrynidae
Macrogenioglottus_alipioi	Macrogenioglottus	Odontophrynidae
Proceratophrys_schirchi	Proceratophrys	Odontophrynidae
Proceratophrys_cristiceps	Proceratophrys	Odontophrynidae
Proceratophrys_bigibbosa	Proceratophrys	Odontophrynidae
Proceratophrys_avelinoi	Proceratophrys	Odontophrynidae
Proceratophrys_melanopogon	Proceratophrys	Odontophrynidae
Proceratophrys_appendiculata	Proceratophrys	Odontophrynidae
Proceratophrys_renalis	Proceratophrys	Odontophrynidae
Proceratophrys_boiei	Proceratophrys	Odontophrynidae
Proceratophrys_laticeps	Proceratophrys	Odontophrynidae
Proceratophrys_cururu	Proceratophrys	Odontophrynidae
Proceratophrys_concavitympanum	Proceratophrys	Odontophrynidae
Proceratophrys_moratoi	Proceratophrys	Odontophrynidae
Proceratophrys_goyana	Proceratophrys	Odontophrynidae
Telmatobius_yuracare	Telmatobius	Telmatobiidae
Telmatobius_sibiricus	Telmatobius	Telmatobiidae
Telmatobius_bolivianus	Telmatobius	Telmatobiidae
Telmatobius_simonsi	Telmatobius	Telmatobiidae
Telmatobius_gigas	Telmatobius	Telmatobiidae
Telmatobius_culeus	Telmatobius	Telmatobiidae
Telmatobius_huayra	Telmatobius	Telmatobiidae
Telmatobius_hintoni	Telmatobius	Telmatobiidae
Telmatobius_marmoratus	Telmatobius	Telmatobiidae
Telmatobius_peruvianus	Telmatobius	Telmatobiidae
Telmatobius_verrucosus	Telmatobius	Telmatobiidae
Telmatobius_sanborni	Telmatobius	Telmatobiidae
Telmatobius_espadai	Telmatobius	Telmatobiidae
Telmatobius_truebae	Telmatobius	Telmatobiidae
Telmatobius_vellardi	Telmatobius	Telmatobiidae
Telmatobius_macrostomus	Telmatobius	Telmatobiidae
Telmatobius_pefauri	Telmatobius	Telmatobiidae
Telmatobius_niger	Telmatobius	Telmatobiidae
Telmatobius_fronteriensis	Telmatobius	Telmatobiidae
Telmatobius_chusmisensis	Telmatobius	Telmatobiidae
Batrachyla_antartandica	Batrachyla	Batrachylidae
Batrachyla_taeniata	Batrachyla	Batrachylidae
Hylorina_sylvatica	Hylorina	Batrachylidae
Batrachyla_leptopus	Batrachyla	Batrachylidae
Atelognathus_patagonicus	Atelognathus	Batrachylidae
Atelognathus_nitoi	Atelognathus	Batrachylidae
Eupsophus_insularis	Eupsophus	Alsodidae
Eupsophus_migueli	Eupsophus	Alsodidae
Eupsophus_contulmoensis	Eupsophus	Alsodidae
Eupsophus_nahuelbutensis	Eupsophus	Alsodidae
Eupsophus_roseus	Eupsophus	Alsodidae
Eupsophus_septentrionalis	Eupsophus	Alsodidae
Eupsophus_calcaratus	Eupsophus	Alsodidae
Eupsophus_emiliopugini	Eupsophus	Alsodidae
Alsodes_gargola	Alsodes	Alsodidae
Alsodes_monticola	Alsodes	Alsodidae
Alsodes_pehuenche	Alsodes	Alsodidae
Alsodes_igneus	Alsodes	Alsodidae
Alsodes_kaweshkari	Alsodes	Alsodidae
Alsodes_norae	Alsodes	Alsodidae
Alsodes_barrioi	Alsodes	Alsodidae
Alsodes_hugoi	Alsodes	Alsodidae
Alsodes_tumultuosus	Alsodes	Alsodidae
Alsodes_coppingeri	Alsodes	Alsodidae
Alsodes_australis	Alsodes	Alsodidae
Alsodes_verrucosus	Alsodes	Alsodidae
Alsodes_valdiviensis	Alsodes	Alsodidae
Alsodes_vanzolinii	Alsodes	Alsodidae
Alsodes_nodosus	Alsodes	Alsodidae
Limnomedusa_macroglossa	Limnomedusa	Alsodidae
Eupsophus_vertebralis	Eupsophus	Alsodidae
Crossodactylus_caramaschii	Crossodactylus	Hylodidae
Crossodactylus_schmidti	Crossodactylus	Hylodidae
Megaelosia_goeldii	Megaelosia	Hylodidae
Hylodes_meridionalis	Hylodes	Hylodidae
Hylodes_perplicatus	Hylodes	Hylodidae
Hylodes_sazimai	Hylodes	Hylodidae
Hylodes_ornatus	Hylodes	Hylodidae
Hylodes_phyllodes	Hylodes	Hylodidae
Hylodes_dactylocinus	Hylodes	Hylodidae
Cycloramphus_acangatan	Cycloramphus	Cycloramphidae
Cycloramphus_eleutherodactylus	Cycloramphus	Cycloramphidae
Cycloramphus_boraceiensis	Cycloramphus	Cycloramphidae
Cycloramphus_parvulus	Cycloramphus	Cycloramphidae
Cycloramphus_bandeirensis	Cycloramphus	Cycloramphidae
Cycloramphus_fuliginosus	Cycloramphus	Cycloramphidae
Thoropa_miliaris	Thoropa	Cycloramphidae
Thoropa_taophora	Thoropa	Cycloramphidae
Chacophrys_pierottii	Chacophrys	Ceratophryidae
Lepidobatrachus_asper	Lepidobatrachus	Ceratophryidae
Lepidobatrachus_sp._TNHC-GDC_17421	Lepidobatrachus	Ceratophryidae
Lepidobatrachus_laevis	Lepidobatrachus	Ceratophryidae
Lepidobatrachus_llanensis	Lepidobatrachus	Ceratophryidae
Ceratophrys_ornata	Ceratophrys	Ceratophryidae
Ceratophrys_cranwelli	Ceratophrys	Ceratophryidae
Ceratophrys_cornuta	Ceratophrys	Ceratophryidae
Rheobates_palmatus	Rheobates	Aromobatidae
Allobates_olfersioides	Allobates	Aromobatidae
Allobates_granti	Allobates	Aromobatidae
Allobates_gasconi	Allobates	Aromobatidae
Allobates_conspicuus	Allobates	Aromobatidae
Allobates_insperatus	Allobates	Aromobatidae
Allobates_sp._MTD47884	Allobates	Aromobatidae
Allobates_trilineatus	Allobates	Aromobatidae
Allobates_paleovarzensis	Allobates	Aromobatidae
Allobates_chalcopis	Allobates	Aromobatidae
Allobates_algorei	Allobates	Aromobatidae
Allobates_caeruleodactylus	Allobates	Aromobatidae
Allobates_juanii	Allobates	Aromobatidae
Allobates_kingsburyi	Allobates	Aromobatidae
Allobates_zaparo	Allobates	Aromobatidae
Allobates_femoralis	Allobates	Aromobatidae
Allobates_nidicola	Allobates	Aromobatidae
Allobates_brunneus	Allobates	Aromobatidae
Allobates_talamancae	Allobates	Aromobatidae
Allobates_undulatus	Allobates	Aromobatidae
Anomaloglossus_tepuyensis	Anomaloglossus	Aromobatidae
Anomaloglossus_stepheni	Anomaloglossus	Aromobatidae
Anomaloglossus_baeobatrachus	Anomaloglossus	Aromobatidae
Anomaloglossus_roraima	Anomaloglossus	Aromobatidae
Anomaloglossus_beebei	Anomaloglossus	Aromobatidae
Anomaloglossus_praderioi	Anomaloglossus	Aromobatidae
Anomaloglossus_kaiei	Anomaloglossus	Aromobatidae
Anomaloglossus_degranvillei	Anomaloglossus	Aromobatidae
Aromobates_saltuensis	Aromobates	Aromobatidae
Aromobates_nocturnus	Aromobates	Aromobatidae
Mannophryne_venezuelensis	Mannophryne	Aromobatidae
Mannophryne_trinitatis	Mannophryne	Aromobatidae
Mannophryne_herminae	Mannophryne	Aromobatidae
Mannophryne_collaris	Mannophryne	Aromobatidae
Hyloxalus_toachi	Hyloxalus	Dendrobatidae
Hyloxalus_awa	Hyloxalus	Dendrobatidae
Hyloxalus_infraguttatus	Hyloxalus	Dendrobatidae
Hyloxalus_elachyhistus	Hyloxalus	Dendrobatidae
Hyloxalus_insulatus	Hyloxalus	Dendrobatidae
Hyloxalus_idiomelus	Hyloxalus	Dendrobatidae
Hyloxalus_azureiventris	Hyloxalus	Dendrobatidae
Hyloxalus_chlorocraspedus	Hyloxalus	Dendrobatidae
Hyloxalus_nexipus	Hyloxalus	Dendrobatidae
Hyloxalus_sylvaticus	Hyloxalus	Dendrobatidae
Hyloxalus_pulcherrimus	Hyloxalus	Dendrobatidae
Hyloxalus_anthracinus	Hyloxalus	Dendrobatidae
Hyloxalus_delatorreae	Hyloxalus	Dendrobatidae
Hyloxalus_pulchellus	Hyloxalus	Dendrobatidae
Hyloxalus_vertebralis	Hyloxalus	Dendrobatidae
Hyloxalus_sordidatus	Hyloxalus	Dendrobatidae
Hyloxalus_leucophaeus	Hyloxalus	Dendrobatidae
Hyloxalus_subpunctatus	Hyloxalus	Dendrobatidae
Hyloxalus_sauli	Hyloxalus	Dendrobatidae
Hyloxalus_bocagei	Hyloxalus	Dendrobatidae
Hyloxalus_maculosus	Hyloxalus	Dendrobatidae
Phyllobates_aurotaenia	Phyllobates	Dendrobatidae
Phyllobates_terribilis	Phyllobates	Dendrobatidae
Phyllobates_bicolor	Phyllobates	Dendrobatidae
Phyllobates_vittatus	Phyllobates	Dendrobatidae
Phyllobates_lugubris	Phyllobates	Dendrobatidae
Oophaga_granulifera	Oophaga	Dendrobatidae
Oophaga_vicentei	Oophaga	Dendrobatidae
Oophaga_pumilio	Oophaga	Dendrobatidae
Oophaga_speciosa	Oophaga	Dendrobatidae
Oophaga_arborea	Oophaga	Dendrobatidae
Oophaga_lehmanni	Oophaga	Dendrobatidae
Oophaga_sylvatica	Oophaga	Dendrobatidae
Oophaga_histrionica	Oophaga	Dendrobatidae
Dendrobates_truncatus	Dendrobates	Dendrobatidae
Dendrobates_auratus	Dendrobates	Dendrobatidae
Dendrobates_tinctorius	Dendrobates	Dendrobatidae
Dendrobates_leucomelas	Dendrobates	Dendrobatidae
Minyobates_steyermarki	Minyobates	Dendrobatidae
Adelphobates_quinquevittatus	Adelphobates	Dendrobatidae
Adelphobates_galactonotus	Adelphobates	Dendrobatidae
Adelphobates_castaneoticus	Adelphobates	Dendrobatidae
Ranitomeya_summersi	Ranitomeya	Dendrobatidae
Ranitomeya_reticulata	Ranitomeya	Dendrobatidae
Ranitomeya_defleri	Ranitomeya	Dendrobatidae
Ranitomeya_uakarii	Ranitomeya	Dendrobatidae
Ranitomeya_fantastica	Ranitomeya	Dendrobatidae
Ranitomeya_amazonica	Ranitomeya	Dendrobatidae
Ranitomeya_variabilis	Ranitomeya	Dendrobatidae
Ranitomeya_ventrimaculata	Ranitomeya	Dendrobatidae
Ranitomeya_imitator	Ranitomeya	Dendrobatidae
Ranitomeya_vanzolinii	Ranitomeya	Dendrobatidae
Ranitomeya_flavovittata	Ranitomeya	Dendrobatidae
Ranitomeya_sirensis	Ranitomeya	Dendrobatidae
Andinobates_virolinensis	Andinobates	Dendrobatidae
Andinobates_bombetes	Andinobates	Dendrobatidae
Andinobates_claudiae	Andinobates	Dendrobatidae
Andinobates_minutus	Andinobates	Dendrobatidae
Andinobates_fulguritus	Andinobates	Dendrobatidae
Excidobates_mysteriosus	Excidobates	Dendrobatidae
Excidobates_captivus	Excidobates	Dendrobatidae
Ameerega_silverstonei	Ameerega	Dendrobatidae
Ameerega_altamazonica	Ameerega	Dendrobatidae
Ameerega_rubriventris	Ameerega	Dendrobatidae
Ameerega_ignipedis	Ameerega	Dendrobatidae
Ameerega_macero	Ameerega	Dendrobatidae
Ameerega_cainarachi	Ameerega	Dendrobatidae
Ameerega_petersi	Ameerega	Dendrobatidae
Ameerega_trivittata	Ameerega	Dendrobatidae
Ameerega_hahneli	Ameerega	Dendrobatidae
Ameerega_picta	Ameerega	Dendrobatidae
Ameerega_shihuemoy	Ameerega	Dendrobatidae
Ameerega_simulans	Ameerega	Dendrobatidae
Ameerega_pulchripecta	Ameerega	Dendrobatidae
Ameerega_yoshina	Ameerega	Dendrobatidae
Ameerega_bassleri	Ameerega	Dendrobatidae
Ameerega_pepperi	Ameerega	Dendrobatidae
Ameerega_bilinguis	Ameerega	Dendrobatidae
Ameerega_pongoensis	Ameerega	Dendrobatidae
Ameerega_parvula	Ameerega	Dendrobatidae
Ameerega_sp._NMM-2011	Ameerega	Dendrobatidae
Ameerega_flavopicta	Ameerega	Dendrobatidae
Ameerega_munduruku	Ameerega	Dendrobatidae
Ameerega_braccata	Ameerega	Dendrobatidae
Ameerega_boehmei	Ameerega	Dendrobatidae
Leucostethus_fraterdanieli	Leucostethus	Dendrobatidae
Leucostethus_argyrogaster	Leucostethus	Dendrobatidae
Leucostethus_fugax	Leucostethus	Dendrobatidae
Colostethus_panamansis	Colostethus	Dendrobatidae
Colostethus_inguinalis	Colostethus	Dendrobatidae
Colostethus_imbricolus	Colostethus	Dendrobatidae
Colostethus_latinasus	Colostethus	Dendrobatidae
Colostethus_pratti	Colostethus	Dendrobatidae
Colostethus_sp._ReservaDucke	Colostethus	Dendrobatidae
Colostethus_sp._PEG-M1	Colostethus	Dendrobatidae
Colostethus_sp._Nebulina	Colostethus	Dendrobatidae
Silverstoneia_nubicola	Silverstoneia	Dendrobatidae
Silverstoneia_flotator	Silverstoneia	Dendrobatidae
Epipedobates_boulengeri	Epipedobates	Dendrobatidae
Epipedobates_tricolor	Epipedobates	Dendrobatidae
Epipedobates_anthonyi	Epipedobates	Dendrobatidae
Epipedobates_machalilla	Epipedobates	Dendrobatidae
Epipedobates_espinosai	Epipedobates	Dendrobatidae
Rhinella_centralis	Rhinella	Bufonidae
Rhinella_humboldti	Rhinella	Bufonidae
Rhinella_granulosa	Rhinella	Bufonidae
Rhinella_azarai	Rhinella	Bufonidae
Rhinella_bergi	Rhinella	Bufonidae
Rhinella_pygmaea	Rhinella	Bufonidae
Rhinella_mirandaribeiroi	Rhinella	Bufonidae
Rhinella_merianae	Rhinella	Bufonidae
Rhinella_major	Rhinella	Bufonidae
Rhinella_bernardoi	Rhinella	Bufonidae
Rhinella_icterica	Rhinella	Bufonidae
Rhinella_arenarum	Rhinella	Bufonidae
Rhinella_achavali	Rhinella	Bufonidae
Rhinella_rubescens	Rhinella	Bufonidae
Rhinella_cerradensis	Rhinella	Bufonidae
Rhinella_marina	Rhinella	Bufonidae
Rhinella_poeppigii	Rhinella	Bufonidae
Rhinella_veredas	Rhinella	Bufonidae
Rhinella_ornata	Rhinella	Bufonidae
Rhinella_henseli	Rhinella	Bufonidae
Rhinella_crucifer	Rhinella	Bufonidae
Rhinella_manu	Rhinella	Bufonidae
Rhinella_nesiotes	Rhinella	Bufonidae
Rhinella_chavin	Rhinella	Bufonidae
Rhinella_rostrata	Rhinella	Bufonidae
Rhinella_macrorhina	Rhinella	Bufonidae
Rhinella_festae	Rhinella	Bufonidae
Rhinella_cf._typhonius_KU_215145	Rhinella	Bufonidae
Rhinella_margaritifera	Rhinella	Bufonidae
Rhinella_sp._ESTR00173	Rhinella	Bufonidae
Rhinella_dapsilis	Rhinella	Bufonidae
Rhinella_sp._ROM40103	Rhinella	Bufonidae
Rhinella_castaneotica	Rhinella	Bufonidae
Rhinella_ocellata	Rhinella	Bufonidae
Rhinella_amboroensis	Rhinella	Bufonidae
Rhinella_veraguensis	Rhinella	Bufonidae
Rhinella_cf._typhonius_USNM_268828	Rhinella	Bufonidae
Rhinella_vellardi	Rhinella	Bufonidae
Rhinella_limensis	Rhinella	Bufonidae
Rhinella_arunco	Rhinella	Bufonidae
Rhinella_atacamensis	Rhinella	Bufonidae
Incilius_macrocristatus	Incilius	Bufonidae
Incilius_campbelli	Incilius	Bufonidae
Incilius_leucomyos	Incilius	Bufonidae
Incilius_tutelarius	Incilius	Bufonidae
Incilius_valliceps	Incilius	Bufonidae
Incilius_nebulifer	Incilius	Bufonidae
Incilius_cavifrons	Incilius	Bufonidae
Incilius_spiculatus	Incilius	Bufonidae
Incilius_cristatus	Incilius	Bufonidae
Incilius_mazatlanensis	Incilius	Bufonidae
Incilius_luetkenii	Incilius	Bufonidae
Incilius_melanochlorus	Incilius	Bufonidae
Incilius_aucoinae	Incilius	Bufonidae
Incilius_porteri	Incilius	Bufonidae
Incilius_signifer	Incilius	Bufonidae
Incilius_cycladen	Incilius	Bufonidae
Incilius_pisinnus	Incilius	Bufonidae
Incilius_ibarrai	Incilius	Bufonidae
Incilius_coccifer	Incilius	Bufonidae
Incilius_coniferus	Incilius	Bufonidae
Incilius_fastidiosus	Incilius	Bufonidae
Incilius_chompipe	Incilius	Bufonidae
Incilius_marmoreus	Incilius	Bufonidae
Incilius_canaliferus	Incilius	Bufonidae
Incilius_perplexus	Incilius	Bufonidae
Incilius_alvarius	Incilius	Bufonidae
Incilius_occidentalis	Incilius	Bufonidae
Incilius_tacanensis	Incilius	Bufonidae
Incilius_bocourti	Incilius	Bufonidae
Anaxyrus_fowleri	Anaxyrus	Bufonidae
Anaxyrus_houstonensis	Anaxyrus	Bufonidae
Anaxyrus_americanus	Anaxyrus	Bufonidae
Anaxyrus_hemiophrys	Anaxyrus	Bufonidae
Anaxyrus_baxteri	Anaxyrus	Bufonidae
Anaxyrus_woodhousii	Anaxyrus	Bufonidae
Anaxyrus_terrestris	Anaxyrus	Bufonidae
Anaxyrus_sp._velatus	Anaxyrus	Bufonidae
Anaxyrus_microscaphus	Anaxyrus	Bufonidae
Anaxyrus_californicus	Anaxyrus	Bufonidae
Anaxyrus_speciosus	Anaxyrus	Bufonidae
Anaxyrus_retiformis	Anaxyrus	Bufonidae
Anaxyrus_debilis	Anaxyrus	Bufonidae
Anaxyrus_cognatus	Anaxyrus	Bufonidae
Anaxyrus_quercicus	Anaxyrus	Bufonidae
Anaxyrus_punctatus	Anaxyrus	Bufonidae
Anaxyrus_exsul	Anaxyrus	Bufonidae
Anaxyrus_canorus	Anaxyrus	Bufonidae
Anaxyrus_nelsoni	Anaxyrus	Bufonidae
Anaxyrus_boreas	Anaxyrus	Bufonidae
Strauchbufo_raddei	Strauchbufo	Bufonidae
Bufo_aspinius	Bufo	Bufonidae
Bufo_cryptotympanicus	Bufo	Bufonidae
Bufo_tuberospinius	Bufo	Bufonidae
Bufo_verrucosissimus	Bufo	Bufonidae
Bufo_bufo	Bufo	Bufonidae
Bufo_eichwaldi	Bufo	Bufonidae
Bufo_bankorensis	Bufo	Bufonidae
Bufo_gargarizans	Bufo	Bufonidae
Bufo_stejnegeri	Bufo	Bufonidae
Bufo_torrenticola	Bufo	Bufonidae
Bufo_praetextatus	Bufo	Bufonidae
Bufo_pageoti	Bufo	Bufonidae
Bufo_tuberculatus	Bufo	Bufonidae
Bufo_tibetanus	Bufo	Bufonidae
Epidalea_calamita	Epidalea	Bufonidae
Leptophryne_borbonica	Leptophryne	Bufonidae
Ansonia_malayana	Ansonia	Bufonidae
Ansonia_sp._LSUHC_8049	Ansonia	Bufonidae
Ansonia_sp._KUHE_35066	Ansonia	Bufonidae
Ansonia_kraensis	Ansonia	Bufonidae
Ansonia_inthanon	Ansonia	Bufonidae
Ansonia_sp._KUHE_38071	Ansonia	Bufonidae
Ansonia_siamensis	Ansonia	Bufonidae
Ansonia_endauensis	Ansonia	Bufonidae
Ansonia_tiomanica	Ansonia	Bufonidae
Ansonia_latirostra	Ansonia	Bufonidae
Ansonia_penangensis	Ansonia	Bufonidae
Ansonia_sp._BORN_08424	Ansonia	Bufonidae
Ansonia_minuta	Ansonia	Bufonidae
Ansonia_platysoma	Ansonia	Bufonidae
Ansonia_sp._KUHE_12488	Ansonia	Bufonidae
Ansonia_hanitschi	Ansonia	Bufonidae
Ansonia_spinulifer	Ansonia	Bufonidae
Ansonia_leptopus	Ansonia	Bufonidae
Ansonia_sp._LSUHC_4991	Ansonia	Bufonidae
Ansonia_sp._KUHE_17381	Ansonia	Bufonidae
Ansonia_longidigita	Ansonia	Bufonidae
Ansonia_thinthinae	Ansonia	Bufonidae
Ansonia_torrentis	Ansonia	Bufonidae
Ansonia_albomaculata	Ansonia	Bufonidae
Ansonia_fuliginea	Ansonia	Bufonidae
Ansonia_guibei	Ansonia	Bufonidae
Ansonia_sp._1_Sanguila_et_al.	Ansonia	Bufonidae
Ansonia_sp._2_Sanguila_et_al.	Ansonia	Bufonidae
Ansonia_mcgregori	Ansonia	Bufonidae
Ansonia_muelleri	Ansonia	Bufonidae
Pelophryne_misera	Pelophryne	Bufonidae
Pelophryne_signata	Pelophryne	Bufonidae
Pelophryne_brevipes	Pelophryne	Bufonidae
Sabahphrynus_maculatus	Sabahphrynus	Bufonidae
Ingerophrynus_macrotis	Ingerophrynus	Bufonidae
Ingerophrynus_galeatus	Ingerophrynus	Bufonidae
Ingerophrynus_philippinicus	Ingerophrynus	Bufonidae
Ingerophrynus_divergens	Ingerophrynus	Bufonidae
Ingerophrynus_biporcatus	Ingerophrynus	Bufonidae
Ingerophrynus_celebensis	Ingerophrynus	Bufonidae
Beduka_koynayensis	Beduka	Bufonidae
Firouzophrynus_olivaceus	Firouzophrynus	Bufonidae
Firouzophrynus_stomaticus	Firouzophrynus	Bufonidae
Firouzophrynus_hololius	Firouzophrynus	Bufonidae
Firouzophrynus_dhufarensis	Firouzophrynus	Bufonidae
Duttaphrynus_stuarti	Duttaphrynus	Bufonidae
Duttaphrynus_crocus	Duttaphrynus	Bufonidae
Duttaphrynus_parietalis	Duttaphrynus	Bufonidae
Duttaphrynus_brevirostris	Duttaphrynus	Bufonidae
Duttaphrynus_melanostictus	Duttaphrynus	Bufonidae
Duttaphrynus_sp._FB-2009b	Duttaphrynus	Bufonidae
Duttaphrynus_himalayanus	Duttaphrynus	Bufonidae
Adenomus_kelaartii	Adenomus	Bufonidae
Pedostibes_tuberculosus	Pedostibes	Bufonidae
Rhinella_sternosignata	Rhinella	Bufonidae
Rentapia_everetti	Rentapia	Bufonidae
Rentapia_hosii	Rentapia	Bufonidae
Phrynoidis_asper	Phrynoidis	Bufonidae
Phrynoidis_juxtasper	Phrynoidis	Bufonidae
Blaira_ornata	Blaira	Bufonidae
Didynamipus_sjostedti	Didynamipus	Bufonidae
Nimbaphrynoides_occidentalis	Nimbaphrynoides	Bufonidae
Altiphrynoides_cf._osgoodi_HCL-2014	Altiphrynoides	Bufonidae
Altiphrynoides_malcolmi	Altiphrynoides	Bufonidae
Schismaderma_carens	Schismaderma	Bufonidae
Churamiti_maridadi	Churamiti	Bufonidae
Nectophrynoides_wendyae	Nectophrynoides	Bufonidae
Nectophrynoides_laticeps	Nectophrynoides	Bufonidae
Nectophrynoides_viviparus	Nectophrynoides	Bufonidae
Nectophrynoides_cf._viviparus_HCL-2014	Nectophrynoides	Bufonidae
Nectophrynoides_pseudotornieri	Nectophrynoides	Bufonidae
Nectophrynoides_minutus	Nectophrynoides	Bufonidae
Nectophrynoides_tornieri	Nectophrynoides	Bufonidae
Nectophrynoides_vestergaardi	Nectophrynoides	Bufonidae
Nectophrynoides_cf._tornieri_HCL-2014	Nectophrynoides	Bufonidae
Nectophrynoides_paulae	Nectophrynoides	Bufonidae
Nectophrynoides_sp._HCL-2014	Nectophrynoides	Bufonidae
Nectophrynoides_poyntoni	Nectophrynoides	Bufonidae
Nectophrynoides_asperginis	Nectophrynoides	Bufonidae
Barbarophryne_brongersmai	Barbarophryne	Bufonidae
Bufotes_surdus	Bufotes	Bufonidae
Bufotes_cf._oblongus_FB-2010	Bufotes	Bufonidae
Bufotes_oblongus	Bufotes	Bufonidae
Bufotes_cf._pewzowi_FB-2009	Bufotes	Bufonidae
Bufotes_pewzowi	Bufotes	Bufonidae
Bufotes_cf._luristanicus_FB-2010	Bufotes	Bufonidae
Bufotes_cf._variabilis_FB-2009	Bufotes	Bufonidae
Bufotes_pseudoraddei	Bufotes	Bufonidae
Bufotes_boulengeri	Bufotes	Bufonidae
Werneria_mertensiana	Werneria	Bufonidae
Werneria_submontana	Werneria	Bufonidae
Werneria_tandyi	Werneria	Bufonidae
Werneria_bambutensis	Werneria	Bufonidae
Wolterstorffina_parvipalmata	Wolterstorffina	Bufonidae
Wolterstorffina_mirei	Wolterstorffina	Bufonidae
Wolterstorffina_chirioi	Wolterstorffina	Bufonidae
Nectophryne_afra	Nectophryne	Bufonidae
Nectophryne_batesii	Nectophryne	Bufonidae
Sclerophrys_latifrons	Sclerophrys	Bufonidae
Sclerophrys_togoensis	Sclerophrys	Bufonidae
Sclerophrys_maculata	Sclerophrys	Bufonidae
Sclerophrys_regularis	Sclerophrys	Bufonidae
Sclerophrys_gracilipes	Sclerophrys	Bufonidae
Sclerophrys_kisoloensis	Sclerophrys	Bufonidae
Sclerophrys_villiersi	Sclerophrys	Bufonidae
Sclerophrys_sp._HCL-2014	Sclerophrys	Bufonidae
Sclerophrys_cf._kisoloensis_HCL-2014	Sclerophrys	Bufonidae
Sclerophrys_camerunensis	Sclerophrys	Bufonidae
Sclerophrys_xeros	Sclerophrys	Bufonidae
Sclerophrys_gutturalis	Sclerophrys	Bufonidae
Sclerophrys_garmani	Sclerophrys	Bufonidae
Sclerophrys_tuberosa	Sclerophrys	Bufonidae
Sclerophrys_taiensis	Sclerophrys	Bufonidae
Sclerophrys_dodsoni	Sclerophrys	Bufonidae
Sclerophrys_brauni	Sclerophrys	Bufonidae
Sclerophrys_poweri	Sclerophrys	Bufonidae
Sclerophrys_capensis	Sclerophrys	Bufonidae
Sclerophrys_lemairii	Sclerophrys	Bufonidae
Sclerophrys_pardalis	Sclerophrys	Bufonidae
Sclerophrys_pantherina	Sclerophrys	Bufonidae
Sclerophrys_steindachneri	Sclerophrys	Bufonidae
Sclerophrys_blanfordii	Sclerophrys	Bufonidae
Sclerophrys_asmarae	Sclerophrys	Bufonidae
Sclerophrys_arabica	Sclerophrys	Bufonidae
Sclerophrys_mauritanica	Sclerophrys	Bufonidae
Sclerophrys_pentoni	Sclerophrys	Bufonidae
Sclerophrys_tihamica	Sclerophrys	Bufonidae
Poyntonophrynus_vertebralis	Poyntonophrynus	Bufonidae
Capensibufo_rosei	Capensibufo	Bufonidae
Capensibufo_tradouwi	Capensibufo	Bufonidae
Mertensophryne_loveridgei	Mertensophryne	Bufonidae
Mertensophryne_usambarae	Mertensophryne	Bufonidae
Mertensophryne_howelli	Mertensophryne	Bufonidae
Mertensophryne_anotis	Mertensophryne	Bufonidae
Mertensophryne_lindneri	Mertensophryne	Bufonidae
Mertensophryne_micranotis	Mertensophryne	Bufonidae
Mertensophryne_taitana	Mertensophryne	Bufonidae
Mertensophryne_uzunguensis	Mertensophryne	Bufonidae
Mertensophryne_sp._HCL-2014	Mertensophryne	Bufonidae
Poyntonophrynus_damaranus	Poyntonophrynus	Bufonidae
Poyntonophrynus_dombensis	Poyntonophrynus	Bufonidae
Poyntonophrynus_fenoulheti	Poyntonophrynus	Bufonidae
Vandijkophrynus_sp._HCL-2014	Vandijkophrynus	Bufonidae
Vandijkophrynus_angusticeps	Vandijkophrynus	Bufonidae
Vandijkophrynus_inyangae	Vandijkophrynus	Bufonidae
Vandijkophrynus_amatolicus	Vandijkophrynus	Bufonidae
Vandijkophrynus_robinsoni	Vandijkophrynus	Bufonidae
Vandijkophrynus_gariepensis	Vandijkophrynus	Bufonidae
Rhaebo_nasicus	Rhaebo	Bufonidae
Rhaebo_guttatus	Rhaebo	Bufonidae
Rhaebo_glaberrimus	Rhaebo	Bufonidae
Rhaebo_haematiticus	Rhaebo	Bufonidae
Peltophryne_lemur	Peltophryne	Bufonidae
Peltophryne_florentinoi	Peltophryne	Bufonidae
Peltophryne_peltocephala	Peltophryne	Bufonidae
Peltophryne_fustiger	Peltophryne	Bufonidae
Peltophryne_cataulaciceps	Peltophryne	Bufonidae
Peltophryne_empusa	Peltophryne	Bufonidae
Peltophryne_taladai	Peltophryne	Bufonidae
Peltophryne_longinasus	Peltophryne	Bufonidae
Peltophryne_gundlachi	Peltophryne	Bufonidae
Peltophryne_guentheri	Peltophryne	Bufonidae
Nannophryne_variegata	Nannophryne	Bufonidae
Nannophryne_cophotis	Nannophryne	Bufonidae
Dendrophryniscus_sp._3035T	Dendrophryniscus	Bufonidae
Dendrophryniscus_sp._296MC	Dendrophryniscus	Bufonidae
Dendrophryniscus_oreites	Dendrophryniscus	Bufonidae
Dendrophryniscus_carvalhoi	Dendrophryniscus	Bufonidae
Dendrophryniscus_proboscideus	Dendrophryniscus	Bufonidae
Dendrophryniscus_leucomystax	Dendrophryniscus	Bufonidae
Dendrophryniscus_brevipollicatus	Dendrophryniscus	Bufonidae
Dendrophryniscus_krausae	Dendrophryniscus	Bufonidae
Dendrophryniscus_berthalutzae	Dendrophryniscus	Bufonidae
Amazophrynella_bokermanni	Amazophrynella	Bufonidae
Amazophrynella_manaos	Amazophrynella	Bufonidae
Amazophrynella_minuta	Amazophrynella	Bufonidae
Oreophrynella_cryptica	Oreophrynella	Bufonidae
Oreophrynella_nigra	Oreophrynella	Bufonidae
Oreophrynella_quelchii	Oreophrynella	Bufonidae
Oreophrynella_vasquezi	Oreophrynella	Bufonidae
Oreophrynella_weiassipuensis	Oreophrynella	Bufonidae
Oreophrynella_seegobini	Oreophrynella	Bufonidae
Oreophrynella_macconnelli	Oreophrynella	Bufonidae
Atelopus_ignescens	Atelopus	Bufonidae
Atelopus_bomolochos	Atelopus	Bufonidae
Atelopus_halihelos	Atelopus	Bufonidae
Atelopus_nanay	Atelopus	Bufonidae
Atelopus_peruensis	Atelopus	Bufonidae
Atelopus_senex	Atelopus	Bufonidae
Atelopus_varius	Atelopus	Bufonidae
Atelopus_zeteki	Atelopus	Bufonidae
Atelopus_chiriquiensis	Atelopus	Bufonidae
Atelopus_spurrelli	Atelopus	Bufonidae
Atelopus_longirostris	Atelopus	Bufonidae
Atelopus_oxapampae	Atelopus	Bufonidae
Atelopus_tricolor	Atelopus	Bufonidae
Atelopus_flavescens	Atelopus	Bufonidae
Atelopus_franciscus	Atelopus	Bufonidae
Atelopus_barbotini	Atelopus	Bufonidae
Atelopus_spumarius	Atelopus	Bufonidae
Atelopus_hoogmoedi	Atelopus	Bufonidae
Atelopus_pulcher	Atelopus	Bufonidae
Atelopus_seminiferus	Atelopus	Bufonidae
Frostius_erythrophthalmus	Frostius	Bufonidae
Osornophryne_angel	Osornophryne	Bufonidae
Osornophryne_bufoniformis	Osornophryne	Bufonidae
Osornophryne_antisana	Osornophryne	Bufonidae
Osornophryne_puruanta	Osornophryne	Bufonidae
Osornophryne_simpsoni	Osornophryne	Bufonidae
Osornophryne_sumacoensis	Osornophryne	Bufonidae
Osornophryne_occidentalis	Osornophryne	Bufonidae
Osornophryne_guacamayo	Osornophryne	Bufonidae
Osornophryne_cofanorum	Osornophryne	Bufonidae
Melanophryniscus_setiba	Melanophryniscus	Bufonidae
Melanophryniscus_klappenbachi	Melanophryniscus	Bufonidae
Melanophryniscus_stelzneri	Melanophryniscus	Bufonidae
Melanophryniscus_fulvoguttatus	Melanophryniscus	Bufonidae
Melanophryniscus_rubriventris	Melanophryniscus	Bufonidae
Melanophryniscus_devincenzii	Melanophryniscus	Bufonidae
Vitreorana_antisthenesi	Vitreorana	Centrolenidae
Vitreorana_castroviejoi	Vitreorana	Centrolenidae
Vitreorana_eurygnatha	Vitreorana	Centrolenidae
Vitreorana_ritae	Vitreorana	Centrolenidae
Vitreorana_helenae	Vitreorana	Centrolenidae
Vitreorana_gorzulae	Vitreorana	Centrolenidae
Vitreorana_uranoscopa	Vitreorana	Centrolenidae
Sachatamia_ilex	Sachatamia	Centrolenidae
Sachatamia_punctulata	Sachatamia	Centrolenidae
Sachatamia_albomaculata	Sachatamia	Centrolenidae
Rulyrana_susatamai	Rulyrana	Centrolenidae
Rulyrana_adiazeta	Rulyrana	Centrolenidae
Rulyrana_flavopunctata	Rulyrana	Centrolenidae
Rulyrana_spiculata	Rulyrana	Centrolenidae
Cochranella_nola	Cochranella	Centrolenidae
Cochranella_mache	Cochranella	Centrolenidae
Cochranella_euknemos	Cochranella	Centrolenidae
Cochranella_granulosa	Cochranella	Centrolenidae
Cochranella_litoralis	Cochranella	Centrolenidae
Chimerella_mariaelenae	Chimerella	Centrolenidae
Espadarana_andina	Espadarana	Centrolenidae
Espadarana_callistomma	Espadarana	Centrolenidae
Espadarana_prosoblepon	Espadarana	Centrolenidae
Teratohyla_pulverata	Teratohyla	Centrolenidae
Teratohyla_spinosa	Teratohyla	Centrolenidae
Teratohyla_midas	Teratohyla	Centrolenidae
Nymphargus_siren	Nymphargus	Centrolenidae
Nymphargus_megacheirus	Nymphargus	Centrolenidae
Nymphargus_rosada	Nymphargus	Centrolenidae
Nymphargus_mariae	Nymphargus	Centrolenidae
Nymphargus_cochranae	Nymphargus	Centrolenidae
Nymphargus_wileyi	Nymphargus	Centrolenidae
Nymphargus_griffithsi	Nymphargus	Centrolenidae
Nymphargus_bejaranoi	Nymphargus	Centrolenidae
Nymphargus_posadae	Nymphargus	Centrolenidae
Nymphargus_pluvialis	Nymphargus	Centrolenidae
Nymphargus_mixomaculatus	Nymphargus	Centrolenidae
Nymphargus_grandisonae	Nymphargus	Centrolenidae
Centrolene_muelleri	Centrolene	Centrolenidae
Centrolene_condor	Centrolene	Centrolenidae
Centrolene_lynchi	Centrolene	Centrolenidae
Centrolene_huilensis	Centrolene	Centrolenidae
Centrolene_ballux	Centrolene	Centrolenidae
Centrolene_heloderma	Centrolene	Centrolenidae
Centrolene_notosticta	Centrolene	Centrolenidae
Centrolene_altitudinalis	Centrolene	Centrolenidae
Centrolene_buckleyi	Centrolene	Centrolenidae
Centrolene_venezuelense	Centrolene	Centrolenidae
Centrolene_hesperia	Centrolene	Centrolenidae
Centrolene_pipilata	Centrolene	Centrolenidae
Centrolene_hybrida	Centrolene	Centrolenidae
Centrolene_sanchezi	Centrolene	Centrolenidae
Centrolene_geckoidea	Centrolene	Centrolenidae
Centrolene_peristicta	Centrolene	Centrolenidae
Centrolene_antioquiensis	Centrolene	Centrolenidae
Centrolene_savagei	Centrolene	Centrolenidae
Centrolene_daidalea	Centrolene	Centrolenidae
Ikakogi_tayrona	Ikakogi	Centrolenidae
Hyalinobatrachium_sp._MIZA_317	Hyalinobatrachium	Centrolenidae
Hyalinobatrachium_orocostale	Hyalinobatrachium	Centrolenidae
Hyalinobatrachium_fragile	Hyalinobatrachium	Centrolenidae
Hyalinobatrachium_orientale	Hyalinobatrachium	Centrolenidae
Hyalinobatrachium_ibama	Hyalinobatrachium	Centrolenidae
Hyalinobatrachium_pallidum	Hyalinobatrachium	Centrolenidae
Hyalinobatrachium_duranti	Hyalinobatrachium	Centrolenidae
Hyalinobatrachium_tatayoi	Hyalinobatrachium	Centrolenidae
Hyalinobatrachium_fleischmanni	Hyalinobatrachium	Centrolenidae
Hyalinobatrachium_carlesvilai	Hyalinobatrachium	Centrolenidae
Hyalinobatrachium_mondolfii	Hyalinobatrachium	Centrolenidae
Hyalinobatrachium_munozorum	Hyalinobatrachium	Centrolenidae
Hyalinobatrachium_taylori	Hyalinobatrachium	Centrolenidae
Hyalinobatrachium_iaspidiense	Hyalinobatrachium	Centrolenidae
Hyalinobatrachium_chirripoi	Hyalinobatrachium	Centrolenidae
Hyalinobatrachium_colymbiphyllum	Hyalinobatrachium	Centrolenidae
Hyalinobatrachium_talamancae	Hyalinobatrachium	Centrolenidae
Hyalinobatrachium_bergeri	Hyalinobatrachium	Centrolenidae
Hyalinobatrachium_pellucidum	Hyalinobatrachium	Centrolenidae
Hyalinobatrachium_valerioi	Hyalinobatrachium	Centrolenidae
Hyalinobatrachium_aureoguttatum	Hyalinobatrachium	Centrolenidae
Celsiella_revocata	Celsiella	Centrolenidae
Celsiella_vozmedianoi	Celsiella	Centrolenidae
Allophryne_ruthveni	Allophryne	Allophrynidae
Rupirana_cardosoi	Rupirana	Leptodactylidae
Crossodactylodes_septentrionalis	Crossodactylodes	Leptodactylidae
Paratelmatobius_mantiqueira	Paratelmatobius	Leptodactylidae
Scythrophrys_sawayae	Scythrophrys	Leptodactylidae
Paratelmatobius_gaigeae	Paratelmatobius	Leptodactylidae
Paratelmatobius_poecilogaster	Paratelmatobius	Leptodactylidae
Paratelmatobius_cardosoi	Paratelmatobius	Leptodactylidae
Hydrolaetare_caparu	Hydrolaetare	Leptodactylidae
Leptodactylus_syphax	Leptodactylus	Leptodactylidae
Leptodactylus_rhodomystax	Leptodactylus	Leptodactylidae
Leptodactylus_longirostris	Leptodactylus	Leptodactylidae
Leptodactylus_bufonius	Leptodactylus	Leptodactylidae
Leptodactylus_fuscus	Leptodactylus	Leptodactylidae
Leptodactylus_plaumanni	Leptodactylus	Leptodactylidae
Leptodactylus_gracilis	Leptodactylus	Leptodactylidae
Leptodactylus_albilabris	Leptodactylus	Leptodactylidae
Leptodactylus_mystaceus	Leptodactylus	Leptodactylidae
Leptodactylus_didymus	Leptodactylus	Leptodactylidae
Leptodactylus_notoaktites	Leptodactylus	Leptodactylidae
Leptodactylus_spixi	Leptodactylus	Leptodactylidae
Leptodactylus_elenae	Leptodactylus	Leptodactylidae
Leptodactylus_mystacinus	Leptodactylus	Leptodactylidae
Leptodactylus_knudseni	Leptodactylus	Leptodactylidae
Leptodactylus_pentadactylus	Leptodactylus	Leptodactylidae
Leptodactylus_labyrinthicus	Leptodactylus	Leptodactylidae
Leptodactylus_fallax	Leptodactylus	Leptodactylidae
Leptodactylus_myersi	Leptodactylus	Leptodactylidae
Leptodactylus_stenodema	Leptodactylus	Leptodactylidae
Leptodactylus_vastus	Leptodactylus	Leptodactylidae
Leptodactylus_rhodonotus	Leptodactylus	Leptodactylidae
Leptodactylus_griseigularis	Leptodactylus	Leptodactylidae
Leptodactylus_discodactylus	Leptodactylus	Leptodactylidae
Leptodactylus_podicipinus	Leptodactylus	Leptodactylidae
Leptodactylus_diedrus	Leptodactylus	Leptodactylidae
Leptodactylus_wagneri	Leptodactylus	Leptodactylidae
Leptodactylus_melanonotus	Leptodactylus	Leptodactylidae
Leptodactylus_latrans	Leptodactylus	Leptodactylidae
Leptodactylus_sp._PHV2553	Leptodactylus	Leptodactylidae
Leptodactylus_riveroi	Leptodactylus	Leptodactylidae
Leptodactylus_petersii	Leptodactylus	Leptodactylidae
Leptodactylus_leptodactyloides	Leptodactylus	Leptodactylidae
Leptodactylus_bolivianus	Leptodactylus	Leptodactylidae
Leptodactylus_macrosternum	Leptodactylus	Leptodactylidae
Leptodactylus_silvanimbus	Leptodactylus	Leptodactylidae
Lithodytes_lineatus	Lithodytes	Leptodactylidae
Adenomera_chicomendesi	Adenomera	Leptodactylidae
Adenomera_sp._D	Adenomera	Leptodactylidae
Adenomera_simonstuarti	Adenomera	Leptodactylidae
Adenomera_andreae	Adenomera	Leptodactylidae
Adenomera_sp._T	Adenomera	Leptodactylidae
Adenomera_nana	Adenomera	Leptodactylidae
Adenomera_engelsi	Adenomera	Leptodactylidae
Adenomera_sp._N	Adenomera	Leptodactylidae
Adenomera_bokermanni	Adenomera	Leptodactylidae
Adenomera_sp._O	Adenomera	Leptodactylidae
Adenomera_sp._S	Adenomera	Leptodactylidae
Adenomera_ajurauna	Adenomera	Leptodactylidae
Adenomera_sp._J	Adenomera	Leptodactylidae
Adenomera_marmorata	Adenomera	Leptodactylidae
Adenomera_sp._K	Adenomera	Leptodactylidae
Adenomera_sp._A	Adenomera	Leptodactylidae
Adenomera_sp._R	Adenomera	Leptodactylidae
Adenomera_araucaria	Adenomera	Leptodactylidae
Adenomera_sp._M	Adenomera	Leptodactylidae
Adenomera_sp._L	Adenomera	Leptodactylidae
Adenomera_thomei	Adenomera	Leptodactylidae
Adenomera_sp._B	Adenomera	Leptodactylidae
Adenomera_saci	Adenomera	Leptodactylidae
Adenomera_martinezi	Adenomera	Leptodactylidae
Adenomera_diptyx	Adenomera	Leptodactylidae
Adenomera_hylaedactyla	Adenomera	Leptodactylidae
Adenomera_sp._Q	Adenomera	Leptodactylidae
Adenomera_heyeri	Adenomera	Leptodactylidae
Adenomera_sp._H	Adenomera	Leptodactylidae
Adenomera_sp._F	Adenomera	Leptodactylidae
Adenomera_sp._G	Adenomera	Leptodactylidae
Adenomera_sp._CHUNB27648	Adenomera	Leptodactylidae
Adenomera_sp._I	Adenomera	Leptodactylidae
Adenomera_sp._P	Adenomera	Leptodactylidae
Adenomera_lutzi	Adenomera	Leptodactylidae
Pseudopaludicola_falcipes	Pseudopaludicola	Leptodactylidae
Pseudopaludicola_mystacalis	Pseudopaludicola	Leptodactylidae
Engystomops_guayaco	Engystomops	Leptodactylidae
Engystomops_coloradorum	Engystomops	Leptodactylidae
Engystomops_randi	Engystomops	Leptodactylidae
Engystomops_montubio	Engystomops	Leptodactylidae
Engystomops_pustulatus	Engystomops	Leptodactylidae
Engystomops_petersi	Engystomops	Leptodactylidae
Engystomops_freibergi	Engystomops	Leptodactylidae
Engystomops_pustulosus	Engystomops	Leptodactylidae
Physalaemus_centralis	Physalaemus	Leptodactylidae
Physalaemus_cuvieri	Physalaemus	Leptodactylidae
Physalaemus_ephippifer	Physalaemus	Leptodactylidae
Physalaemus_albonotatus	Physalaemus	Leptodactylidae
Physalaemus_barrioi	Physalaemus	Leptodactylidae
Physalaemus_gracilis	Physalaemus	Leptodactylidae
Physalaemus_biligonigerus	Physalaemus	Leptodactylidae
Physalaemus_riograndensis	Physalaemus	Leptodactylidae
Physalaemus_signifer	Physalaemus	Leptodactylidae
Physalaemus_nattereri	Physalaemus	Leptodactylidae
Physalaemus_maculiventris	Physalaemus	Leptodactylidae
Edalorhina_perezi	Edalorhina	Leptodactylidae
Pleurodema_cinereum	Pleurodema	Leptodactylidae
Pleurodema_borellii	Pleurodema	Leptodactylidae
Pleurodema_tucumanum	Pleurodema	Leptodactylidae
Pleurodema_diplolister	Pleurodema	Leptodactylidae
Pleurodema_kriegi	Pleurodema	Leptodactylidae
Pleurodema_bibroni	Pleurodema	Leptodactylidae
Pleurodema_thaul	Pleurodema	Leptodactylidae
Pleurodema_somuncurense	Pleurodema	Leptodactylidae
Pleurodema_bufoninum	Pleurodema	Leptodactylidae
Pleurodema_marmoratum	Pleurodema	Leptodactylidae
Pleurodema_nebulosum	Pleurodema	Leptodactylidae
Pleurodema_brachyops	Pleurodema	Leptodactylidae
Scinax_chiquitanus	Scinax	Hylidae
Scinax_fuscomarginatus	Scinax	Hylidae
Scinax_elaeochroa	Scinax	Hylidae
Scinax_staufferi	Scinax	Hylidae
Scinax_squalirostris	Scinax	Hylidae
Scinax_cruentomma	Scinax	Hylidae
Scinax_boesemani	Scinax	Hylidae
Scinax_ruber	Scinax	Hylidae
Scinax_x-signatus	Scinax	Hylidae
Scinax_nasicus	Scinax	Hylidae
Scinax_fuscovarius	Scinax	Hylidae
Scinax_hayii	Scinax	Hylidae
Scinax_ictericus	Scinax	Hylidae
Scinax_crospedospilus	Scinax	Hylidae
Scinax_garbei	Scinax	Hylidae
Scinax_proboscideus	Scinax	Hylidae
Scinax_jolyi	Scinax	Hylidae
Scinax_sugillatus	Scinax	Hylidae
Scinax_boulengeri	Scinax	Hylidae
Scinax_nebulosus	Scinax	Hylidae
Scinax_rostratus	Scinax	Hylidae
Scinax_acuminatus	Scinax	Hylidae
Julianus_uruguayus	Julianus	Hylidae
Ololygon_berthae	Ololygon	Hylidae
Ololygon_catharinae	Ololygon	Hylidae
Ololygon_faivovichi	Ololygon	Hylidae
Ololygon_peixotoi	Ololygon	Hylidae
Ololygon_perpusilla	Ololygon	Hylidae
Sphaenorhynchus_platycephalus	Sphaenorhynchus	Hylidae
Sphaenorhynchus_dorisae	Sphaenorhynchus	Hylidae
Sphaenorhynchus_lacteus	Sphaenorhynchus	Hylidae
Itapotihyla_langsdorffii	Itapotihyla	Hylidae
Phytotriades_auratus	Phytotriades	Hylidae
Tepuihyla_exophthalma	Tepuihyla	Hylidae
Tepuihyla_edelcae	Tepuihyla	Hylidae
Tepuihyla_aecii	Tepuihyla	Hylidae
Osteocephalus_alboguttatus	Osteocephalus	Hylidae
Osteocephalus_fuscifacies	Osteocephalus	Hylidae
Osteocephalus_deridens	Osteocephalus	Hylidae
Osteocephalus_planiceps	Osteocephalus	Hylidae
Osteocephalus_leprieurii	Osteocephalus	Hylidae
Osteocephalus_taurinus	Osteocephalus	Hylidae
Osteocephalus_oophagus	Osteocephalus	Hylidae
Osteocephalus_yasuni	Osteocephalus	Hylidae
Osteocephalus_verruciger	Osteocephalus	Hylidae
Osteocephalus_buckleyi	Osteocephalus	Hylidae
Osteocephalus_cabrerai	Osteocephalus	Hylidae
Osteocephalus_mutabor	Osteocephalus	Hylidae
Osteopilus_vastus	Osteopilus	Hylidae
Osteopilus_wilderi	Osteopilus	Hylidae
Osteopilus_marianae	Osteopilus	Hylidae
Osteopilus_ocellatus	Osteopilus	Hylidae
Osteopilus_crucialis	Osteopilus	Hylidae
Osteopilus_dominicensis	Osteopilus	Hylidae
Osteopilus_pulchrilineatus	Osteopilus	Hylidae
Osteopilus_septentrionalis	Osteopilus	Hylidae
Phyllodytes_luteolus	Phyllodytes	Hylidae
Corythomantis_greeningi	Corythomantis	Hylidae
Nyctimantis_brunoi	Nyctimantis	Hylidae
Nyctimantis_rugiceps	Nyctimantis	Hylidae
Nyctimantis_siemersi	Nyctimantis	Hylidae
Trachycephalus_jordani	Trachycephalus	Hylidae
Trachycephalus_imitatrix	Trachycephalus	Hylidae
Trachycephalus_nigromaculatus	Trachycephalus	Hylidae
Trachycephalus_typhonius	Trachycephalus	Hylidae
Trachycephalus_hadroceps	Trachycephalus	Hylidae
Trachycephalus_resinifictrix	Trachycephalus	Hylidae
Trachycephalus_coriaceus	Trachycephalus	Hylidae
Trachycephalus_mesophaeus	Trachycephalus	Hylidae
Pseudacris_feriarum	Pseudacris	Hylidae
Pseudacris_triseriata	Pseudacris	Hylidae
Pseudacris_kalmi	Pseudacris	Hylidae
Pseudacris_nigrita	Pseudacris	Hylidae
Pseudacris_clarkii	Pseudacris	Hylidae
Pseudacris_maculata	Pseudacris	Hylidae
Pseudacris_fouquettei	Pseudacris	Hylidae
Pseudacris_brachyphona	Pseudacris	Hylidae
Pseudacris_brimleyi	Pseudacris	Hylidae
Pseudacris_illinoensis	Pseudacris	Hylidae
Pseudacris_streckeri	Pseudacris	Hylidae
Pseudacris_ornata	Pseudacris	Hylidae
Pseudacris_ocularis	Pseudacris	Hylidae
Pseudacris_crucifer	Pseudacris	Hylidae
Pseudacris_cadaverina	Pseudacris	Hylidae
Pseudacris_regilla	Pseudacris	Hylidae
Acris_gryllus	Acris	Hylidae
Acris_blanchardi	Acris	Hylidae
Acris_crepitans	Acris	Hylidae
Triprion_spatulatus	Triprion	Hylidae
Triprion_spinosus	Triprion	Hylidae
Triprion_petasatus	Triprion	Hylidae
Anotheca	Anotheca	Hylidae
Smilisca_baudinii	Smilisca	Hylidae
Smilisca_puma	Smilisca	Hylidae
Smilisca_phaeota	Smilisca	Hylidae
Smilisca_cyanosticta	Smilisca	Hylidae
Smilisca_fodiens	Smilisca	Hylidae
Smilisca_sordida	Smilisca	Hylidae
Smilisca_sila	Smilisca	Hylidae
Isthmohyla_tica	Isthmohyla	Hylidae
Isthmohyla_rivularis	Isthmohyla	Hylidae
Isthmohyla_zeteki	Isthmohyla	Hylidae
Isthmohyla_pseudopuma	Isthmohyla	Hylidae
Tlalocohyla_godmani	Tlalocohyla	Hylidae
Tlalocohyla_loquax	Tlalocohyla	Hylidae
Tlalocohyla_picta	Tlalocohyla	Hylidae
Tlalocohyla_smithii	Tlalocohyla	Hylidae
Hyla_arborea	Hyla	Hylidae
Hyla_molleri	Hyla	Hylidae
Hyla_orientalis	Hyla	Hylidae
Hyla_intermedia	Hyla	Hylidae
Hyla_sarda	Hyla	Hylidae
Hyla_savignyi	Hyla	Hylidae
Hyla_felixarabica	Hyla	Hylidae
Hyla_meridionalis	Hyla	Hylidae
Hyla_chinensis	Hyla	Hylidae
Hyla_sanchiangensis	Hyla	Hylidae
Hyla_annectans	Hyla	Hylidae
Hyla_tsinlingensis	Hyla	Hylidae
Hyla_zhaopingensis	Hyla	Hylidae
Dryophytes_cinereus	Dryophytes	Hylidae
Dryophytes_gratiosus	Dryophytes	Hylidae
Dryophytes_squirellus	Dryophytes	Hylidae
Dryophytes_euphorbiaceus	Dryophytes	Hylidae
Dryophytes_plicatus	Dryophytes	Hylidae
Dryophytes_eximius	Dryophytes	Hylidae
Dryophytes_walkeri	Dryophytes	Hylidae
Dryophytes_wrightorum	Dryophytes	Hylidae
Dryophytes_arenicolor	Dryophytes	Hylidae
Dryophytes_immaculatus	Dryophytes	Hylidae
Dryophytes_suweonensis	Dryophytes	Hylidae
Dryophytes_japonicus	Dryophytes	Hylidae
Dryophytes_chrysoscelis	Dryophytes	Hylidae
Dryophytes_avivoca	Dryophytes	Hylidae
Dryophytes_versicolor	Dryophytes	Hylidae
Dryophytes_femoralis	Dryophytes	Hylidae
Dryophytes_andersonii	Dryophytes	Hylidae
Megastomatohyla_mixe	Megastomatohyla	Hylidae
Charadrahyla_taeniopus	Charadrahyla	Hylidae
Charadrahyla_nephila	Charadrahyla	Hylidae
Rheohyla_miotympanum	Rheohyla	Hylidae
Ecnomiohyla_miliaria	Ecnomiohyla	Hylidae
Ecnomiohyla_minera	Ecnomiohyla	Hylidae
Bromeliohyla_bromeliacia	Bromeliohyla	Hylidae
Duellmanohyla_rufioculis	Duellmanohyla	Hylidae
Duellmanohyla_salvadorensis	Duellmanohyla	Hylidae
Duellmanohyla_soralia	Duellmanohyla	Hylidae
Atlantihyla_spinipollex	Atlantihyla	Hylidae
Ptychohyla_dendrophasma	Ptychohyla	Hylidae
Ptychohyla_zophodes	Ptychohyla	Hylidae
Ptychohyla_leonhardschultzei	Ptychohyla	Hylidae
Ptychohyla_euthysanota	Ptychohyla	Hylidae
Ptychohyla_hypomykter	Ptychohyla	Hylidae
Sarcohyla_labeculata	Sarcohyla	Hylidae
Sarcohyla_pentheter	Sarcohyla	Hylidae
Sarcohyla_bistincta	Sarcohyla	Hylidae
Sarcohyla_ameibothalame	Sarcohyla	Hylidae
Sarcohyla_cyclada	Sarcohyla	Hylidae
Sarcohyla_arborescandens	Sarcohyla	Hylidae
Sarcohyla_siopela	Sarcohyla	Hylidae
Plectrohyla_glandulosa	Plectrohyla	Hylidae
Plectrohyla_matudai	Plectrohyla	Hylidae
Plectrohyla_guatemalensis	Plectrohyla	Hylidae
Plectrohyla_chrysopleura	Plectrohyla	Hylidae
Exerodonta_abdivita	Exerodonta	Hylidae
Exerodonta_perkinsi	Exerodonta	Hylidae
Exerodonta_sumichrasti	Exerodonta	Hylidae
Exerodonta_melanomma	Exerodonta	Hylidae
Exerodonta_smaragdina	Exerodonta	Hylidae
Exerodonta_xera	Exerodonta	Hylidae
Exerodonta_chimalapa	Exerodonta	Hylidae
Dendropsophus_timbeba	Dendropsophus	Hylidae
Dendropsophus_miyatai	Dendropsophus	Hylidae
Dendropsophus_aperomeus	Dendropsophus	Hylidae
Dendropsophus_sarayacuensis	Dendropsophus	Hylidae
Dendropsophus_bifurcus	Dendropsophus	Hylidae
Dendropsophus_triangulum	Dendropsophus	Hylidae
Dendropsophus_leucophyllatus	Dendropsophus	Hylidae
Dendropsophus_ebraccatus	Dendropsophus	Hylidae
Dendropsophus_elegans	Dendropsophus	Hylidae
Dendropsophus_anceps	Dendropsophus	Hylidae
Dendropsophus_schubarti	Dendropsophus	Hylidae
Dendropsophus_sartori	Dendropsophus	Hylidae
Dendropsophus_robertmertensi	Dendropsophus	Hylidae
Dendropsophus_microcephalus	Dendropsophus	Hylidae
Dendropsophus_rhodopeplus	Dendropsophus	Hylidae
Dendropsophus_leali	Dendropsophus	Hylidae
Dendropsophus_juliani	Dendropsophus	Hylidae
Dendropsophus_minusculus	Dendropsophus	Hylidae
Dendropsophus_sanborni	Dendropsophus	Hylidae
Dendropsophus_rubicundulus	Dendropsophus	Hylidae
Dendropsophus_branneri	Dendropsophus	Hylidae
Dendropsophus_tritaeniatus	Dendropsophus	Hylidae
Dendropsophus_walfordi	Dendropsophus	Hylidae
Dendropsophus_nanus	Dendropsophus	Hylidae
Dendropsophus_reichlei	Dendropsophus	Hylidae
Dendropsophus_riveroi	Dendropsophus	Hylidae
Dendropsophus_gaucheri	Dendropsophus	Hylidae
Dendropsophus_berthalutzae	Dendropsophus	Hylidae
Dendropsophus_bipunctatus	Dendropsophus	Hylidae
Dendropsophus_minutus	Dendropsophus	Hylidae
Dendropsophus_pelidnus	Dendropsophus	Hylidae
Dendropsophus_molitor	Dendropsophus	Hylidae
Dendropsophus_carnifex	Dendropsophus	Hylidae
Dendropsophus_giesleri	Dendropsophus	Hylidae
Dendropsophus_parviceps	Dendropsophus	Hylidae
Dendropsophus_microps	Dendropsophus	Hylidae
Dendropsophus_brevifrons	Dendropsophus	Hylidae
Dendropsophus_pauiniensis	Dendropsophus	Hylidae
Dendropsophus_melanargyreus	Dendropsophus	Hylidae
Dendropsophus_marmoratus	Dendropsophus	Hylidae
Dendropsophus_seniculus	Dendropsophus	Hylidae
Xenohyla_truncata	Xenohyla	Hylidae
Pseudis_paradoxa	Pseudis	Hylidae
Pseudis_bolbodactyla	Pseudis	Hylidae
Pseudis_fusca	Pseudis	Hylidae
Pseudis_tocantins	Pseudis	Hylidae
Pseudis_minuta	Pseudis	Hylidae
Pseudis_cardosoi	Pseudis	Hylidae
Lysapsus_laevis	Lysapsus	Hylidae
Lysapsus_bolivianus	Lysapsus	Hylidae
Lysapsus_limellum	Lysapsus	Hylidae
Lysapsus_caraya	Lysapsus	Hylidae
Scarthyla_goinorum	Scarthyla	Hylidae
Nesorohyla_kanaima	Nesorohyla	Hylidae
Hypsiboas	Hypsiboas	Hylidae
Aplastodiscus_cavicola	Aplastodiscus	Hylidae
Aplastodiscus_leucopygius	Aplastodiscus	Hylidae
Aplastodiscus_albosignatus	Aplastodiscus	Hylidae
Aplastodiscus_perviridis	Aplastodiscus	Hylidae
Aplastodiscus_cochranae	Aplastodiscus	Hylidae
Aplastodiscus_weygoldti	Aplastodiscus	Hylidae
Aplastodiscus_arildae	Aplastodiscus	Hylidae
Aplastodiscus_eugenioi	Aplastodiscus	Hylidae
Aplastodiscus_albofrenatus	Aplastodiscus	Hylidae
Boana_lundii	Boana	Hylidae
Boana_pardalis	Boana	Hylidae
Boana_faber	Boana	Hylidae
Boana_crepitans	Boana	Hylidae
Boana_rosenbergi	Boana	Hylidae
Boana_punctata	Boana	Hylidae
Boana_albomarginata	Boana	Hylidae
Boana_latistriata	Boana	Hylidae
Boana_polytaenia	Boana	Hylidae
Boana_leptolineata	Boana	Hylidae
Boana_semiguttata	Boana	Hylidae
Boana_joaquini	Boana	Hylidae
Boana_pulchella	Boana	Hylidae
Boana_cordobae	Boana	Hylidae
Boana_prasina	Boana	Hylidae
Boana_caingua	Boana	Hylidae
Boana_marginata	Boana	Hylidae
Boana_bischoffi	Boana	Hylidae
Boana_guentheri	Boana	Hylidae
Boana_balzani	Boana	Hylidae
Boana_marianitae	Boana	Hylidae
Boana_riojana	Boana	Hylidae
Boana_melanopleura	Boana	Hylidae
Boana_ericae	Boana	Hylidae
Boana_pellucens	Boana	Hylidae
Boana_rufitela	Boana	Hylidae
Boana_caiapo	Boana	Hylidae
Boana_raniceps	Boana	Hylidae
Boana_dentei	Boana	Hylidae
Boana_fasciata	Boana	Hylidae
Boana_aff._multifasciata_CM-2022	Boana	Hylidae
Boana_albopunctata	Boana	Hylidae
Boana_aff._albopunctata_CM-2022	Boana	Hylidae
Boana_multifasciata	Boana	Hylidae
Boana_leucocheila	Boana	Hylidae
Boana_lanciformis	Boana	Hylidae
Boana_aff._steinbachi_CM-2022	Boana	Hylidae
Boana_sp._e_AF-2020	Boana	Hylidae
Boana_calcarata	Boana	Hylidae
Boana_heilprini	Boana	Hylidae
Boana_picturata	Boana	Hylidae
Boana_nympha	Boana	Hylidae
Boana_microderma	Boana	Hylidae
Boana_roraima	Boana	Hylidae
Boana_lemai	Boana	Hylidae
Boana_benitezi	Boana	Hylidae
Boana_ornatissima	Boana	Hylidae
Boana_sibleszi	Boana	Hylidae
Boana_semilineata	Boana	Hylidae
Boana_geographica	Boana	Hylidae
Boana_boans	Boana	Hylidae
Boana_cinerascens	Boana	Hylidae
Bokermannohyla_martinsi	Bokermannohyla	Hylidae
Bokermannohyla_hylax	Bokermannohyla	Hylidae
Bokermannohyla_circumdata	Bokermannohyla	Hylidae
Bokermannohyla_astartea	Bokermannohyla	Hylidae
Hyloscirtus_alytolylax	Hyloscirtus	Hylidae
Hyloscirtus_simmonsi	Hyloscirtus	Hylidae
Hyloscirtus_colymba	Hyloscirtus	Hylidae
Hyloscirtus_phyllognathus	Hyloscirtus	Hylidae
Hyloscirtus_lascinius	Hyloscirtus	Hylidae
Hyloscirtus_palmeri	Hyloscirtus	Hylidae
Hyloscirtus_staufferorum	Hyloscirtus	Hylidae
Hyloscirtus_pacha	Hyloscirtus	Hylidae
Hyloscirtus_psarolaimus	Hyloscirtus	Hylidae
Hyloscirtus_tigrinus	Hyloscirtus	Hylidae
Hyloscirtus_ptychodactylus	Hyloscirtus	Hylidae
Hyloscirtus_larinopygion	Hyloscirtus	Hylidae
Hyloscirtus_pantostictus	Hyloscirtus	Hylidae
Hyloscirtus_lindae	Hyloscirtus	Hylidae
Hyloscirtus_tapichalaca	Hyloscirtus	Hylidae
Hyloscirtus_charazani	Hyloscirtus	Hylidae
Hyloscirtus_armatus	Hyloscirtus	Hylidae
Myersiohyla_inparquesi	Myersiohyla	Hylidae
Litoria_microbelos	Litoria	Hylidae
Litoria_dorsalis	Litoria	Hylidae
Litoria_longirostris	Litoria	Hylidae
Litoria_meiriana	Litoria	Hylidae
Litoria_coplandi	Litoria	Hylidae
Litoria_watjulumensis	Litoria	Hylidae
Litoria_nigrofrenata	Litoria	Hylidae
Litoria_inermis	Litoria	Hylidae
Litoria_pallida	Litoria	Hylidae
Litoria_nasuta	Litoria	Hylidae
Litoria_freycineti	Litoria	Hylidae
Litoria_latopalmata	Litoria	Hylidae
Litoria_tornieri	Litoria	Hylidae
Litoria_personata	Litoria	Hylidae
Litoria_rubella	Litoria	Hylidae
Litoria_electrica	Litoria	Hylidae
Litoria_dentata	Litoria	Hylidae
Litoria_congenita	Litoria	Hylidae
Litoria_paraewingi	Litoria	Hylidae
Litoria_verreauxii	Litoria	Hylidae
Litoria_revelata	Litoria	Hylidae
Litoria_littlejohni	Litoria	Hylidae
Litoria_ewingii	Litoria	Hylidae
Litoria_jervisiensis	Litoria	Hylidae
Litoria_amboinensis	Litoria	Hylidae
Litoria_darlingtoni	Litoria	Hylidae
Litoria_peronii	Litoria	Hylidae
Litoria_tyleri	Litoria	Hylidae
Litoria_rothii	Litoria	Hylidae
Litoria_adelaidensis	Litoria	Hylidae
Litoria_burrowsi	Litoria	Hylidae
Litoria_iris	Litoria	Hylidae
Litoria_majikthise	Litoria	Hylidae
Litoria_havina	Litoria	Hylidae
Litoria_pronimia	Litoria	Hylidae
Litoria_multiplica	Litoria	Hylidae
Litoria_arfakiana	Litoria	Hylidae
Litoria_wollastoni	Litoria	Hylidae
Litoria_spartacus	Litoria	Hylidae
Litoria_angiana	Litoria	Hylidae
Litoria_micromembrana	Litoria	Hylidae
Litoria_leucova	Litoria	Hylidae
Litoria_modica	Litoria	Hylidae
Litoria_nigropunctata	Litoria	Hylidae
Litoria_prora	Litoria	Hylidae
Litoria_bicolor	Litoria	Hylidae
Litoria_fallax	Litoria	Hylidae
Litoria_olongburensis	Litoria	Hylidae
Nyctimystes_papua	Nyctimystes	Hylidae
Nyctimystes_pulcher	Nyctimystes	Hylidae
Nyctimystes_cheesmani	Nyctimystes	Hylidae
Nyctimystes_foricula	Nyctimystes	Hylidae
Nyctimystes_semipalmatus	Nyctimystes	Hylidae
Nyctimystes_humeralis	Nyctimystes	Hylidae
Nyctimystes_zweifeli	Nyctimystes	Hylidae
Nyctimystes_kubori	Nyctimystes	Hylidae
Nyctimystes_narinosus	Nyctimystes	Hylidae
Nyctimystes_brevipalmatus	Nyctimystes	Hylidae
Nyctimystes_infrafrenatus	Nyctimystes	Hylidae
Nyctimystes_dux	Nyctimystes	Hylidae
Ranoidea_rheocola	Ranoidea	Hylidae
Ranoidea_nyakalensis	Ranoidea	Hylidae
Ranoidea_nannotis	Ranoidea	Hylidae
Ranoidea_dayi	Ranoidea	Hylidae
Ranoidea_impura	Ranoidea	Hylidae
Ranoidea_thesaurensis	Ranoidea	Hylidae
Ranoidea_maini	Ranoidea	Hylidae
Ranoidea_maculosa	Ranoidea	Hylidae
Ranoidea_longipes	Ranoidea	Hylidae
Ranoidea_cultripes	Ranoidea	Hylidae
Ranoidea_vagitus	Ranoidea	Hylidae
Ranoidea_manya	Ranoidea	Hylidae
Ranoidea_cryptotis	Ranoidea	Hylidae
Ranoidea_brevipes	Ranoidea	Hylidae
Ranoidea_alboguttata	Ranoidea	Hylidae
Ranoidea_verrucosa	Ranoidea	Hylidae
Ranoidea_platycephala	Ranoidea	Hylidae
Ranoidea_australis	Ranoidea	Hylidae
Ranoidea_novaehollandiae	Ranoidea	Hylidae
Ranoidea_dahlii	Ranoidea	Hylidae
Ranoidea_moorei	Ranoidea	Hylidae
Ranoidea_cyclorhynchus	Ranoidea	Hylidae
Ranoidea_aurea	Ranoidea	Hylidae
Ranoidea_raniformis	Ranoidea	Hylidae
Ranoidea_barringtonensis	Ranoidea	Hylidae
Ranoidea_pearsoniana	Ranoidea	Hylidae
Ranoidea_phyllochroa	Ranoidea	Hylidae
Ranoidea_nudidigita	Ranoidea	Hylidae
Ranoidea_citropa	Ranoidea	Hylidae
Ranoidea_subglandulosa	Ranoidea	Hylidae
Ranoidea_daviesae	Ranoidea	Hylidae
Ranoidea_eucnemis	Ranoidea	Hylidae
Ranoidea_genimaculata	Ranoidea	Hylidae
Ranoidea_exophthalmia	Ranoidea	Hylidae
Ranoidea_jungguy	Ranoidea	Hylidae
Ranoidea_wilcoxii	Ranoidea	Hylidae
Ranoidea_booroolongensis	Ranoidea	Hylidae
Ranoidea_lesueuri	Ranoidea	Hylidae
[truncated: 2,201 more rows]
