# Supplementary material for: From lowlands to highlands: how elevation and habitat complexity drive anuran multidimensional diversity?
Source: PeerJ. 2025 Oct 8;13:e19561. doi: 10.7717/peerj.19561 (PMC12514998; doi:10.7717/peerj.19561)
Supplement: Supplemental Information 2 — The R code used to perform the alpha and beta multidimensional diversity analyses, as well as the datasets used in this work. [file peerj-13-19561-s002.zip › R_code/output/phyllo_amph_clean.nwk]

((((((Proceratophrys_schirchi:66.32158,(Rhinella_hoogmoedi:24.10896,Rhinella_crucifer:24.10896)'2282':42.21262)'2878':1.70437,Physalaemus_erikae:68.02595)'3290':4.57428,((((Ololygon_strigilata:53.80121,Scinax_eurydice:53.80121)'3343':0.51149,(((Phyllodytes_megatympanum:14.25964,Phyllodytes_magnus:14.25964,Phyllodytes_sp2_castanhola:14.25964,Phyllodytes_wuchereri:14.25964,Phyllodytes_melanomystax:14.25964,Phyllodytes_maculosus:14.25964):14.25964,(Trachycephalus_nigromaculatus:12.35294,Trachycephalus_mesophaeus:12.35294)'3418':16.16634)'3434':25.79342,(Dendropsophus_novaisi:41.56566,Dendropsophus_anceps:41.56566)'3713':12.74704)'3737':0)'3731':3.9073,(((Aplastodiscus_ibirapitanga:24.38,Aplastodiscus_weygoldti:24.38)'3763':10.55619,(Boana_pombali:34.93619,(Boana_faber:14.53823,Boana_crepitans:14.53823)'3781':20.39796)'3870':0)'3869':3.72381,(Bokermannohyla_lucianae:16.50606,Bokermannohyla_circumdata:16.50606)'3878':22.15394)'3881':19.56)'3903':4.985,(Phyllomedusa_burmeisteri:28.9837,Phasmahyla_spectabilis:28.9837)'4009':34.2213)'4249':9.39523)'4254':0.53886,Gastrotheca_pulchra:73.13909)'4310':13.33599,((((Ischnocnema_gr._parva:44.31556,Ischnocnema_verrucosa:44.31556)'4346':6.87761,Brachycephalus_pulex:51.19317)'4387':5.36443,(((Pristimantis_sp2_manaca:29.75205,Pristimantis_sp1_amarelinho:29.75205,Pristimantis_vinhai:29.75205)'4717':21.60814,Bahius_bilineatus:51.36019)'4889':5.19741,Haddadus_binotatus:56.5576)'4929':0)'4968':13.21774,Adelophryne_sp.:69.77534)'5328':16.69974)'5321':62.6195,Chiasmocleis_crucis:149.09458)'8550';
