# Supplementary material for: From lowlands to highlands: how elevation and habitat complexity drive anuran multidimensional diversity?
Source: PeerJ. 2025 Oct 8;13:e19561. doi: 10.7717/peerj.19561 (PMC12514998; doi:10.7717/peerj.19561)
Supplement: Supplemental Information 2 — The R code used to perform the alpha and beta multidimensional diversity analyses, as well as the datasets used in this work. [file peerj-13-19561-s002.zip › R_code/output/phy_diversity.csv]

transect	lin.richness	lin.diversity	dom.lin
t_21	3.96166902914915	1.99509252333951	1.57227417884657
t_22	4.17549524603778	1.91324575109121	1.45769661935653
t_23	3.48832559842216	1.8624409785348	1.47559184922634
t_24	3.26746176822793	2.01327228611371	1.59992699611415
t_25	2.965385260819	1.58244570778812	1.30974096678187
t_26	3.76503626087548	2.05961900123613	1.60800678939213
t_41	3.89396837899808	1.98111231935995	1.51599868311397
t_42	3.68753283989264	1.98292906067343	1.52017872143114
t_43	5.84809414265763	2.37569867900879	1.6756442313712
t_44	3.85260912905083	1.97635975618984	1.56050742956544
t_45	4.37448235878192	2.12106983172794	1.59521414198999
t_46	3.20246061258565	1.98699433226921	1.57961848859686
t_61	3.63258630863711	1.93143563788532	1.49303726982532
t_62	3.52867636100521	1.63661234779474	1.32764040238031
t_63	3.64878294033224	2.08242788213108	1.59024813097918
t_64	3.69560154366443	1.78040432145527	1.41699191087046
t_65	3.35587564618378	1.91916256706057	1.52054112421352
t_66	3.77383094677218	1.93696785524907	1.50700429078827
t_81	4.61748495485215	2.16228635796416	1.61642134759938
t_82	5.4572563938944	2.11269341334603	1.52530665485246
t_83	4.10980607075053	1.52823261546682	1.24175368201092
t_84	4.70213819979237	1.74524145631175	1.3768936485691
t_85	5.20057322003255	1.91752237587129	1.48938309908149
t_86	4.94503113392854	2.22855515196966	1.5710130354415
