# Supplementary material for: From lowlands to highlands: how elevation and habitat complexity drive anuran multidimensional diversity?
Source: PeerJ. 2025 Oct 8;13:e19561. doi: 10.7717/peerj.19561 (PMC12514998; doi:10.7717/peerj.19561)
Supplement: Supplemental Information 2 — The R code used to perform the alpha and beta multidimensional diversity analyses, as well as the datasets used in this work. [file peerj-13-19561-s002.zip › R_code/output/SC.csv]

Assemblage	Order.q	m	Method	qTD	qTD.LCL	qTD.UCL	SC	SC.LCL	SC.UCL
t_21	0	79	Observed	12	8.98698495632194	15.0130150436781	0.950008011536613	0.91124155428904	0.988774468784185
t_22	0	55	Observed	13	8.7967609704061	17.2032390295939	0.855215751989945	0.778098578252708	0.932332925727183
t_23	0	42	Observed	10	6.93843838499147	13.0615616150085	0.884337621304446	0.807789844562247	0.960885398046645
t_24	0	47	Observed	8	5.97393766825064	10.0260623317494	0.937528293345405	0.889617714585794	0.985438872105016
t_25	0	79	Observed	8	6.07559840116297	9.92440159883703	0.975316455696203	0.944757626699046	1
t_26	0	64	Observed	10	7.8730310751874	12.1269689248126	0.954096502590674	0.916229315530032	0.991963689651315
t_41	0	48	Observed	9	6.58914048448416	11.4108595155158	0.939224137931034	0.885433735493596	0.993014540368472
t_42	0	38	Observed	9	5.57797706249344	12.4220229375066	0.896140350877193	0.802131686267352	0.990149015487034
t_43	0	59	Observed	13	9.79236828467416	16.2076317153258	0.916972056802565	0.862825606150705	0.971118507454426
t_44	0	54	Observed	11	8.26973073802892	13.7302692619711	0.927297668038409	0.871354529359239	0.983240806717578
t_45	0	61	Observed	13	8.6899244066634	17.3100755933366	0.90218277329952	0.830861484279503	0.973504062319537
t_46	0	46	Observed	9	6.82032293651822	11.1796770634818	0.935734687400825	0.87656930573863	0.99490006906302
t_61	0	77	Observed	9	7.05234921536237	10.9476507846376	0.987662337662338	0.96116262746794	1
t_62	0	65	Observed	9	6.79774234757551	11.2022576524245	0.9710407239819	0.935387963945762	1
t_63	0	77	Observed	10	8.15938698827336	11.8406130117266	0.974691974691975	0.947999495740507	1
t_64	0	91	Observed	9	7.10454911361234	10.8954508863877	0.978263494747011	0.950417349748769	1
t_65	0	42	Observed	10	6.58524178916685	13.4147582108332	0.882386689615605	0.799729150869744	0.965044228361467
t_66	0	51	Observed	11	8.3710964943616	13.6289035056384	0.923853036360175	0.864796254714709	0.982909818005641
t_81	0	98	Observed	14	11.3370734571634	16.6629265428367	0.969802836388793	0.938172761345616	1
t_82	0	143	Observed	15	11.8264205412812	18.1735794587188	0.965157649368176	0.940695443569219	0.989619855167133
t_83	0	139	Observed	10	6.51951322742556	13.4804867725744	0.97132690959146	0.948179786986345	0.994474032196575
t_84	0	160	Observed	12	9.01805313519034	14.9819468648097	0.97515625	0.956992617780675	0.993319882219325
t_85	0	211	Observed	15	10.5920062232365	19.4079937767635	0.971609046048926	0.951175617488033	0.992042474609818
t_86	0	123	Observed	13	10.611779682824	15.388220317176	0.975808050763434	0.955506338277346	0.996109763249523
