# Supplementary material for: From lowlands to highlands: how elevation and habitat complexity drive anuran multidimensional diversity?
Source: PeerJ. 2025 Oct 8;13:e19561. doi: 10.7717/peerj.19561 (PMC12514998; doi:10.7717/peerj.19561)
Supplement: Supplemental Information 2 — The R code used to perform the alpha and beta multidimensional diversity analyses, as well as the datasets used in this work. [file peerj-13-19561-s002.zip › R_code/output/sinonimos.csv]

query	stripped	status	warnings	ASW_names
Adelophryne_sp.	adelophryne_sp_	name_not_found	NA	Adelophryne_sp.
Aplastodiscus_ibirapitanga	aplastodiscus_ibirapitanga	up_to_date	NA	Aplastodiscus_ibirapitanga
Aplastodiscus_weygoldti	aplastodiscus_weygoldti	up_to_date	NA	Aplastodiscus_weygoldti
Bokermannohyla_circumdata	bokermannohyla_circumdata	up_to_date	NA	Bokermannohyla_circumdata
Bokermannohyla_lucianae	bokermannohyla_lucianae	up_to_date	NA	Bokermannohyla_lucianae
Brachycephalus_pulex	brachycephalus_pulex	up_to_date	NA	Brachycephalus_pulex
Chiasmocleis_crucis	chiasmocleis_crucis	up_to_date	NA	Chiasmocleis_crucis
Dendropsophus_anceps	dendropsophus_anceps	up_to_date	NA	Dendropsophus_anceps
Dendropsophus_novaisi	dendropsophus_novaisi	up_to_date	NA	Dendropsophus_novaisi
Gastrotheca_pulchra	gastrotheca_pulchra	up_to_date	NA	Gastrotheca_pulchra
Haddadus_binotatus	haddadus_binotatus	up_to_date	NA	Haddadus_binotatus
Boana_crepitans	boana_crepitans	up_to_date	NA	Boana_crepitans
Boana_faber	boana_faber	up_to_date	NA	Boana_faber
Boana_pombali	boana_pombali	up_to_date	NA	Boana_pombali
Pristimantis_sp1_amarelinho	pristimantis_sp1_amarelinho	name_not_found	NA	Pristimantis_sp1_amarelinho
Bahius_bilineatus	bahius_bilineatus	up_to_date	NA	Bahius_bilineatus
Ischnocnema_gr._parva	ischnocnema_gr__parva	name_not_found	NA	Ischnocnema_gr._parva
Pristimantis_sp2_manaca	pristimantis_sp2_manaca	name_not_found	NA	Pristimantis_sp2_manaca
Ischnocnema_verrucosa	ischnocnema_verrucosa	up_to_date	NA	Ischnocnema_verrucosa
Pristimantis_vinhai	pristimantis_vinhai	up_to_date	NA	Pristimantis_vinhai
Phasmahyla_spectabilis	phasmahyla_spectabilis	up_to_date	NA	Phasmahyla_spectabilis
Phyllodytes_cf._kautskyi	phyllodytes_cf__kautskyi	name_not_found	NA	Phyllodytes_cf._kautskyi
Phyllodytes_melanomystax	phyllodytes_melanomystax	up_to_date	NA	Phyllodytes_melanomystax
Phyllodytes_wuchereri	phyllodytes_wuchereri	up_to_date	NA	Phyllodytes_wuchereri
Phyllodytes_sp2_castanhola	phyllodytes_sp2_castanhola	name_not_found	NA	Phyllodytes_sp2_castanhola
Phyllodytes_magnus	phyllodytes_magnus	up_to_date	NA	Phyllodytes_magnus
Phyllodytes_megatympanum	phyllodytes_megatympanum	up_to_date	NA	Phyllodytes_megatympanum
Phyllomedusa_burmeisteri	phyllomedusa_burmeisteri	up_to_date	NA	Phyllomedusa_burmeisteri
Physalaemus_erikae	physalaemus_erikae	up_to_date	NA	Physalaemus_erikae
Proceratophrys_schirchi	proceratophrys_schirchi	up_to_date	NA	Proceratophrys_schirchi
Rhinella_crucifer	rhinella_crucifer	up_to_date	NA	Rhinella_crucifer
Rhinella_hoogmoedi	rhinella_hoogmoedi	up_to_date	NA	Rhinella_hoogmoedi
Scinax_eurydice	scinax_eurydice	up_to_date	NA	Scinax_eurydice
Scinax_strigilatus	scinax_strigilatus	updated	NA	Ololygon_strigilata
Trachycephalus_mesophaeus	trachycephalus_mesophaeus	up_to_date	NA	Trachycephalus_mesophaeus
Trachycephalus_nigromaculatus	trachycephalus_nigromaculatus	up_to_date	NA	Trachycephalus_nigromaculatus
