# Supplementary material for: From lowlands to highlands: how elevation and habitat complexity drive anuran multidimensional diversity?
Source: PeerJ. 2025 Oct 8;13:e19561. doi: 10.7717/peerj.19561 (PMC12514998; doi:10.7717/peerj.19561)
Supplement: Supplemental Information 2 — The R code used to perform the alpha and beta multidimensional diversity analyses, as well as the datasets used in this work. [file peerj-13-19561-s002.zip › R_code/output/summary_fun.csv]

modelo	k	AICc	delta	weight	y
BRO	3	46.22112070476	0	1	richness
BRO	3	34.9315675937958	0	0.396232861972472	diversity
BRO + LLD	4	35.6756598145208	0.744092220724966	0.273132209912667	diversity
BRO + Temp	4	36.4613871447995	1.5298195510037	0.184397231640021	diversity
BRO + NTR	4	36.9251050294121	1.99353743561628	0.146237696474841	diversity
BRO	3	32.0311215545362	0	0.389863930312476	dominant
BRO + LLD	4	32.9496899928904	0.918568438354185	0.246290950440928	dominant
BRO + Temp	4	33.2397784584095	1.20865690387329	0.213037739267328	dominant
BRO + NTR	4	33.9307103312951	1.89958877675893	0.150807379979269	dominant
