# Supplementary material for: From lowlands to highlands: how elevation and habitat complexity drive anuran multidimensional diversity?
Source: PeerJ. 2025 Oct 8;13:e19561. doi: 10.7717/peerj.19561 (PMC12514998; doi:10.7717/peerj.19561)
Supplement: Supplemental Information 2 — The R code used to perform the alpha and beta multidimensional diversity analyses, as well as the datasets used in this work. [file peerj-13-19561-s002.zip › R_code/output/tax_diversity.csv]

transect	abundance	richness	diversity	dom.species
t_21	79	12	7.08077860624424	5.51812555260831
t_22	55	13	5.79787672153617	3.50521436848204
t_23	42	10	4.9365522101117	3.37931034482759
t_24	47	8	5.43801453603167	4.57349896480331
t_25	79	8	3.24724507817504	2.10489038785835
t_26	64	10	6.83407297258849	5.85142857142857
t_41	48	9	5.05898210361018	3.74025974025974
t_42	38	9	5.69041520354988	4.37575757575758
t_43	59	13	8.1437376244901	6.18294849023091
t_44	54	11	6.53808379570764	4.81188118811881
t_45	61	13	8.12903557664757	6.31748726655348
t_46	46	9	6.20622134512772	5.1609756097561
t_61	77	9	5.3712638606286	3.93953488372093
t_62	65	9	3.09756360168307	1.86864219371959
t_63	77	10	6.72485598114954	5.31748878923767
t_64	91	9	3.96993185675688	2.51472821135742
t_65	42	10	5.81433480573274	4.06451612903226
t_66	51	11	5.49998226635879	3.36481241914618
t_81	98	14	8.76127669742341	6.82102272727273
t_82	143	15	7.22832607349004	4.5921850437907
t_83	139	10	2.62215406268646	1.68198833463916
t_84	160	12	4.44114309728688	3.23722812341932
t_85	211	15	5.81996152727979	4.11735873485619
t_86	123	13	7.75028697091408	5.90284822473664
