# Supplementary material for: From lowlands to highlands: how elevation and habitat complexity drive anuran multidimensional diversity?
Source: PeerJ. 2025 Oct 8;13:e19561. doi: 10.7717/peerj.19561 (PMC12514998; doi:10.7717/peerj.19561)
Supplement: Supplemental Information 2 — The R code used to perform the alpha and beta multidimensional diversity analyses, as well as the datasets used in this work. [file peerj-13-19561-s002.zip › R_code/output/tree_clean.nwk]

((((((((((Gymnophonia_sp._SDB-2011c:0,Gymnophonia_sp._SDB-2011a:0)'14':0,Gymnophonia_sp._SDB-2011e:0)'13':37.3,(Gymnophonia_sp._SDB-2011d:0,Gymnophonia_sp._SDB-2011b:0)'25':37.3)'37':103.3,((Boulengerula_boulengeri:107.51611,(((Boulengerula_niedeni:14.66414,Boulengerula_taitana:14.66414)'36':18.93276,(Boulengerula_changamwensis:11.57552,Boulengerula_uluguruensis:11.57552)'35':22.02138)'34':18.83071,Boulengerula_fischeri:52.42761)'43':55.0885)'33':0,Herpele_squalostoma:107.51611)'51':33.08389)'50':24.35936,Chikila_fulleri:164.95936)'49':0,(((((Microcaecilia_sp._PZ-2009:76.32997,(Microcaecilia_unicolor:58.05007,Microcaecilia_dermatophaga:58.05007)'57':18.2799)'60':34.07003,(Luetkenotyphlus_brasiliensis:66.44367,(Siphonops_hardyi:54.41411,(Siphonops_paulensis:27.9794,Siphonops_annulatus:27.9794)'56':26.43471)'48':12.02956)'63':43.95633)'47':9.71264,(Geotrypetes_seraphini:111.70069,((Gymnopis_multiplicata:59.6,(Dermophis_parviceps:29.18042,(Dermophis_oaxacae:26.10608,Dermophis_mexicanus:26.10608)'68':3.07434)'73':30.41958)'72':38.91551,(Schistometopum_gregorii:56.2485,Schistometopum_thomense:56.2485)'84':42.26701)'87':13.18518)'83':8.41195)'82':12.59231,(Hypogeophis_brevis:88.64464,((((Hypogeophis_rostratus:49.78995,(Grandisonia_sechellensis:26.4779,(Grandisonia_larvata:10.57553,Grandisonia_alternans:10.57553)'80':15.90237)'79':23.31205)'94':19.57316,Praslinia_cooperi:69.36311)'92':15.13169,((Indotyphlus_battersbyi:18.97292,Indotyphlus_maharashtraensis:18.97292)'78':32.42708,((((((Gegeneophis_mhadeiensis:0,Gegeneophis_cf._mhadeiensis_DSM-2011:0)'98':13.37322,(Gegeneophis_goaensis:10.29678,Gegeneophis_danieli:10.29678)'97':3.07644)'77':6.18463,Gegeneophis_madhavai:19.55785)'71':10.35457,(Gegeneophis_carnosus:29.22602,Gegeneophis_seshachari:29.22602)'67':0.6864)'66':0.96778,(Gegeneophis_sp._DSM-2011:16.01,Gegeneophis_krishni:16.01)'46':14.8702)'32':5.86876,Gegeneophis_ramaswamii:36.74896)'106':14.65104)'104':33.0948)'103':0,Idiocranium_cf._russeli_BMNH_2008.409:84.4948)'31':4.14984)'30':44.06031)'111':9.72235,((Chthonerpeton_indistinctum:69.29748,(Potomotyphlus_kaupii:44.77374,Typhlonectes_natans:44.77374)'29':24.52374)'28':31.70252,(((Caecilia_tentaculata:44.66775,Caecilia_gracilis:44.66775)'24':11.99855,Caecilia_volcani:56.6663)'116':0.5037,Oscaecilia_ochrocephala:57.17)'124':43.83)'123':41.4273)'128':22.53206)'122':3.94064,((Scolecomorphus_uluguruensis:30.5,Scolecomorphus_vittatus:30.5)'121':81.65088,(Crotaphatrema_tchabalmboensis:10.19549,Crotaphatrema_lamottei:10.19549)'120':101.95539)'136':56.74912)'134':9.5,(((((Ichthyophis_kohtaoensis:32.77604,Ichthyophis_asplenius:32.77604)'139':0,(Ichthyophis_larutensis:24.01734,Ichthyophis_biangularis:24.01734)'133':8.7587)'119':5.92736,Ichthyophis_tricolor:38.7034)'115':17.6973,(Ichthyophis_orthoplicatus:11.36409,Ichthyophis_glutinosus:11.36409)'23':45.03661)'22':46.1993,((Uraeotyphlus_cf._oxyurus_MW-212:63.65849,Uraeotyphlus_gansi:63.65849)'146':28.85169,Uraeotyphlus_bombayensis:92.51018)'144':10.08982)'143':75.8)'21':42.85112,(Epicrionops:152.58,(Rhinatrema_bivittatum:104.68906,Rhinatrema_nigrum:104.68906)'157':47.89094)'156':68.67112)'154':98.42188,(((((Andrias_davidianus:7,Andrias_japonicus:7)'163':37.71848,Cryptobranchus_alleganiensis:44.71848)'161':106.28152,((Onychodactylus_japonicus:17.52762,(Onychodactylus_zhangyapingi:16.233,Onychodactylus_fischeri:16.233)'153':1.29462)'170':96.69738,((((((((Pseudohynobius_jinfo:9.11303,Pseudohynobius_kuankuoshuiensis:9.11303)'169':6.29984,(Liua_shihi:13.17392,Liua_tsinpaensis:13.17392)'168':2.23895)'177':6.59951,((Pseudohynobius_shuichengensis:7.69954,Pseudohynobius_flavomaculatus:7.69954)'176':0,Pseudohynobius_puxiongensis:7.69954)'175':14.31284)'167':0,(Batrachuperus_yenyuanensis:16.55,((Batrachuperus_pinchonii:12.28684,Batrachuperus_londongensis:12.28684)'182':4.26316,(Batrachuperus_karlschmidti:6.13403,Batrachuperus_tibetanus:6.13403)'166':10.41597)'152':0)'151':5.46238)'150':18.65887,(Salamandrella_keyserlingii:7.7,Salamandrella_tridactyla:7.7)'20':32.97125)'188':0,((((((((((Hynobius_chinensis:5.39832,Hynobius_maoershanensis:5.39832)'191':1.12193,Hynobius_guabangshanensis:6.52025)'187':9.62975,Hynobius_yiwuensis:16.15)'19':3.02107,(Hynobius_amjiensis:13.03158,Hynobius_naevius:13.03158)'200':6.13949)'207':0,Hynobius_hidamontanus:19.17107)'206':1.83107,(((Hynobius_leechii:7.8469,Hynobius_yangi:7.8469)'213':7.7131,Hynobius_quelpaertensis:15.56)'212':4.37,((Hynobius_nebulosus:7.87479,Hynobius_dunni:7.87479)'211':1.90317,(Hynobius_okiensis:7.05493,Hynobius_tsuensis:7.05493)'205':2.72303)'220':10.15204)'218':1.07214)'204':0.03595,Hynobius_katoi:21.03809)'225':6.6001,((((Hynobius_lichenatus:17.565,Hynobius_tokyoensis:17.565)'229':0.705,(Hynobius_nigrescens:4.21516,Hynobius_takedai:4.21516)'228':14.05484)'224':2.63848,Hynobius_abei:20.90848)'234':0,Hynobius_stejnegeri:20.90848)'233':6.72971)'223':4.63269,((Hynobius_kimurae:16.20432,Hynobius_boulengeri:16.20432)'203':11.75918,(Hynobius_fucus:21.0146,(((Hynobius_arisanensis:4.86,Hynobius_sonani:4.86)'199':0.45504,Hynobius_formosanus:5.31504)'240':4.24752,Hynobius_glacialis:9.56256)'238':11.45204)'198':6.9489)'196':4.30738)'247':5.00912,Hynobius_retardatus:37.28)'246':3.39125)'251':3.37125,Pachyhynobius_shangchengensis:44.0425)'245':2.9425,(Ranodon_sibiricus:33.21675,(Paradactylodon_mustersi:33.21675,Paradactylodon_persicus:33.21675)'255':0)'254':13.76825)'244':67.24)'267':36.775)'266':57.53852,(((Siren_intermedia:8.84697,Siren_lacertina:8.84697)'265':34.45208,(Pseudobranchus_striatus:19.43585,Pseudobranchus_axanthus:19.43585)'263':23.8632)'262':151.50095,((((Dicamptodon_tenebrosus:8.16972,((Dicamptodon_copei:2.64308,Dicamptodon_aterrimus:2.64308)'275':0.5691,Dicamptodon_ensatus:3.21218)'274':4.95754)'281':90.38625,(Ambystoma_talpoideum:45.03239,(((((((((Ambystoma_mexicanum:1.64223,Ambystoma_andersoni:1.64223)'279':1.67641,Ambystoma_dumerilii:3.31864)'273':1.23312,Ambystoma_ordinarium:4.55176)'261':3.26824,Ambystoma_tigrinum:7.82)'259':1.36794,Ambystoma_californiense:9.18794)'243':11.22604,((((Ambystoma_maculatum:10.13434,Ambystoma_jeffersonianum:10.13434)'195':1.1529,Ambystoma_laterale:11.28724)'194':3.39776,Ambystoma_macrodactylum:14.685)'18':1.95212,(((Ambystoma_barbouri:6.88544,Ambystoma_unisexual_hybrid_complex:6.88544)'12':0,Ambystoma_texanum:6.88544)'294':5.77622,Ambystoma_mabeei:12.66166)'297':3.97546)'293':3.77686)'302':0,Ambystoma_cingulatum:20.41398)'301':1.1141,Ambystoma_opacum:21.52808)'306':4.70759,Ambystoma_gracile:26.23567)'300':18.79672)'292':53.52358)'291':57.64403,((Salamandrina_terdigitata:6.41659,Salamandrina_perspicillata:6.41659)'290':88.55341,((((Lyciasalamandra_luschani:16.61707,((Lyciasalamandra_helverseni:13.69691,Lyciasalamandra_fazilae:13.69691)'289':1.17835,(((Lyciasalamandra_billae:6.08059,Lyciasalamandra_antalyana:6.08059)'288':3.97842,Lyciasalamandra_atifi:10.05901)'315':3.16814,Lyciasalamandra_flavimembris:13.22715)'314':1.64811)'313':1.74181)'287':16.02642,(((Salamandra_algira:5.615365,Salamandra_salamandra:5.5887)'323':0.9891,Salamandra_infraimmaculata:6.5778)'321':6.6843,((Salamandra_corsica:7.04127,Salamandra_atra:7.04127)'320':4.02873,Salamandra_lanzai:11.07)'286':2.1921)'334':19.38139)'333':32.41823,(Chioglossa_lusitanica:51.87876,Mertensiella_caucasica:51.87876)'332':13.18296)'342':24.68328,((((Echinotriton_andersoni:17.08341,Echinotriton_chinhaiensis:17.08341)'341':7.46466,(((((Tylototriton_uyenoi:9.05,Tylototriton_shanjing:9.05)'339':0.53245,Tylototriton_yangi:9.58245)'331':0,(Tylototriton_kweichowensis:7.09205,Tylototriton_verrucosus:7.09205)'330':2.4904)'349':4.47755,Tylototriton_taliangensis:14.06)'348':4.975,((((Tylototriton_wenxianensis:12.46441,Tylototriton_asperrimus:12.46441)'355':3.40559,Tylototriton_lizhenchangi:15.87)'353':3.04,(Tylototriton_panhai:14.72,Tylototriton_vietnamensis:14.72)'347':4.19)'329':0.125,((Tylototriton_ziegleri:8.03,Tylototriton_notialis:8.03)'359':1.38,Tylototriton_hainanensis:9.41)'358':9.625)'328':0)'327':5.51307)'285':15.75046,(Pleurodeles_waltl:13.82347,(Pleurodeles_nebulosus:9.23551,Pleurodeles_poireti:9.23551)'11':4.58796)'370':26.47506)'373':15.87147,(((((Ichthyosaura_alpestris:40.328235,(Lissotriton_helveticus:31.5787,((((((((Lissotriton_montandoni:0.71,Lissotriton_vulgaris_ampelensis:0.71)'369':2.24,Lissotriton_vulgaris_vulgaris:2.95)'376':0.1,Lissotriton_vulgaris_meridionalis:3.05)'368':1.21,(Lissotriton_vulgaris_graecus:1.95,Lissotriton_vulgaris_schmidtlerorum:1.95)'367':2.31)'384':0.55,Lissotriton_kosswigi:4.81)'383':1.64,Lissotriton_vulgaris_lantzi:6.45)'381':8.91184,Lissotriton_boscai:15.36184)'388':5.93597,Lissotriton_italicus:21.29781)'380':10.28089)'366':9.0688)'394':1.52955,(((Ommatotriton_vittatus:11.70458,Ommatotriton_ophryticus:11.70458)'398':22.28542,(Neurergus_strauchii:13.06179,((Neurergus_derjugini:3.53126,Neurergus_crocatus:3.53126)'402':4.15149,Neurergus_kaiseri:7.68275)'401':5.37904)'397':20.92821)'393':3.04523,((Calotriton_asper:10.03292,Calotriton_arnoldi:10.03292)'416':22.94019,((Triturus_pygmaeus:5.1043,Triturus_marmoratus:5.1043)'422':17.7957,(((Triturus_dobrogicus:7.56468,Triturus_cristatus:7.56468)'421':0.12778,(Triturus_macedonicus:4.81446,Triturus_carnifex:4.81446)'420':2.878)'419':2.11218,((Triturus_anatolicus:5.23059,Triturus_ivanbureschi:5.23059)'415':2.91406,Triturus_karelinii:11.1)'430':1.65999)'429':13.09536)'428':10.07311)'414':4.06212)'435':5.14182)'413':0,((((Paramesotriton_yunwuensis:17.03997,(((Paramesotriton_longliensis:2.70026,Paramesotriton_zhijinensis:2.70026)'442':8.29838,Paramesotriton_caudopunctatus:10.99864)'440':3.81772,((((Paramesotriton_fuzhongensis:4.40211,Paramesotriton_guangxiensis:4.40211)'439':2.40264,Paramesotriton_deloustali:6.80475)'448':3.07594,Paramesotriton_hongkongensis:9.88069)'438':0.19754,Paramesotriton_chinensis:10.07823)'455':4.73813)'453':2.22361)'459':1.52997,((Pachytriton_moi:14.11,Pachytriton_inexpectatus:14.11)'451':3.38,((((Pachytriton_changi:9.28,Pachytriton_feii:9.28)'411':0.1725,(Pachytriton_granulosus:7.86,Pachytriton_brevipes:7.86)'467':1.5925)'466':0,Pachytriton_xanthospilos:9.4525)'473':2.1275,Pachytriton_archospotus:11.58)'476':5.91)'472':1.07994)'471':0.67458,Laotriton_laoensis:19.24452)'465':2.9773,(((Hypselotriton_cyanurus:19.85974,Hypselotriton_glaucus:19.85974)'482':0,((Hypselotriton_fudingensis:8.83,Hypselotriton_orientalis:8.83)'480':4.00672,Hypselotriton_orphicus:12.83672)'464':7.02302)'489':0.28009,(Cynops_ensicauda:13.985,Cynops_pyrrhogaster:13.985)'488':6.15483)'493':2.08199)'487':19.95523)'485':6.89018,(Euproctus_montanus:16.6232,Euproctus_platycephalus:16.6232)'463':32.44403)'499':0,((Taricha_rivularis:16.00306,(Taricha_torosa:5.65955,Taricha_granulosa:5.65955)'497':10.34351)'496':26.35936,(Notophthalmus_meridionalis:17.48642,(Notophthalmus_perstriatus:13.97684,Notophthalmus_viridescens:13.97684)'462':3.50958)'410':24.876)'409':6.70481)'506':7.10277)'505':33.575)'510':5.225)'504':61.23)'408':19.8,((((Amphiuma_tridactylum:7.8,(Amphiuma_pholeter:3.2,Amphiuma_means:3.2)'407':4.6)'520':108.47,(((((((((((((Plethodon_cheoah:4.09075,Plethodon_chattahoochee:4.09075)'519':1.15003,Plethodon_shermani:5.24078)'518':0,(Plethodon_cylindraceus:3.73,(Plethodon_variolatus:0.7932,Plethodon_chlorobryonis:0.7932)'525':2.9368)'517':1.51078)'516':2.74922,((Plethodon_amplus:1.79,Plethodon_meridianus:1.79)'515':3.23,Plethodon_montanus:5.02)'534':2.97)'514':1.7175,(((((Plethodon_glutinosus:2.14081,(Plethodon_ocmulgee:0.61126,Plethodon_savannah:0.61126)'406':1.52955)'392':0,Plethodon_kisatchie:2.14081)'543':1.56919,(Plethodon_sequoyah:2.7982,Plethodon_albagula:2.7982)'542':0.9118)'541':1.53042,(Plethodon_kiamichi:3.71,Plethodon_mississippi:3.71)'540':1.53042)'538':0,Plethodon_aureolus:5.24042)'537':4.46708)'391':0,(Plethodon_metcalfi:7.915,Plethodon_jordani:7.915)'365':1.7925)'554':0.2925,((Plethodon_ouachitae:6.135,Plethodon_fourchensis:6.135)'553':2.84564,Plethodon_caddoensis:8.98064)'551':1.01936)'560':1.105,(Plethodon_kentucki:8.97,Plethodon_petraeus:8.97)'558':2.135)'550':11.105,(((((Plethodon_ventralis:6.78142,Plethodon_dorsalis:6.78142)'569':1.77858,Plethodon_angusticlavius:8.56)'567':5.94,Plethodon_welleri:14.5)'581':4.92311,(Plethodon_punctatus:4.28,Plethodon_wehrlei:4.28)'579':15.14311)'584':0.89619,Plethodon_websteri:20.3193)'578':1.8907)'589':3.2,((((Plethodon_shenandoah:7.13,Plethodon_cinereus:7.13)'593':3.63,(((Plethodon_electromorphus:3.99,Plethodon_richmondi:3.99)'592':1.75267,Plethodon_hubrichti:5.74267)'588':1.04233,Plethodon_nettingi:6.785)'587':3.975)'577':0.74,(Plethodon_virginia:3.77049,Plethodon_hoffmani:3.77049)'576':7.72951)'575':6,(Plethodon_sherando:9.98,Plethodon_serratus:9.98)'574':7.52)'573':7.91)'572':19.61,((((Plethodon_idahoensis:6.64,Plethodon_vandykei:6.64)'566':19.22402,Plethodon_larselli:25.86402)'564':4.09598,Plethodon_neomexicanus:29.96)'604':0.72,(((Plethodon_stormi:10.14295,Plethodon_elongatus:10.14295)'603':4.96705,Plethodon_asupak:15.11)'563':10.01161,(Plethodon_vehiculum:15.96,Plethodon_dunni:15.96)'9':9.16161)'635':5.55839)'634':14.34)'633':9.7462,((((Hydromantes_shastae:7.49308,(Hydromantes_platycephalus:3.83407,Hydromantes_brunus:3.83407)'641':3.65901)'644':25.09505,(Speleomantes_genei:17.19231,((((Speleomantes_sarrabusensis:7.60839,Speleomantes_supramontis:7.60839)'640':1.04211,Speleomantes_flavus:8.6505)'632':0.10614,Speleomantes_imperialis:8.75664)'648':2.76458,(Speleomantes_italicus:7.94659,Speleomantes_strinatii:7.94659)'658':3.57463)'656':5.67109)'654':15.39582)'653':16.49187,Karsenia_koreana:49.08)'670':0,(((Phaeognathus_hubrichti:40.41,((Desmognathus_organi:6.56,Desmognathus_wrighti:6.56)'669':22.19,((((((((((Desmognathus_orestes:4.98815,Desmognathus_ochrophaeus:4.98815)'668':3.01681,Desmognathus_ocoee:8.00496)'652':0.89429,((Desmognathus_santeetlah:7.72922,Desmognathus_conanti:7.72922)'675':1.17003,Desmognathus_apalachicolae:8.89925)'651':0)'647':1.97699,((Desmognathus_auriculatus:7.98,Desmognathus_planiceps:7.98)'630':1.50162,Desmognathus_welteri:9.48162)'681':1.39462)'694':0,Desmognathus_brimleyorum:10.87624)'697':2.17089,(Desmognathus_carolinensis:11.10708,Desmognathus_monticola:11.10708)'693':1.94005)'701':1.56374,Desmognathus_imitator:14.61087)'700':1.66825,Desmognathus_abditus:16.27912)'692':0,(Desmognathus_marmoratus:8.71304,Desmognathus_folkertsi:8.71304)'709':7.56608)'707':0.56464,Desmognathus_aeneus:16.84376)'706':11.90624)'705':11.66)'691':3.1475,(Aneides_aeneus:31.605,((((Aneides_vagrans:6.27949,Aneides_ferreus:6.27949)'717':8.87169,Aneides_flavipunctatus:15.15118)'716':5.3517,Aneides_lugubris:20.50288)'690':7.37744,Aneides_hardii:27.88032)'689':3.72468)'688':11.9525)'725':0,Ensatina_eschscholtzii:43.5575)'724':5.5225)'723':5.6862)'687':18.75067,(((((((Nyctanolis_pernix:36.03968,(((Dendrotriton_cuchumatanus:4.62388,Dendrotriton_chujorum:4.62388)'734':1.30657,Dendrotriton_kekchiorum:5.93045)'733':3.69621,((((Dendrotriton_rabbi:5.38478,Dendrotriton_bromeliacius:5.38478)'732':1.62285,Dendrotriton_xolocalcae:7.00763)'731':1.62284,Dendrotriton_megarhinus:8.63047)'743':0.99619,Dendrotriton_sanctibarbarus:9.62666)'742':0)'740':26.41302)'730':1.96032,((Bradytriton_silus:26.77981,((Oedipina_quadra:8.17415,(Oedipina_nica:4.90431,Oedipina_kasios:4.90431)'686':3.26984)'748':12.66108,(((Oedipina_sp._LDW_11270:4.74982,Oedipina_stenopodia:4.74982)'747':11.01876,((((Oedipina_collaris:4.86489,Oedipina_grandis:4.86489)'685':4.13511,Oedipina_poelzi:9)'753':3.24,(((Oedipina_pseudouniformis:3.88,Oedipina_cyclocauda:3.88)'752':0.93538,Oedipina_koehleri:4.81538)'684':6.95053,Oedipina_leptopoda:11.76591)'680':0.47409)'760':2.135,((Oedipina_uniformis:2.63045,Oedipina_pacificensis:2.63045)'759':3.49035,Oedipina_gracilis:6.1208)'758':8.2542)'765':1.39358)'757':0.70669,((((Oedipina_savagei:6.68383,Oedipina_alleni:6.68383)'679':4.80254,((Oedipina_parvipes:5.16,Oedipina_complex:5.16)'629':1.6132,Oedipina_maritima:6.7732)'774':4.71317)'772':1.14209,(Oedipina_carablanca:8.56076,Oedipina_elongata:8.56076)'777':4.0677)'771':2.59154,(Oedipina_tomasi:14.27646,Oedipina_gephyra:14.27646)'780':0.94354)'770':1.25527)'787':4.35996)'791':5.94458)'790':6.22019,(((((Nototriton_gamezi:2.4997,Nototriton_abscondens:2.4997)'797':1.32006,Nototriton_guanacaste:3.81976)'796':1.4223,Nototriton_saslaya:5.24206)'784':4.97408,Nototriton_richardi:10.21614)'804':2.6861,((((Nototriton_picucha:2.96287,Nototriton_lignicola:2.96287)'815':2.41718,(Nototriton_stuarti:5.01261,Nototriton_brodiei:5.01261)'814':0.36744)'823':0.53391,(Nototriton_barbouri:3.63763,Nototriton_limnospectator:3.63763)'828':2.27633)'827':1.46062,Nototriton_tomamorum:7.37458)'826':5.52766)'822':20.09776)'821':5)'835':4,(Cryptotriton_alvarezdeltoroi:16.505,(((Cryptotriton_sierraminensis:6.42394,Cryptotriton_veraepacis:6.42394)'834':2.15526,Cryptotriton_monzoni:8.5792)'820':2.8608,Cryptotriton_nasalis:11.44)'840':5.065)'839':25.495)'819':2.584,((((((Parvimolge_townsendi:22.37,(Ixalotriton_niger:7.95,Ixalotriton_parvus:7.95)'813':14.42)'812':7.62,((((Pseudoeurycea_unguidentis:11.35151,(Pseudoeurycea_sp._IBH_26444:7.41894,Pseudoeurycea_ruficauda:7.41894)'811':3.93257)'849':3.8449,((Pseudoeurycea_saltator:0.55,Pseudoeurycea_juarezi:0.55)'852':1.44146,Pseudoeurycea_aurantia:1.99146)'848':13.20495)'847':6.1879,(((((Pseudoeurycea_obesa:11.56502,Pseudoeurycea_mystax:11.56502)'846':0,Pseudoeurycea_werleri:11.56502)'810':2.27303,Pseudoeurycea_conanti:13.83805)'809':6.20064,(Pseudoeurycea_orchimelas:4.3804,Pseudoeurycea_orchileucos:4.3804)'859':15.65829)'862':0,(Pseudoeurycea_lineola:12.53297,((Pseudoeurycea_nigromaculata:7.19,Pseudoeurycea_lynchi:7.19)'858':2.23,(Pseudoeurycea_firscheini:6,Pseudoeurycea_leprosa:6)'808':3.42)'807':3.11297)'803':7.50572)'870':1.34562)'869':1.34069,(((Pseudoeurycea_papenfussi:5.628,Pseudoeurycea_smithi:5.628)'868':4.372,((((((Pseudoeurycea_robertsi:1.94214,Pseudoeurycea_altamontana:1.94214)'875':1.61466,Pseudoeurycea_longicauda:3.5568)'867':0.4602,(Pseudoeurycea_mixcoatl:0.17008,Pseudoeurycea_tenchalli:0.17008)'886':3.84692)'889':0,Pseudoeurycea_sp._2_GPO-2001:4.017)'885':2.28428,(Pseudoeurycea_anitae:4,Pseudoeurycea_cochranae:4)'884':2.30128)'883':0,(Pseudoeurycea_melanomolga:2.23667,Pseudoeurycea_gadovii:2.23667)'882':4.06461)'881':3.69872)'880':2.75606,(((Pseudoeurycea_rex:3.49005,Pseudoeurycea_goebeli:3.49005)'878':1.7743,Pseudoeurycea_exspectata:5.26435)'866':2.09565,Pseudoeurycea_brunnata:7.36)'802':5.39606)'801':9.96894)'783':7.265)'769':0,((((Aquiloeurycea_quetzalanensis:3.91194,Aquiloeurycea_cephalica:3.91194)'904':3.63889,Aquiloeurycea_cafetalera:7.55083)'903':7.92957,(Aquiloeurycea_scandens:13.54564,Aquiloeurycea_galeanae:13.54564)'908':1.93476)'902':8.27603,((Isthmura_boneti:6.78813,Isthmura_maxima:6.78813)'901':9.14275,((Isthmura_naucampatepetl:4.15274,Isthmura_gigantea:4.15274)'900':6.61711,Isthmura_bellii:10.76985)'898':5.16103)'768':7.82555)'628':6.23357)'919':1.25,(((((Bolitoglossa_aureogularis:2.13996,Bolitoglossa_robinsoni:2.13996)'918':2.57797,(Bolitoglossa_aurae:2.56388,Bolitoglossa_jugivagans:2.56388)'917':2.15405)'916':11.95655,(((((((((((((((((Bolitoglossa_cf._peruviana_lower_Napo/Aguarico:6.7885,Bolitoglossa_cf._peruviana_upper_Aguarico:6.7885)'915':0.05556,((((Bolitoglossa_sp._35_AFJ-2020:2.42655,Bolitoglossa_sp._26_AFJ-2020:2.42655)'913':1.93666,Bolitoglossa_peruviana:4.36321)'627':0.60179,Bolitoglossa_altamazonica:4.965)'926':1.87906,Bolitoglossa_cf._peruviana_upper_Napo:6.84406)'626':0)'931':0.18566,(Bolitoglossa_sp._Condor:5.899,Bolitoglossa_sp._ECSanFran:5.899)'930':1.13072)'935':0.22224,((((((Bolitoglossa_sp._34_AFJ-2020:1.78771,Bolitoglossa_sp._13_AFJ-2020:1.78771)'929':1.16126,Bolitoglossa_sp._12_AFJ-2020:2.94897)'625':0.68527,Bolitoglossa_sp._10_AFJ-2020:3.63424)'623':0.24588,Bolitoglossa_sp._09_AFJ-2020:3.88012)'957':0.35848,Bolitoglossa_sp._11_AFJ-2020:4.2386)'956':2.01026,Bolitoglossa_palmata:6.24886)'955':1.0031)'954':0.2036,((Bolitoglossa_equatoriana:7.25314,Bolitoglossa_cf._equatoriana_upper_equatoriana:7.25314)'953':0,((((Bolitoglossa_sp._31_AFJ-2020:1.7664,Bolitoglossa_sp._30_AFJ-2020:1.7664)'952':0.4945,Bolitoglossa_sp._29_AFJ-2020:2.2609)'951':0.34342,Bolitoglossa_paraensis:2.60432)'966':0.13488,Bolitoglossa_sp._32_AFJ-2020:2.7392)'950':4.51394)'970':0.20242)'969':0.15387,((Bolitoglossa_sp._28_AFJ-2020:2.13867,Bolitoglossa_sp._27_AFJ-2020:2.13867)'949':1.32041,Bolitoglossa_sp._24_AFJ-2020:3.45908)'948':4.15035)'947':0.32439,(Bolitoglossa_sp._25_AFJ-2020:4.61186,Bolitoglossa_sp._23_AFJ-2020:4.61186)'990':3.32196)'989':0.27952,Bolitoglossa_tapajonica:8.21334)'988':0.29119,(((Bolitoglossa_sp._22_AFJ-2020:3.65284,Bolitoglossa_sp._21_AFJ-2020:3.65284)'996':1.31209,Bolitoglossa_madeira:4.96493)'995':0.26874,Bolitoglossa_sp._19_AFJ-2020:5.23367)'987':3.27086)'985':0.49595,(Bolitoglossa_caldwellae:5.47118,Bolitoglossa_sp._17_AFJ-2020:5.47118)'983':3.5293)'1007':0.35716,((((Bolitoglossa_sp._02_AFJ-2020:3.68853,Bolitoglossa_sp._01_AFJ-2020:3.68853)'1006':0.90768,Bolitoglossa_sp._07_AFJ-2020:4.59621)'1004':0.28995,(((Bolitoglossa_sp._06_AFJ-2020:3.06379,Bolitoglossa_sp._03_AFJ-2020:3.06379)'1011':0.82134,Bolitoglossa_sp._05_AFJ-2020:3.88513)'1003':0.47908,Bolitoglossa_sp._04_AFJ-2020:4.36421)'1015':0.52195)'1018':2.51465,Bolitoglossa_sp._33_AFJ-2020:7.40081)'1014':1.95683)'1002':0.45626,((((Bolitoglossa_nicefori:4.21028,Bolitoglossa_guaneae:4.21028)'1024':0.77712,(Bolitoglossa_yariguiensis:3.1784,Bolitoglossa_sp._GGD_640:3.1784)'1023':1.809)'1022':0,Bolitoglossa_leandrae:4.9874)'1021':1.03218,(((Bolitoglossa_mucuyensis:3.70238,Bolitoglossa_sp._MOE_1:3.70238)'1001':0,Bolitoglossa_orestes:3.70238)'1034':1.38577,Bolitoglossa_tamaense:5.08815)'1000':0.93143)'982':3.79432)'1040':0.11913,((((Bolitoglossa_adspersa:5.68498,Bolitoglossa_sp._MGP-1:5.68498)'1038':1.06318,(Bolitoglossa_hypacra:1.30975,Bolitoglossa_sp._GGD_111:1.30975)'1037':5.43841)'981':0.84572,Bolitoglossa_cuna:7.59388)'1048':0.08548,Bolitoglossa_medemi:7.67936)'1053':2.25367)'1059':0.60742,((Bolitoglossa_biseriata:4.76834,Bolitoglossa_sima:4.76834)'1057':1.25263,Bolitoglossa_lozanoi:6.02097)'1056':4.51948)'1052':0.27391,((Bolitoglossa_taylori:5.51139,Bolitoglossa_vallecula:5.51139)'1063':1.29285,(Bolitoglossa_walkeri:4.65248,Bolitoglossa_sp._Chilma:4.65248)'1051':2.15176)'1047':4.01012)'1046':0.8579,(Bolitoglossa_chucantiensis:1.93281,Bolitoglossa_sp._SMF_97138:1.93281)'1070':9.73945)'1073':3.68145,((((Bolitoglossa_nigrescens:0.54844,Bolitoglossa_sombra:0.54844)'1069':10.29053,Bolitoglossa_colonnea:10.83897)'1079':0,((Bolitoglossa_schizodactyla:9.08771,Bolitoglossa_compacta:9.08771)'1082':0.82219,Bolitoglossa_robusta:9.9099)'1078':0.92907)'1077':4.51474,Bolitoglossa_sp._MGP-2:15.35371)'1076':0)'1068':1.32077)'1088':0,(((((Bolitoglossa_subpalmata:3.29944,Bolitoglossa_tica:3.29944)'1094':0.76807,Bolitoglossa_gracilis:4.06751)'1093':0.65203,((Bolitoglossa_bramei:2.78835,Bolitoglossa_gomezi:2.78835)'1098':0.71484,(Bolitoglossa_pesrubra:2.48855,Bolitoglossa_kamuk:2.48855)'1092':1.01464)'1104':1.21635)'1103':0.44766,Bolitoglossa_splendida:5.1672)'1102':9.5028,(((Bolitoglossa_marmorea:7.42611,(Bolitoglossa_epimela:7.16292,Bolitoglossa_sooyorum:7.16292)'1101':0.26319)'1091':0,Bolitoglossa_minutula:7.42611)'1087':2.68389,Bolitoglossa_cerroensis:10.11)'1067':4.56)'1045':2.00448)'1112':6.81552,(((((((((Bolitoglossa_mombachoensis:1.65256,Bolitoglossa_striatula:1.65256)'1111':3.34744,Bolitoglossa_yucatana:5)'1118':1,(Bolitoglossa_mulleri:2.76329,Bolitoglossa_mexicana:2.76329)'1116':3.23671)'1110':2,(Bolitoglossa_alberchi:4.31505,Bolitoglossa_lignicolor:4.31505)'1044':3.68495)'980':2,Bolitoglossa_odonnelli:10)'1123':3,(Bolitoglossa_platydactyla:10,Bolitoglossa_flaviventris:10)'1121':3)'979':6.10952,((Bolitoglossa_chinanteca:7.9315,Bolitoglossa_occidentalis:7.9315)'1130':3.09287,(Bolitoglossa_nympha:9.37965,Bolitoglossa_rufescens:9.37965)'1129':1.64472)'1128':8.08515)'1127':0.89048,(Bolitoglossa_stuarti:13.79993,(Bolitoglossa_xibalba:2.76441,Bolitoglossa_hartwegi:2.76441)'1138':11.03552)'1137':6.20007)'1142':2.7724,(((((((((Bolitoglossa_centenorum:0.79533,Bolitoglossa_huehuetenanguensis:0.79533)'1136':0.36666,Bolitoglossa_ninadormida:1.16199)'1126':1.71519,Bolitoglossa_rostrata:2.87718)'978':0.3801,Bolitoglossa_nussbaumi:3.25728)'1145':1.74272,(Bolitoglossa_helmrichi:2.53086,Bolitoglossa_cuchumatana:2.53086)'977':2.46914)'976':2.74464,Bolitoglossa_engelhardti:7.74464)'946':0,Bolitoglossa_zacapensis:7.74464)'945':12.53613,(((((((Bolitoglossa_conanti:5.83412,Bolitoglossa_oresbia:5.83412)'1151':0.16588,Bolitoglossa_carri:6)'1150':7.4838,(Bolitoglossa_diaphora:6.03912,Bolitoglossa_dunni:6.03912)'944':7.44468)'943':0,(((((((Bolitoglossa_suchitanensis:0.84943,Bolitoglossa_pacaya:0.84943)'942':0.21654,Bolitoglossa_eremia:1.06597)'941':1.38494,Bolitoglossa_morio:2.45091)'1165':0.42944,Bolitoglossa_daryorum:2.88035)'1163':0.39861,Bolitoglossa_flavimembris:3.27896)'1162':10.08025,Bolitoglossa_meliana:13.35921)'1161':0,(((Bolitoglossa_celaque:2.8,Bolitoglossa_synoria:2.8)'1160':3.95195,Bolitoglossa_heiroreias:6.75195)'1171':1.62631,Bolitoglossa_sp._MGP-3:8.37826)'1159':4.98095)'1158':0.12459)'940':0.13839,((Bolitoglossa_longissima:9.81,Bolitoglossa_porrasorum:9.81)'939':2.79996,(Bolitoglossa_decora:1.09309,Bolitoglossa_cataguana:1.09309)'1178':11.51687)'1177':1.01223)'1183':2.06865,(Bolitoglossa_franklini:5.49622,Bolitoglossa_lincolni:5.49622)'1182':10.19462)'1176':2.30916,(Bolitoglossa_dofleini:11.71388,Bolitoglossa_alvaradoi:11.71388)'938':6.28612)'622':2.28077)'1198':0,((Bolitoglossa_oaxacensis:4,Bolitoglossa_macrinii:4)'1197':8.5,((Bolitoglossa_riletti:4.66,Bolitoglossa_hermosa:4.66)'1196':6.34,Bolitoglossa_zapoteca:11)'1209':1.5)'1208':7.78077)'1206':2.49163)'1204':0.7176)'1203':7.75)'1195':11.277,((Chiropterotriton_arboreus:26.46285,(((Chiropterotriton_magnipes:18.20996,Chiropterotriton_terrestris:18.20996)'1217':0.40904,Chiropterotriton_chondrostega:18.619)'1216':0,((((((Chiropterotriton_chiropterus:3.22125,Chiropterotriton_sp._J:3.22125)'1222':2.45014,Chiropterotriton_sp._CARIE_1162:5.67139)'1221':4.36884,Chiropterotriton_orculus:10.04023)'1215':3.55019,(Chiropterotriton_sp._H:4.45091,Chiropterotriton_lavae:4.45091)'1226':9.13951)'1214':1.05665,Chiropterotriton_dimidiatus:14.64707)'1194':0,(Chiropterotriton_mosaueri:11.93546,Chiropterotriton_priscus:11.93546)'1234':2.71161)'1237':3.97193)'1233':7.84385)'1232':0,(Chiropterotriton_multidentatus:4.112,Chiropterotriton_cracens:4.112)'1242':22.35085)'1246':16.05415)'1245':0,(((((((Thorius_pulmonaris:2.47117,Thorius_n._sp._RLM-2004:2.47117)'1241':1.16256,(Thorius_omiltemi:2.06844,Thorius_grandis:2.06844)'1231':1.56529)'1230':1.13607,Thorius_papaloae:4.7698)'1251':0.95089,(Thorius_macdougalli:4.15719,Thorius_arboreus:4.15719)'1229':1.5635)'1193':3.65407,(Thorius_boreas:3.75704,Thorius_aureus:3.75704)'1192':5.61772)'1258':0,(Thorius_narisovalis:5.41705,Thorius_minutissimus:5.41705)'1257':3.95771)'1262':6.09657,((((((Thorius_schmidti:3.94606,Thorius_magnipes:3.94606)'1256':0.66711,Thorius_troglodytes:4.61317)'1255':2.99683,Thorius_dubitus:7.61)'1191':0.98652,(((Thorius_spilogaster:1.02744,Thorius_minydemus:1.02744)'1271':6.41913,Thorius_insperatus:7.44657)'1277':0.12356,Thorius_adelos:7.57013)'1276':1.02639)'1275':1.26761,(Thorius_smithi:4.58957,Thorius_pennatulus:4.58957)'1274':5.27456)'1270':2.1533,(Thorius_munificus:2.19769,Thorius_lunaris:2.19769)'1286':9.81974)'1285':3.4539)'1284':27.04567)'1283':2.067)'1269':7.466,((Batrachoseps_wrighti:11.90512,Batrachoseps_campi:11.90512)'1268':37.39782,((((((Batrachoseps_nigriventris:3.06668,Batrachoseps_simatus:3.06668)'1266':3.64178,Batrachoseps_gregarius:6.70846)'1190':10.6978,Batrachoseps_attenuatus:17.40626)'1296':4.54374,(((((Batrachoseps_minor:5.54456,Batrachoseps_incognitus:5.54456)'1301':1.71544,Batrachoseps_luciae:7.26)'1300':1.1801,(Batrachoseps_major:3.99221,Batrachoseps_pacificus:3.99221)'1305':4.44789)'1299':3.5399,Batrachoseps_gavilanensis:11.98)'1295':5.23406,Batrachoseps_gabrieli:17.21406)'1320':4.73594)'1319':3.02022,((Batrachoseps_regius:14.20546,Batrachoseps_diabolicus:14.20546)'1318':1.79543,(Batrachoseps_relictus:8.08456,Batrachoseps_kawia:8.08456)'1317':7.91633)'1315':8.96933)'1331':14.62978,Batrachoseps_robustus:39.6)'1330':9.70294)'1329':2.74706)'1328':9.0659,Hemidactylium_scutatum:61.1159)'1326':7.8264,(((Stereochilus_marginatus:25,(Pseudotriton_ruber:19.16,Pseudotriton_montanus:19.16)'1314':5.84)'1313':6.75486,(Gyrinophilus_subterraneus:6.05971,((Gyrinophilus_palleucus:1.78604,Gyrinophilus_gulolineatus:1.78604)'1312':4.27367,Gyrinophilus_porphyriticus:6.05971)'1339':0)'1311':25.69515)'1310':13.44514,(Urspelerpes_brucei:42.71364,(((Eurycea_tynerensis:15.96304,Eurycea_spelaea:15.96304)'1352':5.47677,Eurycea_multiplicata:21.43981)'1351':3.00019,((((((Eurycea_troglodytes:5.44623,Eurycea_sp._1_NFB-2013:5.44623)'1350':0.80564,((((Eurycea_neotenes:0.99978,Eurycea_sp._Comal_Springs:0.99978)'1349':0,(Eurycea_latitans:0.42374,Eurycea_pterophila:0.42374)'1359':0.57604)'1362':0.29043,Eurycea_sosorum:1.29021)'1358':0.15979,Eurycea_nana:1.45)'1348':4.80187)'1347':0.47985,(Eurycea_waterlooensis:2.06813,Eurycea_rathbuni:2.06813)'1369':4.66359)'1374':7.3379,((Eurycea_tonkawae:1.0284,Eurycea_chisholmensis:1.0284)'1373':0.66248,Eurycea_naufragia:1.69088)'1372':12.37874)'1368':4.79897,(Eurycea_chamberlaini:14.49885,Eurycea_quadridigitata:14.49885)'1379':4.36974)'1367':1.90929,(((Eurycea_wilderae:12.84354,((Eurycea_junaluska:5.81,Eurycea_aquatica:5.81)'1382':7.03354,Eurycea_wallacei:12.84354)'1366':0)'1346':1.24408,(Eurycea_cirrigera:10.285,Eurycea_bislineata:10.285)'1345':3.80262)'1344':4.05238,((Eurycea_guttolineata:6.50997,Eurycea_longicauda:5.80095333)'1390':3.6268,Eurycea_lucifuga:10.13677)'1389':8.00323)'1388':2.63788)'1399':3.66212)'1404':18.27364)'1403':2.48636)'1402':23.7423)'1398':4.57457)'1396':42.75313)'1395':15.676,((Rhyacotriton_variegatus:4.15265,Rhyacotriton_olympicus:4.15265)'1387':11.33937,(Rhyacotriton_cascadae:12.26777,Rhyacotriton_kezeri:12.26777)'1343':3.22425)'1309':116.45398)'1412':24.577,((Necturus_lewisi:25.73696,(((Necturus_alabamensis:3.00875,Necturus_maculosus:3.00875)'1410':4.68899,Necturus_beyeri:7.69774)'1308':5.50226,Necturus_punctatus:13.2)'1294':12.53696)'1419':82.52148,Proteus_anguinus:108.25844)'1425':48.26456)'1424':19.477)'1423':18.8)'1422':13.73852)'1418':82.87824,(((Leiopelma_hochstetteri:40.77628,(Leiopelma_archeyi:17.25,Leiopelma_hamiltoni:17.25)'1417':23.52628)'1415':153.65122,(Ascaphus_truei:7.3,Ascaphus_montanus:7.3)'1293':187.1275)'1189':24.90754,((((((Scaphiopus_couchii:15.11,(Scaphiopus_hurterii:9.95013,Scaphiopus_holbrookii:9.95013)'1451':5.15987)'1450':32.50013,(Spea_multiplicata:18.95,((Spea_intermontana:3.84765,Spea_bombifrons:3.84765)'1448':4.64581,Spea_hammondii:8.49346)'1446':10.45654)'1459':28.66013)'1457':90.23237,(((((((((((Brachytarsophrys_intermedia:7.59482,Brachytarsophrys_carinense:7.59482)'1455':3.32979,(Brachytarsophrys_platyparietus:3.62443,Brachytarsophrys_feae:3.62443)'1445':7.30018)'1444':12.62485,Atympanophrys_nankiangensis:23.54946)'1443':4.62091,((Atympanophrys_shapingensis:6.45413,Atympanophrys_gigantica:6.45413)'1464':2.30789,Atympanophrys_wawuensis:8.76202)'1442':19.40835)'1441':0.00597,((((((Pelobatrachus_nasutus:10.24099,Pelobatrachus_baluensis:10.24099)'1475':4.51987,(Pelobatrachus_ligayae:8.25069,Pelobatrachus_edwardinae:8.25069)'1474':6.51017)'1473':2.19912,Pelobatrachus_stejnegeri:16.95998)'1472':10.32148,Xenophrys_monticola:27.28146)'1471':0,((((((((((((Megophrys_cf._maosonensis_AMCC_106495:3.00147,Megophrys_cf._maosonensis_AMCC_106402:3.00147)'1470':1.94457,Megophrys_cf._maosonensis_AMCC_106454:4.94604)'1484':0.74466,((((Xenophrys_major:3.57019,Xenophrys_oreocrypta:3.57019)'1483':0.42853,Xenophrys_flavipunctata:3.99872)'1469':0.0273,Xenophrys_glandulosa:4.02602)'1468':0.55994,((Xenophrys_periosa:1.77256,Megophrys_cf._periosa_CAS_232938:1.77256)'1440':1.07484,Xenophrys_himalayana:2.8474)'1439':1.73856)'1495':1.10474)'1494':0.41164,Megophrys_sp._14_JMC-2016:6.10234)'1493':0.3095,Xenophrys_robusta:6.41184)'1492':4.89984,Megophrys_sp._13_JMC-2016:11.31168)'1502':2.83325,(Xenophrys_mangshanensis:4.76903,Megophrys_sp._12_JMC-2016:4.76903)'1501':9.3759)'1491':4.35372,((Megophrys_cf._parva_JMC-2016:5.26943,Xenophrys_takensis:5.26943)'1490':1.35863,Xenophrys_lekaguli:6.62806)'1438':11.87059)'1436':0,(Xenophrys_medogensis:12.48901,Xenophrys_zhangi:12.48901)'1434':6.00964)'1433':2.95181,(((Xenophrys_cf._parva_NAP-2017:5.10948,Megophrys_sp._17_JMC-2016:5.10948)'1509':3.02228,(Megophrys_sp._15_JMC-2016:3.24071,Megophrys_sp._16_JMC-2016:3.24071)'1514':4.89105)'1517':2.9823,(Megophrys_sp._18_JMC-2016:1.84221,Megophrys_sp._19_JMC-2016:1.84221)'1513':9.27185)'1523':10.3364)'1522':3.89017,Grillitschia_aceras:25.34063)'1521':1.66638,(Megophrys_sp._20_JMC-2016:11.20245,Jingophrys_pachyproctus:11.20245)'1534':15.80456)'1540':0.27445)'1539':0.89488,((((((((((Boulenophrys_omeimontis:0.74697,Boulenophrys_binlingensis:0.74697)'1544':2.13984,Boulenophrys_binchuanensis:2.88681)'1538':1.0669,Boulenophrys_jingdongensis:3.95371)'1549':3.49701,(Boulenophrys_sangzhiensis:1.57132,Boulenophrys_spinata:1.57132)'1548':5.8794)'1547':2.54425,(Megophrys_sp._2_JMC-2016:2.61184,Megophrys_sp._4_JMC-2016:2.61184)'1537':7.38313)'1533':0.88352,((Boulenophrys_wuliangshanensis:4.50826,Megophrys_sp._3_JMC-2016:4.50826)'1557':2.68891,Xenophrys_sp._1_SG-2015:7.19717)'1556':3.68132)'1555':1.31223,Boulenophrys_palpebralespinosa:12.19072)'1554':2.58602,Boulenophrys_daweimontis:14.77674)'1532':6.40826,(((((Megophrys_sp._7_JMC-2016:1.67547,Megophrys_sp._9_JMC-2016:1.67547)'1531':4.2691,Boulenophrys_tuberogranulata:5.94457)'1530':2.12516,((Megophrys_sp._6_JMC-2016:2.45899,Megophrys_sp._8_JMC-2016:2.45899)'1529':3.14147,(Boulenophrys_baolongensis:1.41233,Boulenophrys_wushanensis:1.41233)'1528':4.18813)'1520':2.46927)'1512':5.40481,((Boulenophrys_lini:8.20555,Boulenophrys_jinggangensis:8.20555)'1188':1.82837,Boulenophrys_brachykolos:10.03392)'1576':3.44062)'1575':3.42056,((Boulenophrys_minor:3.89142,Megophrys_sp._10_JMC-2016:3.89142)'1580':1.79966,Megophrys_sp._11_JMC-2016:5.69108)'1574':11.20402)'1587':4.2899)'1586':4.73175,((((Ophryophryne_hansi:8.55438,Ophryophryne_microstoma:8.55438)'1585':0,Ophryophryne_gerti:8.55438)'1595':2.13884,Ophryophryne_synoria:10.69322)'1594':9.19166,Ophryophryne_cf._gerti_JMC-2016:19.88488)'1593':6.03187)'1592':2.25959)'1584':0)'1583':2.832,Grillitschia_longipes:31.00834)'1573':0.92389,((((((Megophrys_sp._2_SM-2017:0.77579,Megophrys_sp._3_SM-2017:0.77579)'1572':2.9991,Xenophrys_zunhebotoensis:3.77489)'1570':1.60734,Xenophrys_oropedion:5.38223)'1608':0.48239,Xenophrys_ancrae:5.86462)'1606':1.00322,Xenophrys_serchhipii:6.86784)'1604':1.46732,Xenophrys_megacephala:8.33516)'1611':23.59707)'1603':3.22775,Jingophrys_vegrandis:35.15998)'1569':21.58502,((((Leptobrachella_khasiorum:26.94184,(Leptobrachella_picta:16.8557,Leptobrachella_arayai:16.8557)'1568':10.08614)'1615':19.19028,((Leptobrachella_liui:21.76478,Leptobrachella_oshanensis:21.76478)'1567':4.97495,(((Leptobrachella_pelodytoides:3.23266,Leptobrachella_ventripunctata:3.23266)'1187':12.25733,Leptobrachella_bourreti:15.48999)'621':5.44459,Leptobrachella_pluvialis:20.93458)'1624':5.80515)'1633':19.39239)'1642':4.69733,Leptobrachella_heteropus:50.82945)'1649':0,((((((((Leptobrachium_nigrops:24.10985,Leptobrachium_hendricksoni:24.10985)'1648':1.60322,((Leptobrachium_gunungense:9.31748,Leptobrachium_montanum:9.31748)'1653':9.57431,Leptobrachium_abbotti:18.89179)'1647':6.82128)'1646':0.98344,(Leptobrachium_smithi:2.53048,Leptobrachium_hasseltii:2.53048)'1645':24.16603)'1641':0,Leptobrachium_waysepuntiense:26.69651)'1640':2.12963,Leptobrachium_sp._KUHE_UN_AS2:28.82614)'1639':1.23376,Leptobrachium_sp._ABTC_76306:30.0599)'1638':16.3401,((((((Leptobrachium_pullum:9.26554,Leptobrachium_mouhoti:9.26554)'1637':1.72799,Leptobrachium_ngoclinhense:10.99353)'1636':5.55526,Leptobrachium_hainanense:16.54879)'1632':0.79839,(Leptobrachium_buchardi:14.587,Leptobrachium_xanthospilum:14.587)'1631':2.76018)'1630':2.99159,Leptobrachium_banae:20.33877)'1667':15.46123,(((((Leptobrachium_sp._KUHE_34396:0,Leptobrachium_boringii:0)'1666':9.21856,(Leptobrachium_leishanense:0,Leptobrachium_liui_jiulongshanense:0)'1628':9.21856)'1627':0.37064,Leptobrachium_ailaonicum:9.5892)'1623':0,(Leptobrachium_huashen:3.24604,Leptobrachium_chapaense:3.24604)'1622':6.34316)'1621':5.32322,Leptobrachium_promustache:14.91242)'1688':20.88758)'1691':10.6)'1687':3.17276,((Oreolalax_rhodostigmatus:26.25606,((((Oreolalax_multipunctatus:6.0212,Oreolalax_chuanbeiensis:6.0212)'1686':5.33849,((Oreolalax_nanjiangensis:2.1116,Oreolalax_popei:2.1116)'1685':2.45953,Oreolalax_omeimontis:4.57113)'1684':6.78856)'1682':8.63237,(((Oreolalax_xiangchengensis:4.22577,Oreolalax_jingdongensis:4.22577)'1680':1.11495,(Oreolalax_major:3.41666,Oreolalax_liangbeiensis:3.41666)'1679':1.92406)'1700':5.74845,Oreolalax_rugosus:11.08917)'1699':8.90289)'1698':2.39522,((Oreolalax_schmidti:3.3639,Oreolalax_pingii:3.3639)'1678':4.2061,Oreolalax_lichuanensis:7.57)'1705':14.81728)'1677':3.86878)'1676':17.00436,(Scutiger_chintingensis:11.8468,((((Scutiger_tuberculatus:2.6848,Scutiger_muliensis:2.6848)'1620':1.32569,Scutiger_mammatus:4.01049)'1711':2.78619,Scutiger_boulengeri:6.79668)'1709':0.11518,Scutiger_glandulatus:6.91186)'1619':4.93494)'1716':31.41362)'1714':6.31234)'1618':1.25669)'620':5.91555)'1733':41.1755,((Pelobates_varaldii:6.1194,Pelobates_cultripes:6.1194)'1744':6.32915,(Pelobates_syriacus:12.44855,Pelobates_fuscus:12.44855)'1743':0)'1750':85.47195)'1749':29.017,(Pelodytes_caucasicus:33.29326,(Pelodytes_ibericus:4.58036,Pelodytes_punctatus:4.58036)'1748':28.7129)'1742':93.64424)'1755':10.905)'1741':53.8805,((((((((((((((((Odontophrynus_carvalhoi:11.61087,Odontophrynus_cultripes:11.61087)'1773':4.00518,Macrogenioglottus_alipioi:15.61605)'1771':13.37646,((Proceratophrys_schirchi:16.14762,Proceratophrys_cristiceps:16.14762)'1770':5.41549,(((Proceratophrys_bigibbosa:14.20863,Proceratophrys_avelinoi:14.20863)'1786':1.34508,(Proceratophrys_melanopogon:11.31984,Proceratophrys_appendiculata:11.31984)'1790':4.23387)'1789':1.96529,((((Proceratophrys_renalis:3.45249,Proceratophrys_boiei:3.45249)'1785':6.46111,Proceratophrys_laticeps:9.9136)'1784':1.58284,Proceratophrys_cururu:11.49644)'1783':2.76771,((Proceratophrys_concavitympanum:11.0926,Proceratophrys_moratoi:11.0926)'1796':0,Proceratophrys_goyana:11.0926)'1782':3.17155)'1800':3.25485)'1799':4.04411)'1781':7.4294)'1804':31.90667,((((((((Telmatobius_yuracare:1.55882,Telmatobius_sibiricus:1.55882)'1780':0,Telmatobius_bolivianus:1.55882)'1779':0.27839,Telmatobius_simonsi:1.83721)'1778':0.8157,((Telmatobius_gigas:0.79177,Telmatobius_culeus:0.79177)'1809':0.13001,(Telmatobius_huayra:0.30501,Telmatobius_hintoni:0.30501)'1777':0.61677)'1769':1.73113)'1768':0.9043,(Telmatobius_marmoratus:0,Telmatobius_peruvianus:0)'1760':3.55721)'1817':1.94795,(((((Telmatobius_verrucosus:1.72858,Telmatobius_sanborni:1.72858)'1822':0.58315,Telmatobius_espadai:2.31173)'1826':0.80395,Telmatobius_truebae:3.11568)'1825':1.27747,Telmatobius_vellardi:4.39315)'1821':0.29755,Telmatobius_macrostomus:4.6907)'1813':0.81446)'1759':1.74498,(Telmatobius_pefauri:3.99344,Telmatobius_niger:3.99344)'1830':3.2567)'1758':2.62986,(Telmatobius_fronteriensis:1.408,Telmatobius_chusmisensis:1.408)'1740':8.472)'1841':51.01918)'1840':0.9109,((((((((Batrachyla_antartandica:4.17164,Batrachyla_taeniata:4.17164)'1846':2.62965,Hylorina_sylvatica:6.80129)'1849':6.25869,Batrachyla_leptopus:13.05998)'1845':13.57102,(Atelognathus_patagonicus:1.50032,Atelognathus_nitoi:1.50032)'1839':25.13068)'1837':24.95166,(((((Eupsophus_insularis:4.62672,Eupsophus_migueli:4.62672)'1836':0.09257,(((Eupsophus_contulmoensis:0.79615,Eupsophus_nahuelbutensis:0.79615)'1835':1.78515,Eupsophus_roseus:2.5813)'1857':0.26568,Eupsophus_septentrionalis:2.84698)'1856':1.87231)'1865':9.05777,(Eupsophus_calcaratus:13.77706,Eupsophus_emiliopugini:13.77706)'1864':0)'1863':8.59829,((((((((Alsodes_gargola:2.85133,Alsodes_monticola:2.85133)'1861':1.14069,Alsodes_pehuenche:3.99202)'1855':0.02404,(Alsodes_igneus:1.77728,Alsodes_kaweshkari:1.77728)'1875':2.23878)'1879':0.00073,Alsodes_norae:4.01679)'1882':0.45163,Alsodes_barrioi:4.46842)'1878':1.20238,(Alsodes_hugoi:2.02755,Alsodes_tumultuosus:2.02755)'1874':3.64325)'1891':3.72627,(((Alsodes_coppingeri:0.02358,Alsodes_australis:0.02358)'1890':0.33647,Alsodes_verrucosus:0.36005)'1889':0.74231,Alsodes_valdiviensis:1.10236)'1887':8.29471)'1896':6.1028,(Alsodes_vanzolinii:9.7227,Alsodes_nodosus:9.7227)'1886':5.77717)'1885':6.87548)'1873':16.68653,Limnomedusa_macroglossa:39.06188)'1872':12.52078)'1871':0,Eupsophus_vertebralis:51.58266)'1870':5.28426,((Crossodactylus_caramaschii:26.2079,Crossodactylus_schmidti:26.2079)'1854':12.9921,((((Megaelosia_goeldii:20.76595,Hylodes_meridionalis:20.76595)'1834':2.2224,Hylodes_perplicatus:22.98835)'1905':6.20499,((Hylodes_sazimai:16.54749,Hylodes_ornatus:16.54749)'1912':4.36608,Hylodes_phyllodes:20.91357)'1911':8.27977)'1910':0.40666,Hylodes_dactylocinus:29.6)'1909':9.6)'1908':17.66692)'1904':2.84316,(((((Cycloramphus_acangatan:23.07008,Cycloramphus_eleutherodactylus:23.07008)'1920':6.18615,Cycloramphus_boraceiensis:29.25623)'1919':0,Cycloramphus_parvulus:29.25623)'1903':3.09325,(Cycloramphus_bandeirensis:17.84206,Cycloramphus_fuliginosus:17.84206)'1833':14.50742)'1739':16.23046,(Thoropa_miliaris:11.6341,Thoropa_taophora:11.6341)'1929':36.94584)'1928':11.13014)'1927':2.1)'1926':0,(((Chacophrys_pierottii:13.31394,(Lepidobatrachus_asper:12.63875,((Lepidobatrachus_sp._TNHC-GDC_17421:4.5218,Lepidobatrachus_laevis:4.5218)'1936':5.16557,Lepidobatrachus_llanensis:9.68737)'1943':2.95138)'1942':0.67519)'1941':2.38678,(Ceratophrys_ornata:2.68724,Ceratophrys_cranwelli:2.68724)'1949':13.01348)'1948':1.39557,Ceratophrys_cornuta:17.09629)'1940':44.71379)'1953':4.5115,(((Rheobates_palmatus:32.51349,(((Allobates_olfersioides:30.6,((((((((Allobates_granti:13.79768,Allobates_gasconi:13.79768)'1939':1.12436,((Allobates_conspicuus:13.1136,Allobates_insperatus:13.1136)'1935':1.13636,((((Allobates_sp._MTD47884:9.1,Allobates_trilineatus:9.1)'1925':0.8,Allobates_paleovarzensis:9.9)'1957':0.7,Allobates_chalcopis:10.6)'1961':0.7,Allobates_algorei:11.3)'1960':2.94996)'1956':0.67208)'1924':0,Allobates_caeruleodactylus:14.92204)'1738':2.24532,(Allobates_juanii:15.2,Allobates_kingsburyi:15.2)'1967':1.96736)'1966':0.26737,(Allobates_zaparo:6.72264,Allobates_femoralis:6.72264)'1965':10.71209)'1737':4.09853,(Allobates_nidicola:19.36294,Allobates_brunneus:19.36294)'1979':2.17032)'1978':0,Allobates_talamancae:21.53326)'1984':1.66674,Allobates_undulatus:23.2)'1983':7.4)'1977':1.5456,(Anomaloglossus_tepuyensis:29.5941,((Anomaloglossus_stepheni:15.62822,Anomaloglossus_baeobatrachus:15.62822)'1976':5.74404,(((Anomaloglossus_roraima:2.82068,Anomaloglossus_beebei:2.82068)'1975':3.95492,Anomaloglossus_praderioi:6.7756)'1974':2.27065,(Anomaloglossus_kaiei:5.43132,Anomaloglossus_degranvillei:5.43132)'1973':3.61493)'1972':12.32601)'1736':8.22184)'1732':2.5515)'1994':0,((Aromobates_saltuensis:15.28489,Aromobates_nocturnus:15.28489)'1997':11.11511,((Mannophryne_venezuelensis:3.065,Mannophryne_trinitatis:3.065)'1993':11.83934,(Mannophryne_herminae:4.96789,Mannophryne_collaris:4.96789)'1731':9.93645)'2003':11.49566)'2008':5.7456)'2011':0.36789)'2007':5.46451,((((((((((((Hyloxalus_toachi:1.94659,Hyloxalus_awa:1.94659)'2006':5.05657,Hyloxalus_infraguttatus:7.00316)'2002':2.82156,Hyloxalus_elachyhistus:9.82472)'2001':2.10148,Hyloxalus_insulatus:11.9262)'2000':2.05869,Hyloxalus_idiomelus:13.98489)'1730':6.40233,(Hyloxalus_azureiventris:7.46579,Hyloxalus_chlorocraspedus:7.46579)'1729':12.92143)'2023':0,Hyloxalus_nexipus:20.38722)'2032':5.57741,((Hyloxalus_sylvaticus:8.41604,Hyloxalus_pulcherrimus:8.41604)'2031':11.92944,Hyloxalus_anthracinus:20.34548)'2039':5.61915)'2038':1.76379,((Hyloxalus_delatorreae:7.54596,Hyloxalus_pulchellus:7.54596)'2036':7.11646,Hyloxalus_vertebralis:14.66242)'2030':13.066)'2043':6.27564,(((Hyloxalus_sordidatus:9.20636,Hyloxalus_leucophaeus:9.20636)'2029':12.0016,Hyloxalus_subpunctatus:21.20796)'2028':7.63646,((Hyloxalus_sauli:8.60412,Hyloxalus_bocagei:8.60412)'2027':5.34055,Hyloxalus_maculosus:13.94467)'2026':14.89975)'2022':5.15964)'2021':1.70844,((((Phyllobates_aurotaenia:1.78676,Phyllobates_terribilis:1.78676)'2020':1.0544,Phyllobates_bicolor:2.84116)'2019':10.95006,(Phyllobates_vittatus:4.2164,Phyllobates_lugubris:4.2164)'2018':9.57482)'1728':12.32757,((((Oophaga_granulifera:8.91359,(((((Oophaga_vicentei:1.81958,Oophaga_pumilio:1.81958)'1727':0.56272,Oophaga_speciosa:2.3823)'2057':0,Oophaga_arborea:2.3823)'2056':0.2677,(Oophaga_lehmanni:1.85201,Oophaga_sylvatica:1.85201)'2055':0.79799)'2062':0.37866,Oophaga_histrionica:3.02866)'2054':5.88493)'1726':12.01255,((Dendrobates_truncatus:2.25068,Dendrobates_auratus:2.25068)'2067':8.43932,(Dendrobates_tinctorius:9.3965,Dendrobates_leucomelas:9.3965)'2066':1.2935)'2065':10.23614)'1725':2.12181,(Minyobates_steyermarki:20.50178,(Adelphobates_quinquevittatus:11.36904,(Adelphobates_galactonotus:9.29479,Adelphobates_castaneoticus:9.29479)'1724':2.07425)'2079':9.13274)'2078':2.54617)'2076':0.28086,(((((((((Ranitomeya_summersi:2.36267,Ranitomeya_reticulata:2.36267)'2075':2.37886,Ranitomeya_defleri:4.74153)'2074':2.12013,Ranitomeya_uakarii:6.86166)'2073':2.83632,Ranitomeya_fantastica:9.69798)'1723':0.85302,Ranitomeya_amazonica:10.551)'1722':0,(Ranitomeya_variabilis:9.57026,Ranitomeya_ventrimaculata:9.57026)'2087':0.98074)'1721':3.021,(((Ranitomeya_imitator:5.04113,Ranitomeya_vanzolinii:5.04113)'2092':2.01165,Ranitomeya_flavovittata:7.05278)'2091':6.30271,Ranitomeya_sirensis:13.35549)'2090':0.21651)'1720':2.06641,((Andinobates_virolinensis:2.14065,Andinobates_bombetes:2.14065)'2099':11.95451,((Andinobates_claudiae:5.14099,Andinobates_minutus:5.14099)'2097':6.81808,Andinobates_fulguritus:11.95907)'1719':2.13609)'619':1.54325)'2103':1.4966,(Excidobates_mysteriosus:13.49098,Excidobates_captivus:13.49098)'2111':3.64403)'2115':6.1938)'2114':2.78998)'2110':9.59371)'2109':0,((((Ameerega_silverstonei:10.07,((((((((((Ameerega_altamazonica:2.21893,Ameerega_rubriventris:2.21893)'2108':2.86871,Ameerega_ignipedis:5.08764)'2122':0,Ameerega_macero:5.08764)'2130':0.01528,(Ameerega_cainarachi:1.33116,Ameerega_petersi:1.33116)'2128':3.77176)'2126':1.88809,Ameerega_trivittata:6.99101)'2142':0,(Ameerega_hahneli:6.09836,Ameerega_picta:6.09836)'2141':0.89265)'2140':0.72499,(Ameerega_shihuemoy:7.14637,Ameerega_simulans:7.14637)'2148':0.56963)'2147':0,Ameerega_pulchripecta:7.716)'2139':0.08281,((((Ameerega_yoshina:1.75529,Ameerega_bassleri:1.75529)'2138':0.63601,Ameerega_pepperi:2.3913)'2137':3.34558,Ameerega_bilinguis:5.73688)'2136':1.03508,(Ameerega_pongoensis:5.14099,Ameerega_parvula:5.14099)'2156':1.63097)'2155':1.02685)'2135':0.16561,(((Ameerega_sp._NMM-2011:3.82791,Ameerega_flavopicta:3.82791)'2160':1.0639,(Ameerega_munduruku:2.48538,Ameerega_braccata:2.48538)'2134':2.40643)'2163':1.58021,Ameerega_boehmei:6.47202)'2133':1.4924)'2125':2.10558)'2121':13.76128,(Leucostethus_fraterdanieli:19.52543,(Leucostethus_argyrogaster:7.64147,Leucostethus_fugax:7.64147)'2107':11.88396)'2106':4.30585)'2102':0,((((Colostethus_panamansis:4.27612,Colostethus_inguinalis:4.27612)'618':4.47986,Colostethus_imbricolus:8.75598)'2173':7.82362,(Colostethus_latinasus:4.03299,Colostethus_pratti:4.03299)'2171':12.54661)'2170':7.04882,((Colostethus_sp._ReservaDucke:11.3,Colostethus_sp._PEG-M1:11.3)'2169':12.32842,Colostethus_sp._Nebulina:23.62842)'2192':0)'2201':0.20286)'2200':0.56597,((Silverstoneia_nubicola:13.80329,Silverstoneia_flotator:13.80329)'2198':3.28078,(Epipedobates_boulengeri:3.63075,(((Epipedobates_tricolor:1.13951,Epipedobates_anthonyi:1.13951)'2196':0.76691,Epipedobates_machalilla:1.90642)'2195':1.0615,Epipedobates_espinosai:2.96792)'2191':0.66283)'2190':13.45332)'2208':7.31318)'2215':11.31525)'2219':2.2655)'2218':27.28279,((((((((((((((((((((((Rhinella_centralis:4.8446,Rhinella_humboldti:4.8446)'2214':0.62353,Rhinella_granulosa:5.46813)'2213':9.24706,((Rhinella_azarai:5.29805,Rhinella_bergi:5.29805)'2212':6.28505,Rhinella_pygmaea:11.5831)'2211':3.13209)'2207':1.99241,(((Rhinella_mirandaribeiroi:10.0665,Rhinella_merianae:10.0665)'2189':2.09078,Rhinella_major:12.15728)'2226':2.55791,Rhinella_bernardoi:14.71519)'2187':1.99241)'2237':1.9924,(((((Rhinella_icterica:2.74,Rhinella_arenarum:2.74)'2236':2.48611,Rhinella_achavali:5.22611)'2241':2.46048,Rhinella_rubescens:7.68659)'2235':1.56875,(((Rhinella_cerradensis:4.24339,Rhinella_marina:4.24339)'2248':0.55056,Rhinella_poeppigii:4.79395)'2247':4.46139,Rhinella_veredas:9.25534)'2246':0)'2245':3.12124,((Rhinella_ornata:4.28809,Rhinella_henseli:4.28809)'2233':3.7444,Rhinella_crucifer:8.03249)'2232':4.34409)'2186':6.32342)'2266':4.38623,(((((Rhinella_manu:5.97305,Rhinella_nesiotes:5.97305)'2265':2.99995,Rhinella_chavin:8.973)'2264':6.3249,((Rhinella_rostrata:1.84473,Rhinella_macrorhina:1.84473)'2263':2.78888,Rhinella_festae:4.63361)'2262':10.66429)'2261':5.82592,(((((Rhinella_cf._typhonius_KU_215145:3.339,Rhinella_margaritifera:3.339)'2278':0.81641,(Rhinella_sp._ESTR00173:2.22302,Rhinella_dapsilis:2.22302)'2292':1.93239)'2290':4.03387,Rhinella_sp._ROM40103:8.18928)'2296':0.24634,Rhinella_castaneotica:8.43562)'2295':3.32685,Rhinella_ocellata:11.76247)'2289':9.36135)'2288':1.96241,((Rhinella_amboroensis:3.76836,Rhinella_veraguensis:3.76836)'2287':16.63164,Rhinella_cf._typhonius_USNM_268828:20.4)'2302':2.68623)'2286':0)'2285':1.02273,((Rhinella_vellardi:7.2383,Rhinella_limensis:7.2383)'2307':16.09802,(Rhinella_arunco:4.64273,Rhinella_atacamensis:4.64273)'2283':18.69359)'2312':0.77264)'2282':0.62897,((((((((((((Incilius_macrocristatus:1.33822,Incilius_campbelli:1.33822)'2318':1.27796,Incilius_leucomyos:2.61618)'2321':2.06618,Incilius_tutelarius:4.68236)'2317':1.87368,(Incilius_valliceps:3.5575,Incilius_nebulifer:3.5575)'2324':2.99854)'2316':3.06558,(Incilius_cavifrons:3.64202,Incilius_spiculatus:3.64202)'2315':5.9796)'2281':1.46249,Incilius_cristatus:11.08411)'2277':0.91781,(Incilius_mazatlanensis:3.96,Incilius_luetkenii:3.96)'2276':8.04192)'2329':0,(Incilius_melanochlorus:9.26833,Incilius_aucoinae:9.26833)'2275':2.73359)'2274':4.74984,(((((Incilius_porteri:5.31751,Incilius_signifer:5.31751)'2260':1.12301,(Incilius_cycladen:4.9358,Incilius_pisinnus:4.9358)'2259':1.50472)'2258':0.88244,(Incilius_ibarrai:2.99365,Incilius_coccifer:2.99365)'2257':4.32931)'2185':2.95414,((Incilius_coniferus:5.3478,Incilius_fastidiosus:5.3478)'2337':4.9293,Incilius_chompipe:10.2771)'2336':0)'2184':6.47466,((Incilius_marmoreus:2.38298,Incilius_canaliferus:2.38298)'2341':8.95915,Incilius_perplexus:11.34213)'2183':5.40963)'2344':0)'2182':3.43466,((Incilius_alvarius:9.585,Incilius_occidentalis:9.585)'2351':3.339,Incilius_tacanensis:12.924)'2350':7.26242)'2355':0.88752,Incilius_bocourti:21.07394)'2349':0.20206,((((((((((Anaxyrus_fowleri:2.30386,((((Anaxyrus_houstonensis:0.40053,Anaxyrus_americanus:0.40053)'2348':0.28297,Anaxyrus_hemiophrys:0.6835)'2362':0.34244,Anaxyrus_baxteri:1.02594)'2361':1.17725,Anaxyrus_woodhousii:2.20319)'2370':0.10067)'2369':0.1473,Anaxyrus_terrestris:2.45116)'2368':0,Anaxyrus_sp._velatus:2.45116)'2367':1.82474,Anaxyrus_microscaphus:4.2759)'2366':0,Anaxyrus_californicus:4.2759)'2360':3.56346,Anaxyrus_speciosus:7.83936)'2377':4.7226,((Anaxyrus_retiformis:4.05,Anaxyrus_debilis:4.05)'2359':5.19772,Anaxyrus_cognatus:9.24772)'2347':3.31424)'2181':0,Anaxyrus_quercicus:12.56196)'2385':0.51996,Anaxyrus_punctatus:13.08192)'2384':5.05909,((Anaxyrus_exsul:1.09423,Anaxyrus_canorus:1.09423)'2382':0.31284,(Anaxyrus_nelsoni:0.17646,Anaxyrus_boreas:0.17646)'2381':1.23061)'2391':16.73394)'2394':3.13499)'2390':3.46193)'2380':3.30873,(((Strauchbufo_raddei:24.16,(((Bufo_aspinius:5.03412,Bufo_cryptotympanicus:5.03412)'2180':2.43493,Bufo_tuberospinius:7.46905)'2402':12.92017,(((((Bufo_verrucosissimus:3.83802,Bufo_bufo:3.83802)'2400':3.7724,Bufo_eichwaldi:7.61042)'2409':5.66898,(((Bufo_bankorensis:0.29371,Bufo_gargarizans:0.29371)'2407':3.34628,Bufo_stejnegeri:3.63999)'2413':3.07186,(Bufo_torrenticola:3.46302,Bufo_praetextatus:3.46302)'2419':3.24883)'2418':6.56755)'2417':0,Bufo_pageoti:13.2794)'2424':0.13877,(Bufo_tuberculatus:0.93114,Bufo_tibetanus:0.93114)'2416':12.48703)'2412':6.97105)'2406':3.77078)'2405':2.97088,((Epidalea_calamita:13.86055,Leptophryne_borbonica:13.86055)'2399':12.6283,((((((Ansonia_malayana:19.8,Ansonia_sp._LSUHC_8049:19.8)'2429':3.42721,(((((((Ansonia_sp._KUHE_35066:0,Ansonia_kraensis:0)'2434':11.2575,Ansonia_inthanon:11.2575)'2433':9.42125,Ansonia_sp._KUHE_38071:20.67875)'2432':0.39443,Ansonia_siamensis:21.07318)'2428':0,Ansonia_endauensis:21.07318)'2398':0.49151,(Ansonia_tiomanica:15.75815,Ansonia_latirostra:15.75815)'2441':5.80654)'2445':1.66252,Ansonia_penangensis:23.22721)'2444':0)'2440':0.69319,((Ansonia_sp._BORN_08424:23.7306,Ansonia_minuta:23.7306)'2451':0,((Ansonia_platysoma:20.65022,Ansonia_sp._KUHE_12488:20.65022)'2454':0,(Ansonia_hanitschi:15.7509,Ansonia_spinulifer:15.7509)'2450':4.89932)'2449':3.08038)'2439':0.1898)'2397':0.93792,(((((((Ansonia_leptopus:6.4,Ansonia_sp._LSUHC_4991:6.4)'2179':1.24364,Ansonia_sp._KUHE_17381:7.64364)'2475':1.24364,Ansonia_longidigita:8.88728)'2474':5.7164,Ansonia_thinthinae:14.60368)'2479':0.15072,Ansonia_torrentis:14.7544)'2473':5.14682,Ansonia_albomaculata:19.90122)'2482':0,((Ansonia_fuliginea:12.70253,Ansonia_guibei:12.70253)'2472':2.68787,(Ansonia_mcgregori:6.08186,Ansonia_muelleri:6.08186)'2498':9.30854)'2497':4.51082)'2496':4.9571)'2492':0.17884,(Pelophryne_misera:12.34,(Pelophryne_signata:5.805,Pelophryne_brevipes:5.805)'2488':6.535)'2505':12.69716)'2504':0.39705,(Sabahphrynus_maculatus:24.54833,(((Ingerophrynus_macrotis:8.091,Ingerophrynus_galeatus:8.091)'2503':4.3738,Ingerophrynus_philippinicus:12.4648)'2487':0.98814,((Ingerophrynus_divergens:8.793,Ingerophrynus_biporcatus:8.793)'2515':4.65994,Ingerophrynus_celebensis:13.45294)'2514':0)'2513':11.09539)'2512':0.88588)'2511':1.05464)'2510':0.64203)'2486':0.47768,(((Beduka_koynayensis:18.68275,((((Firouzophrynus_olivaceus:2.67144,Firouzophrynus_stomaticus:2.67144)'2526':3.89156,Firouzophrynus_hololius:6.563)'2541':1.937,Firouzophrynus_dhufarensis:8.5)'2551':8.74082,((Duttaphrynus_stuarti:12.39754,Duttaphrynus_crocus:12.39754)'2550':4.84328,((((Duttaphrynus_parietalis:7.65,Duttaphrynus_brevirostris:7.65)'2549':0.14712,Duttaphrynus_melanostictus:7.79712)'2557':0,Duttaphrynus_sp._FB-2009b:7.79712)'2556':2.78788,Duttaphrynus_himalayanus:10.585)'2546':6.65582)'2568':0)'2567':1.44193)'2573':0,Adenomus_kelaartii:18.68275)'2572':1.17725,Pedostibes_tuberculosus:19.86)'2566':7.74856)'2565':0.4381)'2581':1.1084,Rhinella_sternosignata:29.15506)'2580':0,(((Rentapia_everetti:15.39,Rentapia_hosii:15.39)'2579':4.47354,(Phrynoidis_asper:7.99516,Phrynoidis_juxtasper:7.99516)'2578':11.86838)'2564':5.30009,Blaira_ornata:25.16363)'2563':3.99143)'2545':0.90059,((((Didynamipus_sjostedti:14.62605,Nimbaphrynoides_occidentalis:14.62605)'2588':8.3931,(Altiphrynoides_cf._osgoodi_HCL-2014:3.63656,Altiphrynoides_malcolmi:3.63656)'2544':19.38259)'2540':1.23801,Schismaderma_carens:24.25716)'2591':0,(Churamiti_maridadi:19.22849,(Nectophrynoides_wendyae:13.82581,(((Nectophrynoides_laticeps:5.39241,Nectophrynoides_viviparus:5.39241)'2539':2.47232,Nectophrynoides_cf._viviparus_HCL-2014:7.86473)'2538':1.99873,((((((Nectophrynoides_pseudotornieri:2.59751,Nectophrynoides_minutus:2.59751)'2596':1.80177,Nectophrynoides_tornieri:4.39928)'2595':0.81305,Nectophrynoides_vestergaardi:5.21233)'2537':0.3401,Nectophrynoides_cf._tornieri_HCL-2014:5.55243)'2601':1.2752,(Nectophrynoides_paulae:3.1855,Nectophrynoides_sp._HCL-2014:3.1855)'2606':3.64213)'2604':0.97157,(Nectophrynoides_poyntoni:5.44362,Nectophrynoides_asperginis:5.44362)'2600':2.35558)'2536':2.06426)'2613':3.96235)'2612':5.40268)'2611':5.02867)'2610':5.79849)'2622':1.40205,Barbarophryne_brongersmai:31.4577)'2625':0.48678,(Bufotes_surdus:19.66404,((((((Bufotes_cf._oblongus_FB-2010:0.702,Bufotes_oblongus:0.702)'2535':0.351,Bufotes_cf._pewzowi_FB-2009:1.053)'2628':0.34112,Bufotes_pewzowi:1.39412)'2534':0.45088,(Bufotes_cf._luristanicus_FB-2010:0.882,Bufotes_cf._variabilis_FB-2009:0.882)'2533':0.963)'2633':1.58439,Bufotes_pseudoraddei:3.42939)'2639':6.51079,Bufotes_boulengeri:9.94018)'2643':9.72386)'2637':12.28044)'2636':0.63538,(((((Werneria_mertensiana:3.23647,Werneria_submontana:3.23647)'2632':1.12011,Werneria_tandyi:4.35658)'2532':9.44916,Werneria_bambutensis:13.80574)'2647':2.89648,(Wolterstorffina_parvipalmata:15.63522,(Wolterstorffina_mirei:4.52047,Wolterstorffina_chirioi:4.52047)'2531':11.11475)'2530':1.067)'2655':6.58036,(Nectophryne_afra:12.65,Nectophryne_batesii:12.65)'2654':10.63258)'2653':9.29728)'2652':1.6295,((((((((((((Sclerophrys_latifrons:8.6315,Sclerophrys_togoensis:8.6315)'2651':3.7053,Sclerophrys_maculata:12.3368)'2529':0,Sclerophrys_regularis:12.3368)'2525':1.11849,(((((((Sclerophrys_gracilipes:7.35756,Sclerophrys_kisoloensis:7.35756)'2524':0.29885,Sclerophrys_villiersi:7.65641)'2666':0.81995,Sclerophrys_sp._HCL-2014:8.47636)'2672':0.86414,Sclerophrys_cf._kisoloensis_HCL-2014:9.3405)'2671':1.02672,Sclerophrys_camerunensis:10.36722)'2670':0,((Sclerophrys_xeros:4.54032,Sclerophrys_gutturalis:4.54032)'2669':0.3336,Sclerophrys_garmani:4.87392)'2665':5.4933)'2664':2.29466,(Sclerophrys_tuberosa:9.02542,Sclerophrys_taiensis:9.02542)'2680':3.63646)'2679':0.79341)'2663':0.62537,(((((Sclerophrys_dodsoni:8.75528,Sclerophrys_brauni:8.75528)'2523':3.15796,Sclerophrys_poweri:11.91324)'2485':0,(Sclerophrys_capensis:7.88979,Sclerophrys_lemairii:7.88979)'2471':4.02345)'2688':0.73957,(Sclerophrys_pardalis:1.11158,Sclerophrys_pantherina:1.11158)'2687':11.54123)'2686':1.42785,Sclerophrys_steindachneri:14.08066)'2693':0)'2685':7.75303,(Sclerophrys_blanfordii:10.27874,Sclerophrys_asmarae:10.27874)'2684':11.55495)'2470':0,Sclerophrys_arabica:21.83369)'2698':0.19442,Sclerophrys_mauritanica:22.02811)'2701':0,(Sclerophrys_pentoni:16.79063,Sclerophrys_tihamica:16.79063)'2697':5.23748)'2469':0.39075,Poyntonophrynus_vertebralis:22.41886)'2468':3.20702,(Capensibufo_rosei:7.63918,Capensibufo_tradouwi:7.63918)'2467':17.9867)'2466':0,(((((((Mertensophryne_loveridgei:2.71982,(Mertensophryne_usambarae:1.51543,Mertensophryne_howelli:1.51543)'2465':1.20439)'2717':0,Mertensophryne_anotis:2.71982)'2716':5.03895,Mertensophryne_lindneri:7.75877)'2714':5.81015,Mertensophryne_micranotis:13.56892)'2721':3.03425,((Mertensophryne_taitana:7.83103,Mertensophryne_uzunguensis:7.83103)'2713':4.58431,Mertensophryne_sp._HCL-2014:12.41534)'2712':4.18783)'2711':3.4421,((Poyntonophrynus_damaranus:1.8744,Poyntonophrynus_dombensis:1.8744)'2710':10.67808,Poyntonophrynus_fenoulheti:12.55248)'2709':7.49279)'2708':3.62473,((Vandijkophrynus_sp._HCL-2014:1.45341,Vandijkophrynus_angusticeps:1.45341)'2464':3.0499,((Vandijkophrynus_inyangae:3.39503,Vandijkophrynus_amatolicus:3.39503)'2733':0.45505,(Vandijkophrynus_robinsoni:2.54514,Vandijkophrynus_gariepensis:2.54514)'2737':1.30494)'2736':0.65323)'2732':19.16669)'2731':1.95588)'2750':8.58348)'2748':3.77682,((Rhaebo_nasicus:25.605,((Rhaebo_guttatus:14.51646,Rhaebo_glaberrimus:14.51646)'2756':0.60604,Rhaebo_haematiticus:15.1225)'2755':10.4825)'2753':4.65018,(Peltophryne_lemur:17.316,((((((Peltophryne_florentinoi:2.45,Peltophryne_peltocephala:2.45)'2747':2.71639,Peltophryne_fustiger:5.16639)'2773':1.34019,(Peltophryne_cataulaciceps:1.12,Peltophryne_empusa:1.12)'2772':5.38658)'2771':2.85492,Peltophryne_taladai:9.3615)'2770':1.30892,(Peltophryne_longinasus:9.9,Peltophryne_gundlachi:9.9)'2769':0.77042)'2780':3.64436,Peltophryne_guentheri:14.31478)'2768':3.00122)'2767':12.93918)'2766':7.731)'2785':1.59131,(Nannophryne_variegata:33.7657,Nannophryne_cophotis:33.7657)'2765':5.81179)'2764':6.23765,((Dendrophryniscus_sp._3035T:3.88917,Dendrophryniscus_sp._296MC:3.88917)'2762':39.28123,(((Dendrophryniscus_oreites:19.2251,Dendrophryniscus_carvalhoi:19.2251)'2760':4.43598,Dendrophryniscus_proboscideus:23.66108)'2746':2.83385,((Dendrophryniscus_leucomystax:7.12468,Dendrophryniscus_brevipollicatus:7.12468)'2790':2.92852,(Dendrophryniscus_krausae:1.01257,Dendrophryniscus_berthalutzae:1.01257)'2793':9.04063)'2789':16.44173)'2745':16.67547)'2796':2.64474)'2744':0,((Amazophrynella_bokermanni:12.79641,Amazophrynella_manaos:12.79641)'2743':11.18517,Amazophrynella_minuta:23.98158)'2801':21.83356)'2800':3.08258,(((Oreophrynella_cryptica:21.73424,((((Oreophrynella_nigra:1.61612,Oreophrynella_quelchii:1.61612)'2742':5.22148,Oreophrynella_vasquezi:6.8376)'2730':4.11406,(Oreophrynella_weiassipuensis:0.10051,Oreophrynella_seegobini:0.10051)'2729':10.85115)'2463':5.16666,Oreophrynella_macconnelli:16.11832)'2462':5.61592)'2461':19.67471,(((((((Atelopus_ignescens:0.0219,Atelopus_bomolochos:0.0219)'2460':3.97862,Atelopus_halihelos:4.00052)'2459':8.64706,Atelopus_nanay:12.64758)'2816':0.55883,Atelopus_peruensis:13.20641)'2815':0.11673,(((((Atelopus_senex:0.43925,Atelopus_varius:0.43925)'2813':4.34474,Atelopus_zeteki:4.78399)'2812':0.59221,Atelopus_chiriquiensis:5.3762)'2811':2.83884,Atelopus_spurrelli:8.21504)'2824':5.1081,Atelopus_longirostris:13.32314)'2823':0)'2822':14.34774,(Atelopus_oxapampae:6.94796,Atelopus_tricolor:6.94796)'2810':20.72292)'2458':0,(((((Atelopus_flavescens:0.58207,Atelopus_franciscus:0.58207)'2178':1.09193,(Atelopus_barbotini:0.531,Atelopus_spumarius:0.531)'2168':1.143)'2835':0.83154,Atelopus_hoogmoedi:2.50554)'2833':3.36661,Atelopus_pulcher:5.87215)'2843':0.6772,Atelopus_seminiferus:6.54935)'2846':21.12153)'2842':13.73807)'2849':5.76773,(Frostius_erythrophthalmus:32.95816,((((Osornophryne_angel:1.17259,Osornophryne_bufoniformis:1.17259)'2841':2.33275,Osornophryne_antisana:3.50534)'2852':2.47532,Osornophryne_puruanta:5.98066)'2840':7.70254,((((Osornophryne_simpsoni:7.06735,Osornophryne_sumacoensis:7.06735)'2839':1.44374,Osornophryne_occidentalis:8.51109)'2860':0.36447,Osornophryne_guacamayo:8.87556)'2859':1.1962,Osornophryne_cofanorum:10.07176)'2858':3.61144)'2856':19.27496)'2838':14.21852)'2832':1.72104)'2830':10.60423,(Melanophryniscus_setiba:59.50195,((((Melanophryniscus_klappenbachi:0.99725,Melanophryniscus_stelzneri:0.99725)'2865':8.03636,Melanophryniscus_fulvoguttatus:9.03361)'2829':0.23868,Melanophryniscus_rubriventris:9.27229)'2167':3.51863,Melanophryniscus_devincenzii:12.79092)'617':46.71103)'616':0)'2874':5.75884)'2880':1.06079)'2878':1.70437,(((((((((Vitreorana_antisthenesi:10.39277,Vitreorana_castroviejoi:10.39277)'2877':5.78981,Vitreorana_eurygnatha:16.18258)'2873':2.69041,(((Vitreorana_ritae:6.48793,Vitreorana_helenae:6.48793)'615':9.40409,Vitreorana_gorzulae:15.89202)'2897':2.98097,Vitreorana_uranoscopa:18.87299)'2905':0)'2904':2.98155,(((((Sachatamia_ilex:10.07031,(Sachatamia_punctulata:6.69637,Sachatamia_albomaculata:6.69637)'2902':3.37394)'2896':4.27386,((Rulyrana_susatamai:1.71094,Rulyrana_adiazeta:1.71094)'2912':6.0515,(Rulyrana_flavopunctata:6.68326,Rulyrana_spiculata:6.68326)'2911':1.07918)'2910':6.58173)'2909':1.79316,(Cochranella_nola:12.04248,(((Cochranella_mache:4.68671,Cochranella_euknemos:4.68671)'2895':4.17362,Cochranella_granulosa:8.86033)'2921':2.68043,Cochranella_litoralis:11.54076)'2925':0.50172)'2924':4.09485)'2920':0,(Chimerella_mariaelenae:15.62566,(Espadarana_andina:7.39768,(Espadarana_callistomma:4.06318,Espadarana_prosoblepon:4.06318)'2930':3.3345)'2929':8.22798)'2919':0.51167)'2918':2.30486,(Teratohyla_pulverata:18.17816,(Teratohyla_spinosa:11.19808,Teratohyla_midas:11.19808)'2894':6.98008)'2936':0.26403)'2941':3.41235)'2939':0.21507,(((((((Nymphargus_siren:5.61195,Nymphargus_megacheirus:5.61195)'2935':0.68679,Nymphargus_rosada:6.29874)'2893':2.0034,(Nymphargus_mariae:3.33458,Nymphargus_cochranae:3.33458)'2892':4.96756)'2949':1.02329,Nymphargus_wileyi:9.32543)'2952':0.45829,Nymphargus_griffithsi:9.78372)'2948':4.29293,((((Nymphargus_bejaranoi:3.41122,Nymphargus_posadae:3.41122)'2962':2.10928,Nymphargus_pluvialis:5.5205)'2966':4.13786,Nymphargus_mixomaculatus:9.65836)'2977':3.35439,Nymphargus_grandisonae:13.01275)'2976':1.0639)'2975':6.58943,((((Centrolene_muelleri:3.51159,Centrolene_condor:3.51159)'2974':0.75701,((Centrolene_lynchi:2.96875,Centrolene_huilensis:2.96875)'2983':0.31677,Centrolene_ballux:3.28552)'2973':0.98308)'2971':0.37818,Centrolene_heloderma:4.64678)'2969':8.45462,(((((((Centrolene_notosticta:1.59454,Centrolene_altitudinalis:1.59454)'2965':1.69508,Centrolene_buckleyi:3.28962)'2961':1.14127,(Centrolene_venezuelense:3.07893,Centrolene_hesperia:3.07893)'2991':1.35196)'2990':1.65439,(Centrolene_pipilata:4.18914,Centrolene_hybrida:4.18914)'2989':1.89614)'2988':1.12473,Centrolene_sanchezi:7.21001)'2998':5.52997,Centrolene_geckoidea:12.73998)'3003':0.36142,(((Centrolene_peristicta:2.26368,Centrolene_antioquiensis:2.26368)'3002':4.88168,Centrolene_savagei:7.14536)'3008':0.91281,Centrolene_daidalea:8.05817)'3012':5.04323)'3011':0)'3007':7.56468)'3001':1.40353)'2997':3.04645,Ikakogi_tayrona:25.11606)'2987':1.67244,((Hyalinobatrachium_sp._MIZA_317:14.6178,(((((((Hyalinobatrachium_orocostale:6.28426,Hyalinobatrachium_fragile:6.28426)'3022':2.17971,Hyalinobatrachium_orientale:8.46397)'3028':2.21757,((Hyalinobatrachium_ibama:1.97696,Hyalinobatrachium_pallidum:1.97696)'3027':2.94372,Hyalinobatrachium_duranti:4.92068)'3026':5.76086)'3035':2.47346,(((Hyalinobatrachium_tatayoi:3.58864,Hyalinobatrachium_fleischmanni:3.58864)'3041':4.83344,Hyalinobatrachium_carlesvilai:8.42208)'3040':1.88038,(Hyalinobatrachium_mondolfii:7.1388,Hyalinobatrachium_munozorum:7.1388)'3039':3.16366)'3038':2.85254)'3034':0.79453,Hyalinobatrachium_taylori:13.94953)'3020':0,Hyalinobatrachium_iaspidiense:13.94953)'3019':0.32566,((((Hyalinobatrachium_chirripoi:4.4255,Hyalinobatrachium_colymbiphyllum:4.4255)'3050':4.74436,Hyalinobatrachium_talamancae:9.16986)'3018':0.58648,(Hyalinobatrachium_bergeri:7.74064,Hyalinobatrachium_pellucidum:7.74064)'3054':2.0157)'3053':4.17624,(Hyalinobatrachium_valerioi:5.23216,Hyalinobatrachium_aureoguttatum:5.23216)'3017':8.70042)'3061':0.34261)'3060':0.34261)'3059':4.65816,(Celsiella_revocata:12.60043,Celsiella_vozmedianoi:12.60043)'3066':6.67553)'3058':7.51254)'3016':19.5115,Allophryne_ruthveni:46.3)'2986':17.97843,((Rupirana_cardosoi:55.11002,(((Crossodactylodes_septentrionalis:24.05851,Paratelmatobius_mantiqueira:24.05851)'2960':0.65417,Scythrophrys_sawayae:24.71268)'3073':5.29883,((Paratelmatobius_gaigeae:16.60458,Paratelmatobius_poecilogaster:16.60458)'3072':4.52409,Paratelmatobius_cardosoi:21.12867)'3071':8.88284)'3080':25.09851)'3079':9.16841,(((Hydrolaetare_caparu:40.60774,((Leptodactylus_syphax:36.03537,Leptodactylus_rhodomystax:36.03537)'3086':1.11908,((((((((Leptodactylus_longirostris:9.20079,Leptodactylus_bufonius:9.20079)'3085':2.54647,Leptodactylus_fuscus:11.74726)'3084':9.66386,((Leptodactylus_plaumanni:6.2755,Leptodactylus_gracilis:6.2755)'3078':11.96455,Leptodactylus_albilabris:18.24005)'3070':3.17107)'3069':0.86376,(((Leptodactylus_mystaceus:7.37174,Leptodactylus_didymus:7.37174)'2959':10.11148,(Leptodactylus_notoaktites:13.4379,Leptodactylus_spixi:13.4379)'3099':4.04532)'3103':0,Leptodactylus_elenae:17.48322)'3102':4.79166)'3098':1.22864,Leptodactylus_mystacinus:23.50352)'3097':4.39648,((((((Leptodactylus_knudseni:9.85455,Leptodactylus_pentadactylus:9.85455)'3096':0,Leptodactylus_labyrinthicus:9.85455)'3095':3.74097,Leptodactylus_fallax:13.59552)'3111':4.51964,Leptodactylus_myersi:18.11516)'3114':2.44039,Leptodactylus_stenodema:20.55555)'3110':0,Leptodactylus_vastus:20.55555)'3094':7.34445)'3093':3.03108,Leptodactylus_rhodonotus:30.93108)'3092':0,((((((((Leptodactylus_griseigularis:6.92043,Leptodactylus_discodactylus:6.92043)'2958':2.52368,Leptodactylus_podicipinus:9.44411)'2957':7.42918,Leptodactylus_diedrus:16.87329)'2956':5.77191,(((Leptodactylus_wagneri:11.24187,Leptodactylus_melanonotus:11.24187)'3125':2.96103,Leptodactylus_latrans:14.2029)'3123':8.4423,Leptodactylus_sp._PHV2553:22.6452)'3130':0)'3129':0.88158,Leptodactylus_riveroi:23.52678)'3135':0.05912,(Leptodactylus_petersii:16.28253,Leptodactylus_leptodactyloides:16.28253)'3134':7.30337)'3128':0,(Leptodactylus_bolivianus:10.74211,Leptodactylus_macrosternum:10.74211)'3122':12.84379)'2946':5.96118,Leptodactylus_silvanimbus:29.54708)'3141':1.384)'3139':6.22337)'2945':3.45329)'2891':5.64226,(Lithodytes_lineatus:43.5494,(((((Adenomera_chicomendesi:5.68192,Adenomera_sp._D:5.68192)'2890':2.55976,Adenomera_simonstuarti:8.24168)'2889':1.08998,Adenomera_andreae:9.33166)'3148':0.9991,Adenomera_sp._T:10.33076)'3146':13.73504,(((((((((((Adenomera_nana:3.14646,Adenomera_engelsi:3.14646)'2888':0.97255,Adenomera_sp._N:4.11901)'3151':0.82724,Adenomera_bokermanni:4.94625)'2887':1.34982,Adenomera_sp._O:6.29607)'3155':1.05241,(Adenomera_sp._S:2.3703,Adenomera_ajurauna:2.3703)'3159':4.97818)'3163':0.91299,(((Adenomera_sp._J:2.81485,Adenomera_marmorata:2.81485)'3166':1.49502,Adenomera_sp._K:4.30987)'3162':0.93151,Adenomera_sp._A:5.24138)'3158':3.02009)'3154':2.18231,(Adenomera_sp._R:5.61574,Adenomera_araucaria:5.61574)'2886':4.82804)'3175':5.93651,((Adenomera_sp._M:0.75985,Adenomera_sp._L:0.75985)'3174':6.03346,Adenomera_thomei:6.79331)'3183':9.58698)'3173':3.06872,(((Adenomera_sp._B:6.51749,Adenomera_saci:6.51749)'3172':2.89203,Adenomera_martinezi:9.40952)'3192':6.83246,(Adenomera_diptyx:9.28264,Adenomera_hylaedactyla:9.28264)'3190':6.95934)'3189':3.20703)'3188':0.96837,((((Adenomera_sp._Q:12.32476,Adenomera_heyeri:12.32476)'3201':2.95466,((Adenomera_sp._H:6.32551,Adenomera_sp._F:6.32551)'3200':1.18829,Adenomera_sp._G:7.5138)'3198':7.76562)'3197':0.30128,Adenomera_sp._CHUNB27648:15.5807)'3187':2.51283,Adenomera_sp._I:18.09353)'3171':2.32385)'3207':0.58712,(Adenomera_sp._P:10.78979,Adenomera_lutzi:10.78979)'3212':10.21471)'3219':3.0613)'3223':19.4836)'3222':2.7006)'3218':12.8595,((Pseudopaludicola_falcipes:37.13902,Pseudopaludicola_mystacalis:37.13902)'3227':21.97048,(((((((Engystomops_guayaco:6.86732,Engystomops_coloradorum:6.86732)'3217':2.13906,(Engystomops_randi:4.67034,Engystomops_montubio:4.67034)'3215':4.33604)'3211':8.01101,Engystomops_pustulatus:17.01739)'3210':8.86953,((Engystomops_petersi:6.9488,Engystomops_freibergi:6.9488)'3206':13.98678,Engystomops_pustulosus:20.93558)'3170':4.95134)'3237':12.26308,(Physalaemus_centralis:36.18761,(((((Physalaemus_cuvieri:6.69,Physalaemus_ephippifer:6.69)'3235':10.02457,Physalaemus_albonotatus:16.71457)'3234':7.00027,((Physalaemus_barrioi:13.83124,Physalaemus_gracilis:13.83124)'3241':1.59538,(Physalaemus_biligonigerus:12.95521,Physalaemus_riograndensis:12.95521)'3233':2.47141)'3231':8.28822)'3169':2.15252,(Physalaemus_signifer:22.66662,Physalaemus_nattereri:22.66662)'2885':3.20074)'3248':8.35786,Physalaemus_maculiventris:34.22522)'3251':1.96239)'3247':1.96239)'3246':7.54258,Edalorhina_perezi:45.69258)'3259':0,((((Pleurodema_cinereum:9.52821,Pleurodema_borellii:9.52821)'3258':9.15374,Pleurodema_tucumanum:18.68195)'3265':8.46295,Pleurodema_diplolister:27.1449)'3263':18.50466,(((((((Pleurodema_kriegi:0.18129,Pleurodema_bibroni:0.18129)'3257':4.92854,Pleurodema_thaul:5.10983)'3270':0.90227,Pleurodema_somuncurense:6.0121)'3269':6.8682,Pleurodema_bufoninum:12.8803)'3268':6.81737,Pleurodema_marmoratum:19.69767)'3256':11.65157,Pleurodema_nebulosum:31.34924)'3281':2.4897,Pleurodema_brachyops:33.83894)'3284':11.81062)'3280':0.04302)'3279':13.41692)'3278':0)'3292':5.16893)'3291':0)'3296':3.74752)'3290':4.57428,(((((((((((Scinax_chiquitanus:31.18412,Scinax_fuscomarginatus:31.18412)'3299':0,(((Scinax_elaeochroa:19.71,Scinax_staufferi:19.71)'3289':0.78966,Scinax_squalirostris:20.49966)'3277':6.26258,((Scinax_cruentomma:19.61259,Scinax_boesemani:19.61259)'3275':1.94037,(((Scinax_ruber:3.25489,Scinax_x-signatus:3.25489)'3255':11.45511,Scinax_nasicus:14.71)'3245':3.16,Scinax_fuscovarius:17.87)'3304':3.68296)'3303':5.20928)'3311':4.42188)'3310':1.00818,((Scinax_hayii:24.07505,Scinax_ictericus:24.07505)'3308':8.11725,Scinax_crospedospilus:32.1923)'3302':0)'3244':2.06802,(((((Scinax_garbei:11.8503,Scinax_proboscideus:11.8503)'2884':2.4377,Scinax_jolyi:14.288)'614':5.01807,(Scinax_sugillatus:3.62496,Scinax_boulengeri:3.62496)'3317':15.68111)'3316':0,(Scinax_nebulosus:8.57145,Scinax_rostratus:8.57145)'3323':10.73462)'3328':5.90393,Scinax_acuminatus:25.21)'3331':9.05032)'3327':2.02968,Julianus_uruguayus:36.29)'3326':5.49885,(Ololygon_berthae:18.98858,Ololygon_catharinae:18.98858)'3322':22.80027)'3321':12.01236,((Ololygon_faivovichi:5.17684,Ololygon_peixotoi:5.17684)'3315':1.40382,Ololygon_perpusilla:6.58066)'613':47.22055)'3343':0,(Sphaenorhynchus_platycephalus:25.67226,(Sphaenorhynchus_dorisae:18.095,Sphaenorhynchus_lacteus:18.095)'3350':7.57726)'3349':28.12895)'3357':0.51149,((((Itapotihyla_langsdorffii:33.14296,Phytotriades_auratus:33.14296)'3356':0,(((((Tepuihyla_exophthalma:13.65473,(Tepuihyla_edelcae:4.40914,Tepuihyla_aecii:4.40914)'3354':9.24559)'3348':7.71527,(Osteocephalus_alboguttatus:16.90605,((((((Osteocephalus_fuscifacies:5.86989,Osteocephalus_deridens:5.86989)'3347':1.75713,Osteocephalus_planiceps:7.62702)'3368':0,Osteocephalus_leprieurii:7.62702)'3367':3.60356,(Osteocephalus_taurinus:4.77,Osteocephalus_oophagus:4.77)'3366':6.46058)'3346':2.12006,Osteocephalus_yasuni:13.35064)'3342':1.52474,(((Osteocephalus_verruciger:4.72893,Osteocephalus_buckleyi:4.72893)'3341':1.12179,Osteocephalus_cabrerai:5.85072)'3339':4.052,Osteocephalus_mutabor:9.90272)'3338':4.97266)'3337':2.03067)'3378':4.46395)'3387':6.26,(Osteopilus_vastus:21.82705,((((Osteopilus_wilderi:12.56,Osteopilus_marianae:12.56)'3386':2.95058,(Osteopilus_ocellatus:11.29874,Osteopilus_crucialis:11.29874)'3384':4.21184)'3382':0,(Osteopilus_dominicensis:13.39741,Osteopilus_pulchrilineatus:13.39741)'3391':2.11317)'3381':2.96317,Osteopilus_septentrionalis:18.47375)'3377':3.3533)'3394':5.80295)'3376':0.88928,Phyllodytes_luteolus:28.51928)'3336':0,((Corythomantis_greeningi:28.31178,(Nyctimantis_brunoi:18.17904,(Nyctimantis_rugiceps:14.9441,Nyctimantis_siemersi:14.9441)'612':3.23494)'3397':10.13274)'611':0,(Trachycephalus_jordani:20.36488,(((Trachycephalus_imitatrix:9.28318,Trachycephalus_nigromaculatus:9.28318)'610':1.4535,((Trachycephalus_typhonius:3.84877,Trachycephalus_hadroceps:3.84877)'3405':1.53464,Trachycephalus_resinifictrix:5.38341)'3404':5.35327)'3420':1.61626,(Trachycephalus_coriaceus:10.17518,Trachycephalus_mesophaeus:10.17518)'3419':2.17776)'3418':8.01194)'3436':7.9469)'3435':0.2075)'3434':4.62368)'3433':18.96889,((((((((((Pseudacris_feriarum:3.27666,Pseudacris_triseriata:3.27666)'3446':1.97714,(Pseudacris_kalmi:0.37283,Pseudacris_nigrita:0.37283)'3445':4.88097)'3444':0.36478,(Pseudacris_clarkii:0.34856,Pseudacris_maculata:0.34856)'3443':5.27002)'3442':2.33575,Pseudacris_fouquettei:7.95433)'3432':1.21609,(Pseudacris_brachyphona:4.28494,Pseudacris_brimleyi:4.28494)'3458':4.88548)'3457':11.55705,((Pseudacris_illinoensis:3.46175,Pseudacris_streckeri:3.46175)'3456':10.14006,Pseudacris_ornata:13.60181)'3455':7.12566)'3454':0,(Pseudacris_ocularis:14.23906,Pseudacris_crucifer:14.23906)'3453':6.48841)'3431':2.82715,(Pseudacris_cadaverina:10.59852,Pseudacris_regilla:10.59852)'3467':12.9561)'3466':8.48538,(Acris_gryllus:11.86,(Acris_blanchardi:7.65173,Acris_crepitans:7.65173)'3430':4.20827)'3473':20.18)'3476':8.47,(((((((((Triprion_spatulatus:18.1397,(Triprion_spinosus:18.135,Triprion_petasatus:18.135)'3472':0.0047)'3484':1.96515,Anotheca:20.10485)'3483':1.96515,(Smilisca_baudinii:17.35,((((Smilisca_puma:7.06466,Smilisca_phaeota:7.06466)'3482':3.29676,Smilisca_cyanosticta:10.36142)'3481':1.66018,Smilisca_fodiens:12.0216)'3480':1.03372,(Smilisca_sordida:9.6907,Smilisca_sila:9.6907)'3479':3.36462)'3471':4.29468)'3429':4.72)'3427':8.86927,((Isthmohyla_tica:5.80108,Isthmohyla_rivularis:5.80108)'3425':24.29679,(Isthmohyla_zeteki:20.37528,Isthmohyla_pseudopuma:20.37528)'3417':9.72259)'3496':0.8414)'3495':2.67073,((Tlalocohyla_godmani:11.48121,Tlalocohyla_loquax:11.48121)'3501':7.54379,(Tlalocohyla_picta:15.24752,Tlalocohyla_smithii:15.24752)'3500':3.77748)'3494':14.585)'3505':0.3,((((((Hyla_arborea:7.2875,((Hyla_molleri:2.45,Hyla_orientalis:2.45)'3493':4.8375,Hyla_intermedia:7.2875)'3492':0)'3416':1.79521,Hyla_sarda:9.08271)'3513':2.01729,(Hyla_savignyi:8.41,Hyla_felixarabica:8.41)'3512':2.69)'3522':9.215,Hyla_meridionalis:20.315)'3526':2.865,(((Hyla_chinensis:10.55,Hyla_sanchiangensis:10.55)'3525':1.24,(Hyla_annectans:3.21188,Hyla_tsinlingensis:3.21188)'3521':8.57812)'3520':6.76,Hyla_zhaopingensis:18.55)'3539':4.63)'3538':5.08,(((Dryophytes_cinereus:13.18,Dryophytes_gratiosus:13.18)'3537':5.42035,Dryophytes_squirellus:18.60035)'3535':0.49965,(((((((Dryophytes_euphorbiaceus:2.009,Dryophytes_plicatus:2.009)'3533':0,Dryophytes_eximius:2.009)'3557':1.051,Dryophytes_walkeri:3.06)'3556':1.62267,Dryophytes_wrightorum:4.68267)'3562':7.35543,Dryophytes_arenicolor:12.0381)'3561':3.83773,((Dryophytes_immaculatus:1.73,Dryophytes_suweonensis:1.73)'3555':11.54,Dryophytes_japonicus:13.27)'3554':2.60583)'3567':0,((((Dryophytes_chrysoscelis:0.90085,Dryophytes_avivoca:0.90085)'3553':1.70976,Dryophytes_versicolor:2.61061)'3552':10.59862,Dryophytes_femoralis:13.20923)'3551':0.63976,Dryophytes_andersonii:13.84899)'3550':2.02684)'3576':3.22417)'3575':9.16)'3583':5.65)'3582':2.97,(Megastomatohyla_mixe:33.68,(Charadrahyla_taeniopus:17.87,Charadrahyla_nephila:17.87)'3592':15.81)'3599':3.2)'3598':0,((Rheohyla_miotympanum:31.13,(Ecnomiohyla_miliaria:0.81318,Ecnomiohyla_minera:0.81318)'3597':30.31682)'3596':2.8128,(((Bromeliohyla_bromeliacia:15.79803,(Duellmanohyla_rufioculis:15.79803,(Duellmanohyla_salvadorensis:9,Duellmanohyla_soralia:9)'3595':6.79803)'3591':0)'3590':1.66907,Atlantihyla_spinipollex:17.4671)'3609':0.84048,(Ptychohyla_dendrophasma:13.4627,(((Ptychohyla_zophodes:1.78116,Ptychohyla_leonhardschultzei:1.78116)'3608':4.47884,Ptychohyla_euthysanota:6.26)'3607':1.85,Ptychohyla_hypomykter:8.11)'3589':5.3527)'3619':4.84488)'3618':15.63522)'3617':2.9372)'3625':3.63,((((((Sarcohyla_labeculata:1.26012,Sarcohyla_pentheter:1.26012)'3624':5.13441,Sarcohyla_bistincta:6.39453)'3616':3.52071,Sarcohyla_ameibothalame:9.91524)'3631':6.33093,((Sarcohyla_cyclada:4.51103,Sarcohyla_arborescandens:4.51103)'3630':8.95391,Sarcohyla_siopela:13.46494)'3629':2.78123)'3615':0,(Plectrohyla_glandulosa:10.68,((Plectrohyla_matudai:9.01269,Plectrohyla_guatemalensis:9.01269)'3614':0.70032,Plectrohyla_chrysopleura:9.71301)'3588':0.96699)'3587':5.56617)'3581':17.08816,((Exerodonta_abdivita:0.35012,Exerodonta_perkinsi:0.35012)'3580':13.82828,((Exerodonta_sumichrasti:5.13715,Exerodonta_melanomma:5.13715)'3574':8.50002,((Exerodonta_smaragdina:1.15754,Exerodonta_xera:1.15754)'3642':0.17872,Exerodonta_chimalapa:1.33626)'3645':12.30091)'3641':0.54123)'3640':19.15593)'3651':7.17567)'3650':0)'3649':11.60185)'3639':2.20085,(((Dendropsophus_timbeba:41.56566,(((((((Dendropsophus_miyatai:29.95141,Dendropsophus_aperomeus:29.95141)'3573':1.45191,((((Dendropsophus_sarayacuensis:14.59875,Dendropsophus_bifurcus:14.59875)'3549':2.69962,(Dendropsophus_triangulum:10.18,Dendropsophus_leucophyllatus:10.18)'3656':7.11837)'3548':0,Dendropsophus_ebraccatus:17.29837)'3547':5.5525,Dendropsophus_elegans:22.85087)'3663':8.55245)'3662':0,Dendropsophus_anceps:31.40332)'3661':2.33832,Dendropsophus_schubarti:33.74164)'3660':0,((((((Dendropsophus_sartori:5.89,Dendropsophus_robertmertensi:5.89)'3546':6.2213,Dendropsophus_microcephalus:12.1113)'3545':2.99306,Dendropsophus_rhodopeplus:15.10436)'3544':6.24564,Dendropsophus_leali:21.35)'3532':1.38852,(((((((Dendropsophus_juliani:11.55098,Dendropsophus_minusculus:11.55098)'3672':0,(Dendropsophus_sanborni:6.79088,Dendropsophus_rubicundulus:6.79088)'3671':4.7601)'3531':1.0574,Dendropsophus_branneri:12.60838)'3519':5.6041,Dendropsophus_tritaeniatus:18.21248)'3688':2.47762,((((Dendropsophus_walfordi:4.93517,Dendropsophus_nanus:4.93517)'3687':7.01137,Dendropsophus_reichlei:11.94654)'3686':0,Dendropsophus_riveroi:11.94654)'3685':4.98142,Dendropsophus_gaucheri:16.92796)'3684':3.76214)'3695':1.29098,Dendropsophus_berthalutzae:21.98108)'3683':0.75744,Dendropsophus_bipunctatus:22.73852)'3681':0)'3680':6.32047,Dendropsophus_minutus:29.05899)'3699':4.68265)'3679':1.60575,((((Dendropsophus_pelidnus:5.07699,Dendropsophus_molitor:5.07699)'3702':5.87859,Dendropsophus_carnifex:10.95558)'3678':17.67442,Dendropsophus_giesleri:28.63)'3708':3.3,(((Dendropsophus_parviceps:19.24742,Dendropsophus_microps:19.24742)'3707':0.14258,Dendropsophus_brevifrons:19.39)'3705':2.86,Dendropsophus_pauiniensis:22.25)'3677':9.68)'3676':3.41739)'3518':1.88604,((Dendropsophus_melanargyreus:14.54803,Dendropsophus_marmoratus:14.54803)'3714':5.70499,Dendropsophus_seniculus:20.25302)'3718':16.98041)'3717':4.33223)'3713':0,Xenohyla_truncata:41.56566)'3517':8.17434,(((((Pseudis_paradoxa:9.46015,Pseudis_bolbodactyla:9.46015)'3511':2.35688,(Pseudis_fusca:7.56842,Pseudis_tocantins:7.56842)'3724':4.24861)'3723':6.35477,(Pseudis_minuta:3.07408,Pseudis_cardosoi:3.07408)'3728':15.09772)'3722':4.5639,(Lysapsus_laevis:18.84495,((Lysapsus_bolivianus:4.5286,Lysapsus_limellum:4.5286)'3510':2.21598,Lysapsus_caraya:6.74458)'3733':12.10037)'3732':3.89075)'3739':13.8854,Scarthyla_goinorum:36.6211)'3738':13.1189)'3743':4.5727)'3737':0)'3731':3.9073,(Nesorohyla_kanaima:51.03,(((((Hypsiboas:24.38,((((Aplastodiscus_cavicola:3.82978,Aplastodiscus_leucopygius:3.82978)'3509':4.73022,Aplastodiscus_albosignatus:8.56)'3415':5.05,(Aplastodiscus_perviridis:6.26,Aplastodiscus_cochranae:6.26)'3755':7.35)'3753':10.77,(((Aplastodiscus_weygoldti:3.53626,Aplastodiscus_arildae:3.53626)'3760':8.60616,Aplastodiscus_eugenioi:12.14242)'3758':2.41077,Aplastodiscus_albofrenatus:14.55319)'3752':9.82681)'3763':0)'3751':10.55619,((((((((((Boana_lundii:10.13698,Boana_pardalis:10.13698)'3750':4.40125,Boana_faber:14.53823)'3776':0,(Boana_crepitans:7.94712,Boana_rosenbergi:7.94712)'3774':6.59111)'3781':8.40551,Boana_punctata:22.94374)'3779':0,Boana_albomarginata:22.94374)'3773':0.4593,((((((Boana_latistriata:0.4373,Boana_polytaenia:0.4373)'3786':6.99874,Boana_leptolineata:7.43604)'3785':2.81128,(Boana_semiguttata:5.76028,Boana_joaquini:5.76028)'3790':4.48704)'3784':1.59724,(((((Boana_pulchella:1.83239,Boana_cordobae:1.83239)'3772':3.03787,Boana_prasina:4.87026)'3793':2.42348,Boana_caingua:7.29374)'3771':0.58165,((Boana_marginata:4.5369,Boana_bischoffi:4.5369)'3770':2.35654,Boana_guentheri:6.89344)'3801':0.98195)'3806':0.81573,((Boana_balzani:3.73594,Boana_marianitae:3.73594)'3810':2.99767,Boana_riojana:6.73361)'3809':1.95751)'3805':3.15344)'3804':4.35258,Boana_melanopleura:16.19714)'3800':0.01479,Boana_ericae:16.21193)'3799':7.19111)'3798':4.63099,(Boana_pellucens:5.59057,Boana_rufitela:5.59057)'3818':22.44346)'3821':0,(((((Boana_caiapo:11.11445,Boana_raniceps:11.11445)'3817':6.03903,(Boana_dentei:13.16256,Boana_fasciata:13.16256)'3797':3.99092)'3769':0,((((((Boana_aff._multifasciata_CM-2022:1.21594,Boana_albopunctata:1.21594)'3827':0.51982,Boana_aff._albopunctata_CM-2022:1.73576)'3826':3.13336,Boana_multifasciata:4.86912)'3825':0,Boana_leucocheila:4.86912)'3839':5.49778,Boana_lanciformis:10.3669)'3838':5.9193,((Boana_aff._steinbachi_CM-2022:1.5008,Boana_sp._e_AF-2020:1.5008)'3837':3.01737,Boana_calcarata:4.51817)'3846':11.76803)'3845':0.86728)'3853':10.3343,Boana_heilprini:27.48778)'3852':0,Boana_picturata:27.48778)'3851':0.54625)'3850':2.43415,(((((Boana_nympha:13.90278,Boana_microderma:13.90278)'3844':9.80132,Boana_roraima:23.7041)'3836':1.52733,((Boana_lemai:8.33724,Boana_benitezi:8.33724)'3859':13.10731,Boana_ornatissima:21.44455)'3835':3.78688)'3862':0,Boana_sibleszi:25.23143)'3834':1.44677,((Boana_semilineata:3.54082,Boana_geographica:3.54082)'3833':9.79918,Boana_boans:13.34)'3832':13.3382)'3824':3.78998)'3768':4.46801,Boana_cinerascens:34.93619)'3870':0)'3869':3.72381,(Bokermannohyla_martinsi:16.50606,((Bokermannohyla_hylax:2.88203,Bokermannohyla_circumdata:2.88203)'3874':6.57415,Bokermannohyla_astartea:9.45618)'3868':7.04988)'3878':22.15394)'3881':4.18382,(((((Hyloscirtus_alytolylax:8.76056,Hyloscirtus_simmonsi:8.76056)'3877':7.59379,Hyloscirtus_colymba:16.35435)'3867':10.25597,Hyloscirtus_phyllognathus:26.61032)'3767':1.38968,(Hyloscirtus_lascinius:17.87076,Hyloscirtus_palmeri:17.87076)'3749':10.12924)'3893':10.5,((((((((Hyloscirtus_staufferorum:3.06769,Hyloscirtus_pacha:3.06769)'3892':2.54787,Hyloscirtus_psarolaimus:5.61556)'3898':1.04439,Hyloscirtus_tigrinus:6.65995)'3897':1.34291,Hyloscirtus_ptychodactylus:8.00286)'3891':2.70992,Hyloscirtus_larinopygion:10.71278)'3909':0.58764,Hyloscirtus_pantostictus:11.30042)'3908':11.30607,(Hyloscirtus_lindae:5.68027,Hyloscirtus_tapichalaca:5.68027)'3907':16.92622)'3914':11.39686,(Hyloscirtus_charazani:7.78615,Hyloscirtus_armatus:7.78615)'3906':26.2172)'3917':4.49665)'3905':4.34382)'3904':6.52618,Myersiohyla_inparquesi:49.37)'3922':1.66)'3921':7.19)'3903':4.985,((((((((Litoria_microbelos:16.80146,Litoria_dorsalis:16.80146)'3902':3.68857,Litoria_longirostris:20.49003)'3890':2.35697,Litoria_meiriana:22.847)'3889':5.7583,((((Litoria_coplandi:13.64784,Litoria_watjulumensis:13.64784)'3939':2.78354,Litoria_nigrofrenata:16.43138)'3938':0.56774,((((Litoria_inermis:6.55888,Litoria_pallida:6.55888)'3937':4.18716,Litoria_nasuta:10.74604)'3936':0.93032,(Litoria_freycineti:0.61508,Litoria_latopalmata:0.61508)'3935':11.06128)'3934':0.86584,Litoria_tornieri:12.5422)'3932':4.45692)'3949':5.82982,Litoria_personata:22.82894)'3947':5.77636)'3931':2.13579,((((((Litoria_rubella:10.72198,Litoria_electrica:10.72198)'3930':2.33064,Litoria_dentata:13.05262)'3929':1.33264,Litoria_congenita:14.38526)'3957':6.78364,(((((Litoria_paraewingi:2.48895,Litoria_verreauxii:2.48895)'3960':1.21512,Litoria_revelata:3.70407)'3956':0.24209,Litoria_littlejohni:3.94616)'3955':2.69803,Litoria_ewingii:6.64419)'3964':2.26635,Litoria_jervisiensis:8.91054)'3954':12.25836)'3928':1.29014,((((Litoria_amboinensis:0.42044,Litoria_darlingtoni:0.42044)'3888':4.40405,Litoria_peronii:4.82449)'3887':6.95221,Litoria_tyleri:11.7767)'3971':7.77066,Litoria_rothii:19.54736)'3976':2.91168)'3974':6.39996,(Litoria_adelaidensis:23.66659,Litoria_burrowsi:23.66659)'3970':5.19241)'3980':1.88209)'3986':2.73074,((((((((Litoria_iris:10.57264,Litoria_majikthise:10.57264)'3985':5.59757,Litoria_havina:16.17021)'3984':2.30419,Litoria_pronimia:18.4744)'3983':1.58935,Litoria_multiplica:20.06375)'3979':2.0083,((((Litoria_arfakiana:8.40431,Litoria_wollastoni:8.40431)'3969':5.99949,Litoria_spartacus:14.4038)'3968':2.40356,(Litoria_angiana:12.83312,Litoria_micromembrana:12.83312)'3886':3.97424)'3884':1.18692,(Litoria_leucova:16.52329,Litoria_modica:16.52329)'3748':1.47099)'4026':4.07777)'4025':0.95929,(Litoria_nigropunctata:17.50464,Litoria_prora:17.50464)'4033':5.5267)'4032':2.13473,Litoria_bicolor:25.16607)'4031':2.70322,(Litoria_fallax:11.55322,Litoria_olongburensis:11.55322)'4038':16.31607)'4030':5.60254)'4024':8.95604,((((((((Nyctimystes_papua:8.78657,Nyctimystes_pulcher:8.78657)'4023':2.51059,Nyctimystes_cheesmani:11.29716)'4022':0.77183,(Nyctimystes_foricula:5.70398,Nyctimystes_semipalmatus:5.70398)'4021':6.36501)'4020':2.07326,(Nyctimystes_humeralis:8.22999,Nyctimystes_zweifeli:8.22999)'4019':5.91226)'4046':2.06529,(Nyctimystes_kubori:9.86386,Nyctimystes_narinosus:9.86386)'4018':6.34368)'4051':15.93943,Nyctimystes_brevipalmatus:32.14697)'4050':1.93303,(Nyctimystes_infrafrenatus:24.02898,Nyctimystes_dux:24.02898)'4065':10.05102)'4064':3.93914,(((((((((Ranoidea_rheocola:9.32645,Ranoidea_nyakalensis:9.32645)'4063':4.62263,Ranoidea_nannotis:13.94908)'4062':1.26155,Ranoidea_dayi:15.21063)'4074':3.01388,(Ranoidea_impura:5.82416,Ranoidea_thesaurensis:5.82416)'4073':12.40035)'4072':2.98033,(((((((((((Ranoidea_maini:1.41968,Ranoidea_maculosa:1.41968)'4071':2.11522,Ranoidea_longipes:3.5349)'4061':2.01248,(Ranoidea_cultripes:2.74707,Ranoidea_vagitus:2.74707)'4049':2.80031)'4017':1.09082,Ranoidea_manya:6.6382)'4016':1.64565,Ranoidea_cryptotis:8.28385)'4090':0.36401,(Ranoidea_brevipes:7.82251,Ranoidea_alboguttata:7.82251)'4095':0.82535)'4094':0.38084,Ranoidea_verrucosa:9.0287)'4093':1.02645,Ranoidea_platycephala:10.05515)'4089':0,(Ranoidea_australis:0.31,Ranoidea_novaehollandiae:0.31)'4100':9.74515)'4088':3.76496,Ranoidea_dahlii:13.82011)'4106':4.82289,(((Ranoidea_moorei:0.8354,Ranoidea_cyclorhynchus:0.8354)'4105':8.91748,Ranoidea_aurea:9.75288)'4104':3.18315,Ranoidea_raniformis:12.93603)'4103':5.70697)'4087':2.56184)'4112':0,((((Ranoidea_barringtonensis:7.28242,Ranoidea_pearsoniana:7.28242)'4086':3.42879,(Ranoidea_phyllochroa:6.34937,Ranoidea_nudidigita:6.34937)'4085':4.36184)'4116':4.2361,Ranoidea_citropa:14.94731)'4084':0,(Ranoidea_subglandulosa:5.12035,Ranoidea_daviesae:5.12035)'4120':9.82696)'4126':6.25753)'4125':1.51118,(((Ranoidea_eucnemis:15.89659,Ranoidea_genimaculata:15.89659)'4130':2.78818,Ranoidea_exophthalmia:18.68477)'4124':4.03125,((((Ranoidea_jungguy:2.05114,Ranoidea_wilcoxii:2.05114)'4123':1.48553,Ranoidea_booroolongensis:3.53667)'4119':1.83713,Ranoidea_lesueuri:5.3738)'4083':15.15503,Ranoidea_andiirrmalin:20.52883)'4015':2.18719)'4139':0)'4142':0.8077,Ranoidea_spenceri:23.52372)'4138':1.51508,((((Ranoidea_chloris:3.84555,Ranoidea_xanthomera:3.84555)'4145':3.43682,Ranoidea_gracilenta:7.28237)'4137':6.6215,Ranoidea_kumae:13.90387)'4136':6.87503,(((Ranoidea_caerulea:4.6101,Ranoidea_gilleni:4.6101)'4014':2.86331,Ranoidea_splendida:7.47341)'4149':1.945,Ranoidea_cavernicola:9.41841)'4013':11.36049)'4155':4.2599)'4154':12.98034)'4153':4.40873)'4152':8.11135,(Phrynomedusa_marginata:32.51226,((((((((((((Phyllomedusa_distincta:2.53226,Phyllomedusa_tetraploidea:2.53226)'4012':0.47653,Phyllomedusa_iheringii:3.00879)'4011':0.16206,Phyllomedusa_burmeisteri:3.17085)'4167':1.09811,Phyllomedusa_bahiana:4.26896)'4166':2.17956,Phyllomedusa_sauvagii:6.44852)'4171':6.65603,Phyllomedusa_boliviana:13.10455)'4165':2.64194,(((Phyllomedusa_trinitatis:1.34976,Phyllomedusa_neildi:1.34976)'4164':1.85358,Phyllomedusa_tarsius:3.20334)'4163':4.9161,Phyllomedusa_camba:8.11944)'4180':7.62705)'4179':1.75351,(Phyllomedusa_bicolor:12.93,Phyllomedusa_vaillantii:12.93)'4178':4.57)'4185':4.795,(((((Callimedusa_duellmani:3.41901,Callimedusa_baltea:3.41901)'4177':7.7849,Callimedusa_perinesos:11.20391)'4188':1.95704,Callimedusa_atelopoides:13.16095)'4176':2.55811,Callimedusa_tomopterna:15.71906)'4162':0,((((Pithecopus_hypochondrialis:2.93412,Pithecopus_azureus:2.93412)'4010':4.98854,Pithecopus_nordestinus:7.92266)'4195':4.43734,Pithecopus_palliatus:12.36)'4194':1.04608,((((Pithecopus_oreades:0.65408,Pithecopus_centralis:0.65408)'4207':1.26663,Pithecopus_ayeaye:1.92071)'4206':4.94967,Pithecopus_rohdei:6.87038)'4205':1.52057,Pithecopus_megacephalus:8.39095)'4204':5.01513)'4203':2.31298)'4202':6.57594)'4201':6.6887,(Phasmahyla_jandaia:10.21148,(((Phasmahyla_cruzi:4.36521,Phasmahyla_cochranae:4.36521)'4199':3.75715,Phasmahyla_guttata:8.12236)'4193':0,Phasmahyla_exilis:8.12236)'4192':2.08912)'4191':18.77222)'4009':0.05344,((Hylomantis_granulosa:9.57544,Hylomantis_aspera:9.57544)'4220':12.88868,(Agalychnis_hulli:22.36618,((((((Agalychnis_moreletii:6.02557,Agalychnis_annae:6.02557)'4223':0,Agalychnis_saltator:6.02557)'4219':0.88907,Agalychnis_callidryas:6.91464)'4218':3.71756,Agalychnis_spurrelli:10.6322)'4008':3.78562,Agalychnis_dacnicolor:14.41782)'4228':7.94836,Agalychnis_lemur:22.36618)'4227':0)'4007':0.09794)'4235':6.57302)'4234':0,Cruziohyla_calcarifer:29.03714)'4239':3.47512)'4233':18.02696)'4245':12.66578)'4249':9.39523)'4254':0.53886,(Cryptobatrachus:55.82551,((((Stefania_ginesi:33.19697,(((Stefania_scalae:7.47945,Stefania_evansi:7.47945)'4253':12.82055,Stefania_coxi:20.3)'4252':5.4,Stefania_schuberti:25.7)'4248':7.49697)'4244':19.99979,(Gastrotheca_fissipes:43.76677,(((((Gastrotheca_longipes:15.23898,Gastrotheca_helenae:15.23898)'4243':8.7988,(Gastrotheca_dendronastes:13.01383,Gastrotheca_cornuta:13.01383)'4260':11.02395)'4242':5.20832,(Gastrotheca_weinlandii:16.23655,Gastrotheca_guentheri:16.23655)'4232':13.00955)'4006':5.72165,Gastrotheca_walkeri:34.96775)'4005':0,(((((((Gastrotheca_stictopleura:12.54837,Gastrotheca_atympana:12.54837)'4266':5.59963,(Gastrotheca_ochoai:6.73267,Gastrotheca_excubitor:6.73267)'4265':11.41533)'4264':0,(((((Gastrotheca_chrysosticta:5.62609,Gastrotheca_christiani:5.62609)'4004':0.78187,Gastrotheca_gracilis:6.40796)'4003':6.69636,Gastrotheca_griswoldi:13.10432)'4278':0.09548,Gastrotheca_marsupiata:13.1998)'4281':3.63132,(Gastrotheca_peruana:8.6085,Gastrotheca_pseustes:8.6085)'4277':8.22262)'4276':1.31688)'4275':0.04325,Gastrotheca_psychrophila:18.19125)'4286':2.93305,Gastrotheca_zeugocystis:21.1243)'4274':2.67618,((((((Gastrotheca_ruizi:2.72634,Gastrotheca_aureomaculata:2.72634)'4273':4.44146,(Gastrotheca_trachyceps:0.83572,Gastrotheca_argenteovirens:0.83572)'4272':6.33208)'4002':4.85903,Gastrotheca_dunni:12.02683)'4001':2.45813,Gastrotheca_nicefori:14.48496)'4293':0.92927,Gastrotheca_riobambae:15.41423)'4292':6.8441,(((Gastrotheca_plumbea:4.73596,Gastrotheca_orophylax:4.73596)'4000':7.17896,Gastrotheca_litonedis:11.91492)'3999':4.23485,Gastrotheca_monticola:16.14977)'3998':6.10856)'4301':1.54215)'4300':2.00604,Gastrotheca_galeata:25.80652)'4299':9.16123)'3997':8.79902)'3996':9.42999)'3994':0,((Hemiphractus_bubalus:16.56988,Hemiphractus_proboscideus:16.56988)'3993':17.59689,(Hemiphractus_scutatus:28.64136,Hemiphractus_helioi:28.64136)'3747':5.52541)'4315':19.02999)'4313':0.87625,(Flectonotus_fitzgeraldi:16.05,Flectonotus_pygmaeus:16.05)'4312':38.02301)'4319':1.7525)'4311':17.31358)'4310':13.33599,((((Pristimantis_ramagii:51.19317,(((((((Ischnocnema_guentheri:26.359,((Ischnocnema_izecksohni:7.16461,Ischnocnema_nasuta:7.16461)'4326':17.00812,Ischnocnema_oea:24.17273)'4325':2.18627)'4324':3.98504,Ischnocnema_erythromera:30.34404)'4323':0,(Ischnocnema_hoehnei:28.80076,Ischnocnema_venancioi:28.80076)'4309':1.54328)'4333':2.40703,Ischnocnema_parva:32.75107)'4336':7.62372,(((Ischnocnema_octavioi:18.27063,Ischnocnema_verrucosa:18.27063)'4332':17.29905,Ischnocnema_bolbodactyla:35.56968)'4308':4.80511,Ischnocnema_juipoca:40.37479)'3746':0)'3414':3.94077,(((Ischnocnema_holti:13.85839,Ischnocnema_lactea:13.85839)'4349':17.25881,Ischnocnema_spanios:31.1172)'4348':13.19836,Ischnocnema_sambaqui:44.31556)'4347':0)'4346':6.87761,((((((Brachycephalus_nodoterga:9,Brachycephalus_toby:9)'4356':1.17602,(Brachycephalus_vertebralis:5.70653,Brachycephalus_pitanga:5.70653)'4367':4.46949)'4371':4.35026,(Brachycephalus_hermogenesi:5.42845,Brachycephalus_alipioi:5.42845)'4370':9.09783)'4366':6.14113,(Brachycephalus_garbeanus:7,Brachycephalus_ephippium:7)'4375':13.66741)'4365':11.56101,Brachycephalus_didactylus:32.22842)'4364':7.76969,(((Brachycephalus_pombali:2.595,Brachycephalus_ferruginus:2.595)'4363':2.8715,Brachycephalus_pernix:5.4665)'4362':13.80798,(Brachycephalus_izecksohni:5.26272,Brachycephalus_brunneus:5.26272)'4381':14.01176)'4361':20.72363)'4388':11.19506)'4387':0)'4386':5.36443,((((Niceforonia_philippi:48.16591,((Niceforonia_peraccai:15.51238,Niceforonia_brunnea:15.51238)'4395':5.17896,Niceforonia_elassodiscus:20.69134)'4394':27.47457)'4393':0.01705,((((((((((((Pristimantis_suetus:29.07058,(((((Pristimantis_chloronotus:11.46604,Pristimantis_supernatis:11.46604)'4385':1.08377,Pristimantis_eriphus:12.54981)'4384':0,Pristimantis_thymelensis:12.54981)'4360':10.49801,(((((((Pristimantis_ocreatus:4.88303,Pristimantis_pyrrhomerus:4.88303)'4402':1.53755,Pristimantis_leoni:6.42058)'4401':0,Pristimantis_festae:6.42058)'4359':4.38105,(Pristimantis_celator:10.36732,Pristimantis_verecundus:10.36732)'4355':0.43431)'4345':0,(Pristimantis_jubatus:3.88433,Pristimantis_aff._jubatus_UVC_15842:3.88433)'4344':6.9173)'4342':8.58668,((((((Pristimantis_buckleyi:6.15132,Pristimantis_vertebralis:6.15132)'4341':1.60866,Pristimantis_devillei:7.75998)'4409':0.66035,((Pristimantis_gentryi:0.70334,Pristimantis_truebae:0.70334)'4408':3.92022,Pristimantis_curtipes:4.62356)'4340':3.79677)'4420':2.30949,Pristimantis_surdus:10.72982)'4419':2.17552,((Pristimantis_duellmani:9.71185,Pristimantis_quinquagesimus:9.71185)'4418':2.42555,Pristimantis_thymalopsoides:12.1374)'4427':0.76794)'4426':6.48297,Pristimantis_hectus:19.38831)'4425':0)'4417':3.42905,(((Pristimantis_myops:10.62294,Pristimantis_quantus:10.62294)'4435':1.91948,(Pristimantis_angustilineatus:8.25648,Pristimantis_brevifrons:8.25648)'4434':4.28594)'4433':0,(Pristimantis_acatallelus:7.55935,Pristimantis_capitonis:7.55935)'4432':4.98307)'4416':10.27494)'4415':0.23046)'4442':6.02276,(((((((((((Pristimantis_unistrigatus:12.6626,Pristimantis_aff._taeniatus_3_AJC-2011:12.6626)'4414':4.29565,((((Pristimantis_ptochus:11.28852,Pristimantis_zophus:11.28852)'4447':2.96083,Pristimantis_frater:14.24935)'4446':1.57526,(Pristimantis_juanchoi:13.0722,Pristimantis_palmeri:13.0722)'4467':2.75241)'4471':0,(Pristimantis_cajamarcensis:14.2758,Pristimantis_ceuthospilus:14.2758)'4470':1.54881)'4466':1.13364)'4465':0.90626,((Pristimantis_ockendeni:6.26893,Pristimantis_librarius:6.26893)'4464':3.07734,Pristimantis_martiae:9.34627)'4463':8.51824)'4462':1.81251,Pristimantis_ardalonychus:19.67702)'4461':0.49167,((((Pristimantis_luteolateralis:3.27611,Pristimantis_walkeri:3.27611)'4460':5.82183,Pristimantis_parvillus:9.09794)'4485':6.49826,Pristimantis_chalceus:15.5962)'4489':1.4621,((Pristimantis_pardalis:2.97069,Pristimantis_altae:2.97069)'4488':4.91824,Pristimantis_pirrensis:7.88893)'4484':9.16937)'4483':3.11039)'4482':0.86052,(((((Pristimantis_imitatrix:6.8705,Pristimantis_lirellus:6.8705)'4481':3.7377,Pristimantis_croceoinguinis:10.6082)'4459':4.48842,Pristimantis_llojsintuta:15.09662)'4458':1.11446,(((Pristimantis_inguinalis:4.15413,Pristimantis_cruciocularis:4.15413)'4457':2.29777,Pristimantis_marmoratus:6.4519)'4456':6.85706,(Pristimantis_pulvinatus:0.93508,Pristimantis_jester:0.93508)'4501':12.37388)'4500':2.90212)'4499':4.22357,((((Pristimantis_altamazonicus:7.27018,Pristimantis_platydactylus:7.27018)'4455':0.20804,'Pristimantis_aff._altamazonicus_BOLD-AAB3748':7.47822)'4454':8.45081,Pristimantis_ventrimarmoratus:15.92903)'4453':0,Pristimantis_diadematus:15.92903)'4508':4.50562)'4452':0.59456)'4451':0.71801,(Pristimantis_orestes:10.01156,Pristimantis_simonbolivari:10.01156)'4445':11.73566)'4413':0.20077,((((Pristimantis_riveti:6.62303,Pristimantis_versicolor:6.62303)'4339':2.03561,Pristimantis_phoxocephalus:8.65864)'3413':5.44604,Pristimantis_spinosus:14.10468)'4545':2.70612,Pristimantis_cryophilius:16.8108)'4544':5.13719)'4543':2.12048,((Pristimantis_rhodoplichus:20.33107,Pristimantis_simonsii:20.33107)'4550':3.7374,(((Pristimantis_petrobardus:14.22258,Pristimantis_wiensi:14.22258)'4542':2.29041,(Pristimantis_quaquaversus:10.42088,Pristimantis_rhabdocnemus:10.42088)'4541':6.09211)'4554':2.1144,Pristimantis_melanogaster:18.62739)'4540':5.44108)'4565':0)'4570':0.68787,((Pristimantis_espedeus:12.62751,Pristimantis_grandoculis:12.62751)'4568':6.82443,Pristimantis_guianensis:19.45194)'4564':5.3044)'4573':2.27084,(((((((Pristimantis_acuminatus:16.90196,Pristimantis_moro:16.90196)'4563':0,Pristimantis_schultei:16.90196)'4562':0.02912,(Pristimantis_bromeliaceus:0.93061,Pristimantis_cf._mendax_SBH-2008:0.93061)'4561':16.00047)'4579':2.3307,(Pristimantis_zeuctotylus:14.51648,Pristimantis_vilarsi:14.51648)'4582':4.7453)'4578':1.42949,((Pristimantis_zimmermanae:13.66563,Pristimantis_pluvialis:13.66563)'4560':7.02564,Pristimantis_galdi:20.69127)'4559':0)'4558':3.35486,((Pristimantis_nyctophylax:3.20018,Pristimantis_subsigillatus:3.20018)'4592':12.85903,Pristimantis_crucifer:16.05921)'4596':7.98692)'4595':0,(((((Pristimantis_calcarulatus:12.1983,Pristimantis_dissimulatus:12.1983)'4591':2.2785,Pristimantis_appendiculatus:14.4768)'4590':1.04036,Pristimantis_pycnodermis:15.51716)'4588':3.34283,Pristimantis_orcesi:18.85999)'4587':2.33178,((Pristimantis_glandulosus:8.11303,Pristimantis_inusitatus:8.11303)'4557':3.16339,Pristimantis_acerus:11.27642)'4539':9.91535)'4608':2.85436)'4607':2.98105)'4606':2.0434)'4538':0)'4613':0.11151,Pristimantis_prolatus:29.18209)'4537':0.29245,(Pristimantis_rozei:29.47454,Pristimantis_urichi:29.47454)'4617':0)'4616':0.27751,(((((((((Pristimantis_citriogaster:7.47455,Pristimantis_malkini:7.47455)'4536':1.92515,Pristimantis_buccinator:9.3997)'4535':2.62715,(Pristimantis_condor:9.82212,Pristimantis_conspicillatus:9.82212)'4534':2.20473)'4624':4.58022,(Pristimantis_achatinus:11.20288,Pristimantis_lymani:11.20288)'4623':5.40419)'4533':3.09521,((Pristimantis_bipunctatus:5.08591,Pristimantis_symptosus:5.08591)'4632':4.21565,Pristimantis_adiastolus:9.30156)'4631':10.40072)'4640':3.16462,(((Pristimantis_fenestratus:4.41454,Pristimantis_koehleri:4.41454)'4647':6.06818,Pristimantis_samaipatae:10.48272)'4651':2.24022,Pristimantis_chiastonotus:12.72294)'4650':10.14396)'4646':2.16203,(((((Pristimantis_paulodutrai:10.38643,Pristimantis_vinhai:10.38643)'4655':11.04346,Pristimantis_gaigei:21.42989)'4645':0.39146,((Pristimantis_charlottevillensis:6.53386,Pristimantis_gutturalis:6.53386)'4666':8.74804,Pristimantis_ardilae:15.2819)'4665':6.53945)'4670':0.68177,(Pristimantis_relictus:20.20626,Pristimantis_rupicola:20.20626)'4664':2.29686)'4663':0,Pristimantis_incertus:22.50312)'4675':2.52581)'4674':4.32462,((((((Pristimantis_savagei:14.00174,Pristimantis_medemi:14.00174)'4662':1.42248,Pristimantis_bowara:15.42422)'4681':0,(Pristimantis_affinis:8.7645,Pristimantis_nervicus:8.7645)'4680':6.65972)'4685':0.65218,(Pristimantis_chamezensis:12.29042,Pristimantis_carranguerorum:12.29042)'4679':3.78598)'4661':9.785,(Pristimantis_euphronides:4.3746,Pristimantis_shrevei:4.3746)'4693':21.4868)'4692':2.88103,Pristimantis_caprifer:28.74243)'4699':0.61112)'4698':0,((((((Pristimantis_rhabdolaemus:9.26679,Pristimantis_toftae:9.26679)'4697':0,Yunganastes_pluvicanorus:9.26679)'4691':5.00271,Pristimantis_sagittulus:14.2695)'4690':2.51218,Pristimantis_danae:16.78168)'4689':0,(((Pristimantis_stictogaster:3.25055,Pristimantis_albertus:3.25055)'4688':1.1274,Pristimantis_cf._rhabdolaemus_SBH-2008:4.37795)'4660':6.04512,Pristimantis_aniptopalmatus:10.42307)'4659':6.35861)'4658':0.37325,((Pristimantis_peruvianus:3.56351,Pristimantis_reichlei:3.56351)'4644':12.9385,Pristimantis_cf._toftae_AJC-2011:16.50201)'4713':0.65292)'4712':12.19862)'4718':0.3985)'4717':0.27768,(((((Pristimantis_cremnobates:6.08932,Pristimantis_orpacobates:6.08932)'4711':11.43453,Pristimantis_ridens:17.52385)'4710':3.39174,((((Pristimantis_paisa:0.32938,Pristimantis_viejas:0.32938)'4709':9.98661,Pristimantis_erythropleura:10.31599)'4643':10.55899,Pristimantis_cruentus:20.87498)'4639':0,(((Pristimantis_colomai:2.21104,Pristimantis_latidiscus:2.21104)'4724':12.09676,Pristimantis_museosus:14.3078)'4638':2.65534,Pristimantis_roseus:16.96314)'4730':3.91184)'4729':0.04061)'4735':1.33243,((Pristimantis_calcaratus:12.27756,Pristimantis_kelephus:12.27756)'4734':3.04513,Pristimantis_caryophyllaceus:15.32269)'4728':6.92533)'4727':6.13617,((((Pristimantis_lanthanites:10.66544,Pristimantis_thectopternus:10.66544)'4637':8.62295,((Pristimantis_w-nigrum:6.85145,Pristimantis_actites:6.85145)'4531':1.17951,Pristimantis_illotus:8.03096)'4749':11.25743)'4748':4.28571,Pristimantis_deinops:23.5741)'4747':4.81009,(Pristimantis_crenunguis:7.86793,Pristimantis_labiosus:7.86793)'4746':20.51626)'4745':0)'4743':1.64554)'4741':0.32091,(((Yunganastes_bisignatus:11.19488,Yunganastes_fraudator:11.19488)'4740':4.76973,Yunganastes_ashkapara:15.96461)'4530':4.15662,Yunganastes_mercedesae:20.12123)'4761':10.22941)'4760':0.33179,Pristimantis_dundeei:30.68243)'4759':0.38603,Pristimantis_aff._fenestratus_MF-2018:31.06846)'4758':0.6649,((Pristimantis_latro:5.66485,Pristimantis_pictus:5.66485)'4770':1.7052,(Pristimantis_giorgii:4.6195,Pristimantis_moa:4.6195)'4769':2.75055)'4767':24.36331)'4757':0.83331,((Pristimantis_sp._SBH-2008:20.53195,((Pristimantis_bogotensis:12.82962,Pristimantis_miyatai:12.82962)'4529':7.70233,Pristimantis_taeniatus:20.53195)'4528':0)'4776':1.40478,((Pristimantis_altamnis:4.54022,Pristimantis_kichwarum:4.54022)'4775':3.9068,Pristimantis_luscombei:8.44702)'4527':13.48971)'4526':10.62994)'4789':1.76504,((Pristimantis_cerasinus:8.35797,'Pristimantis_aff._cruentus_BOLD-ABA0223':8.35797)'4792':5.03853,Pristimantis_aff._taeniatus_1_AJC-2011:13.3965)'4788':20.93521)'4797':13.53652,(((((Lynchius_simmonsi:38.89959,((Lynchius_parkeri:9.6871,Lynchius_nebulanastes:9.6871)'4796':0,Lynchius_flavomaculatus:9.6871)'4795':29.21249)'4787':0,((((((Oreobates_madidi:16.52434,Oreobates_heterodactylus:16.52434)'4802':2.73904,Oreobates_cruralis:19.26338)'4786':9.19842,((Oreobates_discoidalis:13.80497,Oreobates_ibischi:13.80497)'4813':5.14595,Oreobates_barituensis:18.95092)'4811':9.51088)'4809':5.6001,(((Oreobates_sanderi:4.89796,Oreobates_granulosus:4.89796)'4808':3.07754,Oreobates_sanctaecrucis:7.9755)'4820':7.54886,Oreobates_choristolemma:15.52436)'4818':18.53754)'4817':1.58352,(Oreobates_lehri:33.74798,Oreobates_pereger:33.74798)'4807':1.89744)'4785':0,(Oreobates_saxatilis:5.10333,Oreobates_quixensis:5.10333)'4831':30.54209)'4830':3.25417)'4829':1.94176,(((((Phrynopus_kauneorum:5.43281,Phrynopus_juninensis:5.43281)'4851':2.98873,Phrynopus_tautzorum:8.42154)'4854':1.44137,((Phrynopus_horstpauli:6.10681,Phrynopus_barthlenae:6.10681)'4850':1.64923,Phrynopus_pesantesi:7.75604)'4849':2.10687)'4848':2.03718,Phrynopus_bufoides:11.90009)'4847':10.73889,(Phrynopus_sp._KU291634:11.95342,Phrynopus_bracki:11.95342)'4846':10.68556)'4845':18.20237)'4865':5.95865,((Strabomantis_biporcatus:22.43866,Strabomantis_sulcatus:22.43866)'4864':11.49453,((Strabomantis_anomalus:12.20794,Strabomantis_bufoniformis:12.20794)'4863':12.7899,Strabomantis_necerus:24.99784)'4871':8.93535)'4874':12.86681)'4870':1.06823,Hypodactylus:47.86823)'4862':0)'4844':0.31473)'4842':3.17723,(((Microkayla_iatamasi:22.42968,Microkayla_wettsteini:22.42968)'4841':23.30259,Noblella_peruviana:45.73227)'4878':5.62792,((((Noblella_heyeri:26.05812,Noblella_myrmecoides:26.05812)'4840':9.79414,Noblella_lochites:35.85226)'4839':9.55536,Bahius_bilineatus:45.40762)'4838':0.54619,((((Holoaden_bradei:19.38358,Holoaden_luederwaldti:19.38358)'4884':25.24008,Euparkerella_brasiliensis:44.62366)'4883':1.303,(Bryophryne:45.75833,(Barycholos_ternetzi:27.27216,Barycholos_pulcher:27.27216)'4837':18.48617)'4836':0.16833)'4828':0.02715,Psychrophrynella:45.95381)'4891':0)'4890':5.40638)'4895':0)'4889':5.19741,((((((((Craugastor_bransfordii:23.23566,Craugastor_podiciferus:23.23566)'4827':9.29288,((Craugastor_loki:14.71548,Craugastor_rhodopis:14.71548)'4899':3.1249,Craugastor_mexicanus:17.84038)'4902':14.68816)'4898':5.58412,(Craugastor_laticeps:15.07326,Craugastor_lineatus:15.07326)'4826':23.0394)'4825':0.05248,((((((Craugastor_talamancae:12.35977,Craugastor_crassidigitus:12.35977)'4910':0,Craugastor_fitzingeri:12.35977)'4909':0.93053,Craugastor_raniformis:13.2903)'4908':9.90268,(Craugastor_tabasarae:10.23328,Craugastor_longirostris:10.23328)'4906':12.9597)'4824':5.1929,(((Craugastor_andi:3.83818,Craugastor_cuaquero:3.83818)'4784':16.23602,Craugastor_melanostictus:20.0742)'4917':3.10227,Craugastor_emcelae:23.17647)'4915':5.20941)'4783':9.77926,(((Craugastor_rugulosus:3.86682,Craugastor_ranoides:3.86682)'4782':3.15168,Craugastor_fleischmanni:7.0185)'4921':10.71422,(((Craugastor_rupinius:15.58559,Craugastor_sandersoni:15.58559)'4781':1.94169,Craugastor_megacephalus:17.52728)'4525':0.20544,((Craugastor_obesus:5.7132,Craugastor_punctariolus:5.7132)'4937':9.86864,Craugastor_angelicus:15.58184)'4936':2.15088)'4942':0)'4948':20.43242)'4952':0)'4951':1.4445,(Craugastor_montanus:21.68146,Craugastor_pygmaeus:21.68146)'4947':17.92818)'4941':1.23988,(((((Craugastor_spatulatus:17.53268,Craugastor_bocourti:17.53268)'4935':2.6063,Craugastor_stuarti:20.13898)'4934':2.17094,Craugastor_uno:22.30992)'4933':3.4676,Craugastor_alfredi:25.77752)'4932':9.51989,(Craugastor_tarahumaraensis:9.56508,Craugastor_augusti:9.56508)'4931':25.73233)'4963':5.55211)'4962':0,Craugastor_daryi:40.84952)'4960':9.55048,Haddadus_binotatus:50.4)'4930':6.1576)'4929':0)'4968':13.21774,(((((((((((((((Eleutherodactylus_intermedius:1.30397,Eleutherodactylus_varleyi:1.30397)'4928':13.44515,Eleutherodactylus_feichtingeri:14.74912)'4971':0,Eleutherodactylus_gundlachi:14.74912)'4927':4.11832,(((((Eleutherodactylus_jaumei:4.31697,Eleutherodactylus_limbatus:4.31697)'4977':2.87842,Eleutherodactylus_iberia:7.19539)'4976':1.84239,Eleutherodactylus_etheridgei:9.03778)'4975':2.05588,Eleutherodactylus_orientalis:11.09366)'4974':0.70574,Eleutherodactylus_cubanus:11.7994)'4926':7.06804)'4983':0,Eleutherodactylus_atkinsi:18.86744)'4925':13.42138,(((((((Eleutherodactylus_planirostris:11.895,Eleutherodactylus_guanahacabibes:11.895)'4924':0.50517,Eleutherodactylus_rogersi:12.40017)'4524':0.86955,(Eleutherodactylus_simulans:5.46724,Eleutherodactylus_tonyi:5.46724)'4993':7.80248)'4998':0,Eleutherodactylus_goini:13.26972)'4997':15.98888,Eleutherodactylus_casparii:29.2586)'4996':0,((Eleutherodactylus_blairhedgesi:0.95626,Eleutherodactylus_thomasi:0.95626)'4992':9.85256,Eleutherodactylus_pinarensis:10.80882)'5005':18.44978)'5004':1.03573,(Eleutherodactylus_adelus:18.15635,Eleutherodactylus_pezopetrus:18.15635)'5003':12.13798)'4991':1.99449)'5012':3.98897,(((((((((((((((Eleutherodactylus_pantoni:8.1563,Eleutherodactylus_pentasyringos:8.1563)'5011':0,Eleutherodactylus_griphus:8.1563)'5016':0.03622,Eleutherodactylus_gossei:8.19252)'5010':0.44326,(Eleutherodactylus_cundalli:8.0849,Eleutherodactylus_glaucoreius:8.0849)'4990':0.55088)'5019':2.37696,Eleutherodactylus_junori:11.01274)'4989':0,(Eleutherodactylus_alticola:9.53525,Eleutherodactylus_orcutti:9.53525)'4988':1.47749)'5023':0.45506,Eleutherodactylus_fuscus:11.4678)'4987':1.13392,Eleutherodactylus_jamaicensis:12.60172)'4523':0.69337,(Eleutherodactylus_andrewsi:11.94458,Eleutherodactylus_nubicola:11.94458)'4522':1.35051)'4521':1.35051,((Eleutherodactylus_cavernicola:5.03318,Eleutherodactylus_grabhami:5.03318)'4520':5.54311,Eleutherodactylus_sisyphodemus:10.57629)'5036':4.06931)'5035':0.6367,Eleutherodactylus_luteolus:15.2823)'5034':1.17298,Eleutherodactylus_toa:16.45528)'5033':8.99379,(Eleutherodactylus_riparius:15,Eleutherodactylus_rivularis:15)'5032':10.44907)'5031':1.12745,(Eleutherodactylus_cuneatus:13,Eleutherodactylus_turquinensis:13)'5030':13.57652)'5029':0,((Eleutherodactylus_alcoae:12.97578,Eleutherodactylus_armstrongi:12.97578)'4519':0.54422,(Eleutherodactylus_darlingtoni:3.39909,Eleutherodactylus_leoncei:3.39909)'4518':10.12091)'4517':13.05652)'5049':9.70127)'5060':2.65872,(((((((Eleutherodactylus_rhodesi:2.27126,Eleutherodactylus_weinlandi:2.27126)'5063':0.42004,Eleutherodactylus_lentus:2.6913)'5059':2.66327,Eleutherodactylus_grahami:5.35457)'5066':0.51444,Eleutherodactylus_pictissimus:5.86901)'5058':4.27719,Eleutherodactylus_monensis:10.1462)'5073':6.29693,Eleutherodactylus_probolaeus:16.44313)'5072':11.92522,((Eleutherodactylus_bresslerae:8.8483,Eleutherodactylus_ricordii:8.8483)'5071':6.59864,Eleutherodactylus_acmonis:15.44694)'5079':12.92141)'5084':10.56816)'5082':2.57287,Eleutherodactylus_greyi:41.50938)'5078':2.25344,((((Eleutherodactylus_dimidiatus:12,Eleutherodactylus_emiliae:12)'5070':9.5559,Eleutherodactylus_maestrensis:21.5559)'5087':0.0126,Eleutherodactylus_albipes:21.5685)'5069':11.59568,(Eleutherodactylus_schmidti:10,Eleutherodactylus_rucillensis:10)'5057':23.16418)'5091':10.59864)'5090':3.66,(((((((((((Eleutherodactylus_corona:14.09864,Eleutherodactylus_amadeus:14.09864)'5056':0,(Eleutherodactylus_eunaster:6.29224,Eleutherodactylus_caribe:6.29224)'5107':7.8064)'5111':0.06939,Eleutherodactylus_heminota:14.16803)'5110':0.13879,(((Eleutherodactylus_dolomedes:11.8386,Eleutherodactylus_glaphycompus:11.8386)'5106':0,Eleutherodactylus_bakeri:11.8386)'5104':2.05435,Eleutherodactylus_glanduliferoides:13.89295)'5102':0.41387)'5101':0.53473,Eleutherodactylus_thorectes:14.84155)'5121':4.17976,Eleutherodactylus_jugans:19.02131)'5120':2.19702,(Eleutherodactylus_apostates:12.9136,Eleutherodactylus_oxyrhyncus:12.9136)'5126':8.30473)'5130':4.1174,(Eleutherodactylus_furcyensis:12,Eleutherodactylus_rufifemoralis:12)'5129':13.33573)'5125':1.38531,Eleutherodactylus_paulsoni:26.72104)'5119':1.24406,((Eleutherodactylus_brevirostris:11,Eleutherodactylus_ventrilineatus:11)'5136':6.33821,(Eleutherodactylus_glandulifer:1.95309,Eleutherodactylus_sciagraphus:1.95309)'5118':15.38512)'5117':10.62689)'5141':1.5449,(Eleutherodactylus_klinikowskii:1.27798,Eleutherodactylus_zugi:1.27798)'5140':28.23202)'5116':17.91282)'5100':1.3801,((Eleutherodactylus_symingtoni:9.88486,Eleutherodactylus_zeus:9.88486)'5149':15.98078,((Eleutherodactylus_marnockii:9,Eleutherodactylus_cystignathoides:9)'5155':8,(Eleutherodactylus_nitidus:10.37926,Eleutherodactylus_pipilans:10.37926)'5154':6.62074)'5152':8.86564)'5148':22.93728)'5160':7.31098,(((((((Eleutherodactylus_ruthae:6.87744,Eleutherodactylus_aporostegus:6.87744)'5163':0,Eleutherodactylus_bothroboans:6.87744)'5159':18.6111,(Eleutherodactylus_parapelates:10,Eleutherodactylus_hypostenor:10)'5147':15.48854)'5166':12.51146,((Eleutherodactylus_nortoni:0.621,Eleutherodactylus_chlorophenax:0.621)'5146':18.379,Eleutherodactylus_inoptatus:19)'5169':19)'5145':1.41124,(((((((((Eleutherodactylus_portoricensis:12.14962,Eleutherodactylus_wightmanae:12.14962)'5099':7.6546,(Eleutherodactylus_coqui:12.7738,Eleutherodactylus_schwartzi:12.7738)'5177':7.03042)'5180':5.68196,(Eleutherodactylus_gryllus:14,Eleutherodactylus_juanariveroi:14)'5176':11.48618)'5175':2.26934,(((Eleutherodactylus_cochranae:13.54242,Eleutherodactylus_hedricki:13.54242)'5174':4.6237,Eleutherodactylus_brittoni:18.16612)'5173':5.40191,Eleutherodactylus_antillensis:23.56803)'5172':4.18749)'5098':2.70424,((Eleutherodactylus_eneidae:9.58237,Eleutherodactylus_locustus:9.58237)'5097':6.82496,Eleutherodactylus_cooki:16.40733)'5096':14.05243)'5095':3.50696,Eleutherodactylus_flavescens:33.96672)'5055':0,(((Eleutherodactylus_amplinympha:10.16614,Eleutherodactylus_martinicensis:10.16614)'5054':3.05386,Eleutherodactylus_johnstonei:13.22)'5053':9.78,(Eleutherodactylus_barlagnei:8.12609,Eleutherodactylus_pinchoni:8.12609)'5196':14.87391)'5052':10.96672)'5048':2.54672,((((((((((Eleutherodactylus_auriculatus:3.81,Eleutherodactylus_cf._auriculatus_3_AR-2009:3.81)'4516':0.53,Eleutherodactylus_cf._auriculatus_2_AR-2009:4.34)'5199':11.15729,Eleutherodactylus_principalis:15.49729)'4515':0,(Eleutherodactylus_bartonsmithi:3.91,Eleutherodactylus_cf._auriculatus_1_AR-2009:3.91)'5203':11.58729)'5217':8.41876,Eleutherodactylus_glamyrus:23.91605)'5223':0,(Eleutherodactylus_mariposa:10.39348,Eleutherodactylus_ronaldi:10.39348)'5222':13.52257)'5220':0.01929,Eleutherodactylus_eileenae:23.93534)'5216':1.52122,(Eleutherodactylus_poolei:14.05394,Eleutherodactylus_minutus:14.05394)'5230':11.40262)'5229':0,(((((Eleutherodactylus_audanti:14.80083,Eleutherodactylus_notidodes:14.80083)'5227':0,Eleutherodactylus_parabates:14.80083)'5215':1.64363,Eleutherodactylus_haitianus:16.44446)'5214':1.77996,Eleutherodactylus_abbotti:18.22442)'5213':5.8857,Eleutherodactylus_pituinus:24.11012)'5243':1.34644)'5242':9.1244,(((((Eleutherodactylus_wetmorei:12.49118,Eleutherodactylus_diplasius:12.49118)'5248':0,Eleutherodactylus_sommeri:12.49118)'5251':11.61885,(Eleutherodactylus_fowleri:12,Eleutherodactylus_lamprotes:12)'5247':12.11003)'5241':2.63997,(((Eleutherodactylus_guantanamera:3.86126,Eleutherodactylus_ionthus:3.86126)'5240':5.1781,Eleutherodactylus_varians:9.03936)'5212':16.30348,(Eleutherodactylus_leberi:13.45719,Eleutherodactylus_melacara:13.45719)'5211':11.88565)'5278':1.40716)'5277':7.83096,((Eleutherodactylus_patriciae:12,Eleutherodactylus_montanus:12)'5285':3.74319,Eleutherodactylus_auriculatoides:15.74319)'5284':18.83777)'5283':0)'5282':1.93248)'5276':2.8978,(Eleutherodactylus_richmondi:19.81976,Eleutherodactylus_unicolor:19.81976)'5293':19.59148)'5296':0)'5292':0.60073,Eleutherodactylus_counouspeus:40.01197)'5299':16.10193,Eleutherodactylus_sp._USNM337773:56.1139)'5291':0)'5275':5.91524,(Diasporus_vocator:18,((Diasporus_hylaeformis:6.48334,Diasporus_diastema:6.48334)'5274':6.51666,Diasporus_quidditus:13)'5273':5)'5306':44.02914)'5305':3.78588,(((((Adelophryne_adiastola:8.85,Adelophryne_gutturosa:8.85)'5304':9.15,Adelophryne_patamona:18)'5272':2,Adelophryne_sp._7_AF-2012:20)'5317':9.28596,((((Adelophryne_sp._2_AF-2012:11.2,Adelophryne_baturitensis:11.2)'5324':1.5,Adelophryne_sp._1_AF-2012:12.7)'5323':6.05302,Adelophryne_maranguapensis:18.75302)'5332':10.53294,((Adelophryne_sp._5_AF-2012:11.4,Adelophryne_sp._4_AF-2012:11.4)'5331':1.4,(Adelophryne_sp._6_AF-2012:10.5,Adelophryne_pachydactyla:10.5)'5330':2.3)'5339':16.48596)'5338':0)'5344':11.21404,(Phyzelaphryne_miriamae:13.2,(Phyzelaphryne_sp._1b_AF-2012:4.7,Phyzelaphryne_sp._1a_AF-2012:4.7)'5343':8.5)'5337':27.3)'5329':25.31502)'5348':3.96032)'5328':7.27443,Ceuthomantis_smaragdinus:77.04977)'5322':9.42531)'5321':5.39948,Caudiverbera:91.87456)'5360':4.33223,(Rhinoderma_darwinii:39.33932,Insuetophrynus_acarpicus:39.33932)'5363':56.86747)'5359':30.17365,(((((Taudactylus_acutirostris:65.74077,(((Crinia_nimbus:32.75244,(((Crinia_tinnula:8.91052,Crinia_parinsignifera:8.91052)'5358':5.75341,Crinia_deserticola:14.66393)'5367':0.32501,(Crinia_riparia:11.12362,Crinia_signifera:11.12362)'5357':3.86532)'5371':17.7635)'5374':8.97562,((Assa_darlingtoni:20.98671,Geocrinia_victoriana:20.98671)'5370':15.48113,Paracrinia_haswelli:36.46784)'5356':5.26022)'5355':0,(((((Uperoleia_fusca:2.48696,Uperoleia_laevigata:2.48696)'5354':5.37937,(Uperoleia_martini:0.19,Uperoleia_tyleri:0.19)'5353':7.67633)'5380':8.96367,(((((((Uperoleia_saxatilis:1.55,Uperoleia_russelli:1.55)'5352':1.8304,Uperoleia_talpa:3.3804)'5320':0.3996,Uperoleia_borealis:3.78)'5315':3.42,Uperoleia_daviesae:7.2)'5392':0.99,Uperoleia_micra:8.19)'5395':1.6,((((((Uperoleia_altissima:1.55,Uperoleia_littlejohni:1.55)'5391':0.97,Uperoleia_mimula:2.52)'5390':0.515,Uperoleia_lithomoda:3.035)'5389':0.515,Uperoleia_minima:3.55)'5388':2.42,((Uperoleia_stridera:2.09,Uperoleia_trachyderma:2.09)'5387':1.94,Uperoleia_rugosa:4.03)'5404':1.94)'5407':0.46,(Uperoleia_glandulosa:4.59,Uperoleia_aspera:4.59)'5403':1.84)'5410':3.36)'5402':1.64,(Uperoleia_micromeles:2.66052,Uperoleia_mjobergii:2.66052)'5386':8.76948)'5314':5.4)'5313':13.2583,Spicospina_flammocaerulea:30.0883)'5312':4.14046,(((Arenophryne_sp._WAM_R146480:6.71424,Myobatrachus_gouldii:6.71424)'5311':8.85721,Metacrinia_nichollsi:15.57145)'5271':13.65898,(Pseudophryne_bibronii:13.72792,Pseudophryne_coriacea:13.72792)'5416':15.50251)'5270':4.99833)'5269':7.4993)'5268':24.01271)'5267':12.91732,(Mixophyes_balbus:13.35608,((Mixophyes_coggeri:5.98724,Mixophyes_carbinensis:5.98724)'5423':1.21353,(Mixophyes_fasciolatus:5.7531,Mixophyes_schevilli:5.7531)'5422':1.44767)'5266':6.15531)'5428':65.30201)'5427':10.27619,Rheobatrachus_silus:88.93428)'5265':0.44372,(((Neobatrachus_pelobatoides:15.64829,(Neobatrachus_sudelli:6.73838,Neobatrachus_pictus:6.73838)'5264':8.90991)'5434':32.45433,Heleioporus_australiacus:48.10262)'5433':0,((((Platyplectrum_ornatum:18.53211,(Platyplectrum_melanopyga:18.3529,Platyplectrum_fletcheri:18.3529)'5263':0.17921)'5262':7.78933,Platyplectrum_spenceri:26.32144)'5439':16.66398,(Notaden_melanoscaphus:12.41537,Notaden_bennettii:12.41537)'5261':30.57005)'5260':0,((((((Limnodynastes_salmini:13.55796,Limnodynastes_convexiusculus:13.55796)'5259':6.00204,Limnodynastes_lignarius:19.56)'5257':5.40042,(((Limnodynastes_interioris:0.48665,Limnodynastes_dumerilii:0.48665)'5449':2.26732,Limnodynastes_dorsalis:2.75397)'5448':0.89039,Limnodynastes_terraereginae:3.64436)'5447':21.31606)'5446':3.35901,(((Limnodynastes_peronii:11.75912,Limnodynastes_tasmaniensis:11.75912)'5444':2.86497,Limnodynastes_fletcheri:14.62409)'5256':5.81389,Limnodynastes_depressus:20.43798)'5210':7.88145)'5458':10.96772,Philoria_sphagnicola:39.28715)'5457':2.38378,Adelotus_brevis:41.67093)'5456':1.31449)'5455':5.1172)'5209':41.27538)'5466':17.942,(((Telmatobufo_bullocki:0,Telmatobufo_australis:0)'5465':15.39784,Telmatobufo_venustus:15.39784)'5464':9.37216,Calyptocephalella_gayi:24.77)'5208':82.55)'5207':19.06044)'5206':22.71414,((((Odontobatrachus_natator:8.53,Odontobatrachus_ziama:8.53)'5202':75.06357,(((((((Pyxicephalus_adspersus:17.31,Pyxicephalus_edulis:17.31)'4514':13.25614,Aubria:30.56614)'5481':35.49136,(Cacosternum_namaquense:58.19455,(((((((((((Cacosternum_boettgeri:13.43103,Cacosternum_capense:13.43103)'5485':1.93168,Cacosternum_nanum:15.36271)'5484':3.1258,(Microbatrachella_capensis:2.1,Cacosternum_platys:2.1)'5480':16.38851)'5479':18.39149,Poyntonia_paludicola:36.88)'5478':3.32,((Strongylopus_fasciatus:19.32944,Strongylopus_bonaespei:19.32944)'5477':7.26055,Strongylopus_wageri:26.58999)'5502':13.61001)'5506':3.83268,(((((((Amietia_desaegeri:5.27758,Amietia_nutti:5.27758)'5505':1.94112,Strongylopus_grayii:7.2187)'5501':0.03118,Amietia_delalandii:7.24988)'5500':8.09802,(Amietia_sp._4_TRL-2016:6.63827,Amietia_sp._5_TRL-2016:6.63827)'5512':8.70963)'5515':2.75891,Amietia_sp._2_TRL-2016:18.10681)'5511':2.08319,(Amietia_vertebralis:14.07784,Amietia_angolensis:14.07784)'5499':6.11216)'5498':9.19034,(Amietia_fuscigula:5.59837,Amietia_vandijki:5.59837)'5520':23.78197)'5519':14.65234)'5497':0,(Natalobatrachus_bonebergi:26.94,((Arthroleptella_villiersi:2.21552,Arthroleptella_lightfooti:2.21552)'5524':8.99088,((Arthroleptella_subvoce:6.18044,Arthroleptella_bicolor:6.18044)'5496':2.2692,(Arthroleptella_landdrosia:4.83527,Arthroleptella_drewesii:4.83527)'5495':3.61437)'5528':2.75676)'5494':15.7336)'5532':17.09268)'5531':0.22214,((Nothophryne_sp._HF_21:22.35,(((((Nothophryne_sp._PEM_A11320:0,Nothophryne_sp._AC776:0)'5493':0,Nothophryne_sp._AC770:0)'5540':4.07,Nothophryne_sp._PEM_A11343:4.07)'5539':9.51,(Nothophryne_sp._PEM_A11369:7.49,Nothophryne_sp._AC769:7.49)'5544':6.09)'5538':5.07,Nothophryne_broadleyi:18.65)'5537':3.7)'5552':13.64,(Tomopterna_natalensis:23.19,(((((Tomopterna_delalandii:0,Tomopterna_cf._tandyi:0)'5551':9.24645,((Tomopterna_tandyi:2.91139,Tomopterna_cryptotis:2.91139)'5558':3.43587,Tomopterna_ahli:6.34726)'5561':2.89919)'5557':4.84393,(Tomopterna_luganga:5.96296,Tomopterna_marmorata:5.96296)'5556':8.12742)'5550':0.00399,Tomopterna_krugerensis:14.09437)'5566':5.71419,Tomopterna_tuberculosa:19.80856)'5565':3.38144)'5549':12.8)'5573':8.26482)'5577':4.89122,Anhydrophryne_rattrayi:49.14604)'5580':0,Ericabatrachus_baleensis:49.14604)'5576':0.82465,Amietia_ruwenzorica:49.97069)'5572':8.22386)'5571':7.86295)'5584':12.0825,((Conraua_robusta:30.91775,(Conraua_crassipes:22.21884,Conraua_goliath:22.21884)'5570':8.69891)'5548':31.31843,((Arthroleptides_martiensseni:3.57925,Arthroleptides_yakusini:3.57925)'5536':30.89769,((((Petropedetes_newtonii:0.14428,Petropedetes_parkeri:0.14428)'5492':13.98572,Petropedetes_cameronensis:14.13)'5476':1.0854,Petropedetes_euskircheni:15.2154)'5591':10.38623,((Petropedetes_juliawurstnerae:13.61,Petropedetes_johnstoni:13.61)'5590':7.51,Petropedetes_palmipes:21.12)'5589':4.48163)'5597':8.87531)'5596':27.75924)'5588':15.90382)'5601':4.7602,(((Alcalus_baluensis:59.42,(Liurana_xizangensis:40.2357,(((((Platymantis_naomii:2.94956,Platymantis_mimulus:2.94956)'5587':3.05044,Platymantis_dorsalis:6)'5475':13.07829,Platymantis_corrugatus:19.07829)'5607':0.48418,(Platymantis_hazelae:9.3418,Platymantis_montanus:9.3418)'5606':10.22067)'5614':16.3867,((((Cornufer_vitiensis:26.27592,Cornufer_guppyi:26.27592)'5613':4.4219,Cornufer_punctatus:30.69782)'5612':4.43376,(Cornufer_guentheri:14.197,Cornufer_bufoniformis:14.197)'5611':20.93458)'5605':0,(((Cornufer_wuenscheorum:23.7907,Cornufer_bimaculatus:23.7907)'5604':8.92219,Cornufer_vertebralis:32.71289)'5474':0,(((Cornufer_cryptotis:4.23651,Cornufer_pelewensis:4.23651)'5628':0.93924,Cornufer_papuensis:5.17575)'5627':17.15976,Cornufer_weberi:22.33551)'5626':10.37738)'5633':2.41869)'5625':0.81759)'5636':4.28653)'5624':19.1843)'5623':18.4175,((((Micrixalus_saxicola:16.69882,Micrixalus_kottigeharensis:16.69882)'5642':7.30118,Micrixalus_fuscus:24)'5641':32.35,(Micrixalus_sp._FB-2006:33,Micrixalus_sp._VUB_0013:33)'5652':23.35)'5651':21.4875,((((Indirana_leithii:20.599,Indirana_semipalmata:20.599)'5650':3.97846,(Indirana_brachytarsus:13.0326,Indirana_beddomii:13.0326)'5658':11.54486)'5657':19.70618,(Indirana_sp._B_FB-2000:32.33,Indirana_sp._A_FB-2000:32.33)'5649':11.95364)'5663':11.95363,(Walkerana_diplosticta:33.35936,Walkerana_leptodactyla:33.35936)'5662':22.87791)'5648':21.60023)'5669':0)'5668':0.2375,(((((((((((((((((((Aquarana_virgatipes:8.05276,((Aquarana_clamitans:1.6758,Aquarana_okaloosae:1.6758)'5675':4.39592,Aquarana_heckscheri:6.07172)'5674':1.98104)'5682':0,Aquarana_catesbeiana:8.05276)'5681':7.13381,Aquarana_septentrionalis:15.18657)'5680':6.86718,Boreorana_sylvatica:22.05375)'5679':5.39795,(((((Lithobates_zweifeli:12.56532,Lithobates_psilonota:12.56532)'5673':3.83541,(Lithobates_tarahumarae:10.52754,Lithobates_pustulosus:10.52754)'5667':5.87319)'5647':6.34657,Lithobates_sierramadrensis:22.7473)'5693':4.54639,(((((Lithobates_chiricahuensis:4.61476,Rana_sp._2_ZY-2016:4.61476)'5692':1.05901,(Lithobates_dunni:2.61529,Lithobates_montezumae:2.61529)'5697':3.05848)'5691':1.86889,Lithobates_pipiens:7.54266)'5690':3.35126,((Lithobates_areolatus:7.05993,Lithobates_palustris:7.05993)'5646':0,(Lithobates_sevosus:1.7616,Lithobates_capito:1.7616)'5640':5.29833)'5622':3.83399)'5712':0,((((Lithobates_neovolcanicus:0.64533,Lithobates_tlaloci:0.64533)'5710':0.74276,Lithobates_berlandieri:1.38809)'5708':1.33208,Lithobates_blairi:2.72017)'5707':5.35983,Lithobates_sphenocephalus:8.08)'5706':2.81392)'5722':16.39977)'5721':0.15801,(((Lithobates_warszewitschii:12.40187,Lithobates_vibicarius:12.40187)'5720':10.24898,Lithobates_maculatus:22.65085)'5719':2.22915,((Lithobates_vaillanti:9.49306,Lithobates_juliani:9.49306)'5717':5.84694,((Lithobates_palmipes:3.92415,Rana_sp._1_ZY-2016:3.92415)'5705':4.10211,Lithobates_bwana:8.02626)'5621':7.31374)'5473':9.54)'4513':2.5717)'5733':0)'5732':0.87043,(((((((Lithobates_onca:1.84952,Rana_sp._7_ZY-2016:1.84952)'5739':0.14379,Lithobates_yavapaiensis:1.99331)'5752':6.01011,Lithobates_magnaocularis:8.00342)'5751':0,Rana_sp._8_ZY-2016:8.00342)'5756':0.76097,Rana_sp._5_ZY-2016:8.76439)'5750':3.55675,((Lithobates_forreri:8.33225,((Lithobates_spectabilis:8.1173,Rana_sp._3_ZY-2016:8.1173)'5762':0,Lithobates_omiltemanus:8.1173)'5769':0.21495)'5768':0.25759,((Lithobates_macroglossa:6.00037,Lithobates_brownorum:6.00037)'5773':1.23268,Lithobates_taylori:7.23305)'5767':1.35679)'5766':3.7313)'5765':15.41162,Aquarana_grylio:27.73276)'5761':0.58937)'5760':5.10734,((((((((((((((Rana_omeimontis:5.67048,Rana_hanluica:5.67048)'5759':0.72952,(((Rana_zhenhaiensis:1.73796,Rana_culaiensis:1.73796)'5749':0.85506,Rana_longicrus:2.59302)'5780':2.85142,Rana_jiemuxiensis:5.44444)'5748':0.95556)'5785':2.75616,Rana_chaochiaoensis:9.15616)'5784':1.33856,Rana_japonica:10.49472)'5789':5.60506,(Rana_kobai:6.144,Rana_ulma:6.144)'5783':9.95578)'5747':0,(((((Rana_pirica:4.50513,Rana_uenoi:4.50513)'5792':4.05613,Rana_dybowskii:8.56126)'5746':2.31595,Rana_ornativentris:10.87721)'5745':1.19192,((Rana_chensinensis:4.01641,Rana_kukunoris:4.01641)'5744':5.71815,Rana_huanrensis:9.73456)'5803':2.33457)'5802':1.08484,Rana_amurensis:13.15397)'5799':2.94581)'5798':3.1372,(((((Rana_temporaria:6.97851,Rana_pyrenaica:6.97851)'5797':6.18745,Rana_arvalis:13.16596)'5743':0.26404,(Rana_italica:10.98954,Rana_iberica:10.98954)'5742':2.44046)'5738':1.88039,((Rana_macrocnemis:6.63325,Rana_tavasensis:6.63325)'5815':0,(Babina_holsti:3.47761,Babina_subaspera:3.47761)'5813':3.15564)'5737':8.67714)'5731':0,((Rana_dalmatina:9.37836,Rana_graeca:9.37836)'5823':0,Rana_latastei:9.37836)'5827':5.93203)'5826':3.92659)'5822':0.85122,(((((Amerana_muscosa:3.66553,Amerana_sierrae:3.66553)'5821':4.28447,Amerana_cascadae:7.95)'5837':2.41276,Amerana_aurora:10.36276)'5836':3.59435,Amerana_boylii:13.95711)'5835':6.02375,(Amerana_luteiventris:4.40465,Amerana_pretiosa:4.40465)'5834':15.57621)'5833':0.10734)'5832':0,Amerana_draytonii:20.0882)'5820':8.30523,(Rana_sauteri:20.44062,Rana_asiatica:20.44062)'5818':7.95281)'5730':0,(Nidirana_okinavana:20.50738,Rana_tsushimensis:20.50738)'5853':7.88605)'5864':0.66129,(Rana_tagoi:5.84224,Rana_sakuraii:5.84224)'5863':23.21248)'5862':0.27612,(Rana_johnsi:3.80427,Rana_sangzhiensis:3.80427)'5861':25.52657)'5860':0,Liuhurana_shuchinae:29.33084)'5859':4.09863)'5858':1.48753,Pseudorana_weiningensis:34.917)'5873':0,((((((((Odorrana_chloronota:4.23677,Odorrana_hosii:4.23677)'5857':1.33823,((Odorrana_livida:1.64917,Odorrana_graminea:1.64917)'5876':2.91984,Odorrana_aureola:4.56901)'5856':1.00599)'5852':6.50513,(Odorrana_banaorum:2.8537,Odorrana_morafkai:2.8537)'5879':9.22643)'5851':1.52524,(((((Odorrana_versabilis:2.38516,Odorrana_nasuta:2.38516)'5885':2.49923,Odorrana_exiliversabilis:4.88439)'5883':1.54207,Odorrana_nasica:6.42646)'5893':6.92586,Odorrana_tormota:13.35232)'5892':0,(((Odorrana_narina:3.10051,Odorrana_amamiensis:3.10051)'5891':5.09009,Odorrana_supranarina:8.1906)'5898':3.86182,(Odorrana_utsunomiyaorum:4.68563,Odorrana_swinhoana:4.68563)'5890':7.36679)'5888':1.2999)'5882':0.25305)'5850':1.8549,((((Odorrana_huanggangensis:3.36726,Odorrana_tianmuii:3.36726)'5849':4.34772,Odorrana_schmackeri:7.71498)'5902':0,Odorrana_hejiangensis:7.71498)'5848':2.09145,Odorrana_bacboensis:9.80643)'5907':5.65384)'5912':8.09921,(((Odorrana_hainanensis:3.18312,Odorrana_fengkaiensis:3.18312)'5911':18.82191,((((((Odorrana_junlianensis:2.14208,Odorrana_grahami:2.14208)'5906':1.57317,(Odorrana_andersonii:2.6,Odorrana_jingdongensis:2.6)'5923':1.11525)'5922':2.19563,(Odorrana_margaretae:3.21406,Odorrana_kuangwuensis:3.21406)'5921':2.69682)'5933':7.98976,Odorrana_chapaensis:13.90064)'5932':0,(Odorrana_wuchuanensis:6.61215,Odorrana_mutschmanni:6.61215)'5931':7.28849)'5930':4.5173,(((Odorrana_lungshengensis:7.21038,Odorrana_yizhangensis:7.21038)'5929':2.67223,Odorrana_anlungensis:9.88261)'5928':4.22099,Odorrana_geminata:14.1036)'5920':4.31434)'5943':3.58709)'5941':1.55445,Odorrana_leporipes:23.55948)'5919':0)'5905':1.64058,Odorrana_ishikawae:25.20006)'5847':0.39425,(Odorrana_absita:18.98966,Odorrana_khalam:18.98966)'5947':6.60465)'5950':9.32269)'5946':3.86872,Nidirana_adenopleura:38.78572)'5846':2.55766,((((((Hylarana_attigua:34.5789,Hylarana_nicobariensis:34.5789)'5953':0.81875,(Hylarana_occidentalis:35.39765,((((((Hylarana_amnicola:10.66567,Hylarana_albolabris:10.66567)'5845':0,Hylarana_asperrima:10.66567)'5729':6.63489,Hylarana_darlingi:17.30056)'5959':0,Hylarana_fonensis:17.30056)'5957':0.5377,Hylarana_lepus:17.83826)'5968':12.38201,Hylarana_galamensis:30.22027)'5967':5.17738)'5966':0)'5974':0.08265,((((((Hylarana_raniceps:5.04562,Hylarana_megalonesa:5.04562)'5973':1.56372,(Hylarana_rufipes:6.09985,Hylarana_chalconota:6.09985)'5965':0.50949)'5964':0,((Hylarana_eschatia:4.0535,Hylarana_parvaccola:4.0535)'5981':2.53615,Hylarana_labialis:6.58965)'5980':0.01969)'5985':16.4553,Hylarana_mocquardii:23.06464)'5979':7.30842,Hylarana_macrops:30.37306)'5963':3.62694,((((Hylarana_laterimaculata:7.59759,Hylarana_baramica:7.59759)'5991':0,Hylarana_glandulosa:7.59759)'5990':13.69057,Hylarana_rawa:21.28816)'5996':2.8443,((((((Hylarana_moellendorffi:6.61869,Hylarana_mangyanum:6.61869)'5995':5.7249,Hylarana_signata:12.34359)'5989':1.57755,((Hylarana_grandocula:2.4576,Hylarana_similis:2.4576)'6000':3.27372,Hylarana_melanomenta:5.73132)'5988':8.18982)'5962':0,Hylarana_picturata:13.92114)'5956':1.15886,Hylarana_siberu:15.08)'5728':9.05246,Hylarana_banjarana:24.13246)'4512':0)'3412':9.86754)'6009':1.4803)'6008':0.64911,(((((((Pterorana_khare:6.079,Hylarana_nigrovittata:6.079)'6007':3.0612,Hylarana_mortenseni:9.1402)'6014':0,Hylarana_faber:9.1402)'6006':17.12272,(((Hylarana_maosonensis:4.52153,Hylarana_spinulosa:4.52153)'6005':2.70187,Hylarana_latouchii:7.2234)'6023':5.58442,Hylarana_cubitalis:12.80782)'6022':13.4551)'6004':0,((Hylarana_daemeli:15.36748,(((((Hylarana_milneana:4.46,Hylarana_volkerjane:4.46)'6028':3.91419,(Hylarana_supragrisea:6.46768,Hylarana_aurata:6.46768)'6032':1.90651)'6031':0.35623,(Hylarana_jimiensis:8.73042,Hylarana_arfaki:8.73042)'6027':0)'6003':0.41958,(Hylarana_kreffti:4.43475,Hylarana_papua:4.43475)'3411':4.71525)'6039':0.61,(Hylarana_waliesa:6.23655,Hylarana_garritor:6.23655)'6038':3.52345)'6051':5.60748)'6050':6.38655,(Hylarana_leptoglossa:18.68456,((Hylarana_bahuvistara:0.61284,Hylarana_malabarica:0.61284)'6049':18.07172,Hylarana_gracilis:18.68456)'6048':0)'6047':3.06947)'6061':4.50889)'6066':3.73708,(((((Hylarana_temporalis:0.64277,Hylarana_montana:0.64277)'6065':14.86035,((((Hylarana_sreeni:3.15972,Hylarana_indica:3.15972)'6064':1.65125,Hylarana_caesari:4.81097)'6060':4.46132,Hylarana_flavescens:9.27229)'6071':2.56899,Hylarana_magna:11.84128)'6059':3.66184)'6079':2.18278,(((Hylarana_aurantiaca:1.70712,Hylarana_intermedia:1.70712)'6078':4.71813,Hylarana_doni:6.42525)'6083':1.27007,Hylarana_urbis:7.69532)'6077':9.99058)'6086':3.28476,Hylarana_serendipi:20.97066)'6076':3.582,Hylarana_milleti:24.55266)'6089':5.44734)'6075':2.00448,(((Hylarana_macrodactyla:9.66379,Hylarana_taipehensis:9.66379)'6092':6.58211,Hylarana_erythraea:16.2459)'6074':15.4741,((Hylarana_humeralis:20.91947,((Humerana_sp._USNM583186:3.97732,Hylarana_miopus:3.97732)'6058':9.22116,Hylarana_lateralis:13.19848)'6046':7.72099)'6100':0,Hylarana_guentheri:20.91947)'6099':10.80053)'6098':0.28448)'6097':4.12493)'6109':2.02317,Abavorana_luctuosa:38.15258)'6108':0,(((((Glandirana_rugosa:7.38183,Glandirana_emeljanovi:7.38183)'6107':9.83266,Glandirana_tientaiensis:17.21449)'6119':9.99073,(((((Sanguirana_everetti:5.02322,Sanguirana_mearnsi:5.02322)'6118':2.22678,((Sanguirana_tipanan:2.51966,Sanguirana_igorota:2.51966)'6117':0.61078,Sanguirana_luzonensis:3.13044)'6116':4.11956)'6115':0.51,Sanguirana_aurantipunctata:7.76)'6129':1.2453,Sanguirana_sp._Negros-Panay:9.0053)'6128':8.1547,Sanguirana_sanguinea:17.16)'6127':10.04522)'6134':0.39766,Glandirana_minima:27.60288)'6126':0,(((Nidirana_chapaensis:1.32608,Nidirana_lini:1.32608)'6114':7.20304,Nidirana_daunchina:8.52912)'6106':0,Nidirana_pleuraden:8.52912)'6096':19.07376)'6137':10.5497)'6095':3.1908)'6045':1.02254,Odorrana_lipuensis:42.36592)'6044':5.11482,((((Pelophylax_nigromaculatus:3.99877,Pelophylax_hubeiensis:3.99877)'6150':4.19912,Pelophylax_porosus:8.19789)'6148':0,Pelophylax_fukienensis:8.19789)'6146':22.80211,((Pelophylax_saharicus:16.44452,Pelophylax_perezi:16.44452)'6036':4.89244,(((((((Pelophylax_kurtmuelleri:2.46014,Pelophylax_ridibundus:2.46014)'3410':2.74838,Pelophylax_cerigensis:5.20852)'6166':0,Pelophylax_sp._KTUFS-53:5.20852)'6160':1.35851,Pelophylax_epeiroticus:6.56703)'6175':0.84849,Pelophylax_grafi:7.41552)'6174':2.0051,Pelophylax_cretensis:9.42062)'6180':3.05393,Pelophylax_shqipericus:12.47455)'6173':8.86241)'6190':9.66304)'6193':16.48074)'6189':0,((((((((Amolops_jinjiangensis:3.45177,Amolops_mantzorum:3.45177)'6188':0.96318,(Amolops_tuberodepressus:4.41495,Amolops_loloensis:4.41495)'6187':0)'6186':9.62138,(Amolops_lifanensis:4.7146,Amolops_granulosus:4.7146)'6172':9.32173)'6199':3.94141,Amolops_viridimaculatus:17.97774)'6171':5.74366,((Amolops_bellulus:15.07082,Amolops_chunganensis:15.07082)'6170':8.65058,((((Amolops_archotaphus:3.0139,Amolops_akhaorum:3.0139)'6169':0,Amolops_daorum:3.0139)'6159':0.50262,(Amolops_mengyangensis:1.52706,Amolops_iriodes:1.52706)'6206':1.98946)'6211':3.98823,((Amolops_cucae:0.72989,Amolops_compotrix:0.72989)'6210':1.23854,Amolops_vitreus:1.96843)'6215':5.53632)'6209':16.21665)'6205':0)'6227':14.04642,((Amolops_indoburmanensis:17.07039,Amolops_marmoratus:17.07039)'6226':11.66694,Amolops_panhai:28.73733)'6225':9.03049)'6224':0.0648,(Amolops_larutensis:37.56277,Amolops_cremnobatus:37.56277)'6233':0.26985)'6223':0.712,((((Amolops_daiyunensis:11.84254,Amolops_hongkongensis:11.84254)'6222':11.35481,((Amolops_sp._YYW-2016:4.26112,Amolops_ricketti:4.26112)'6221':7.86504,Amolops_wuyiensis:12.12616)'6219':11.07119)'6218':9.66274,(Amolops_hainanensis:16.70754,Amolops_torrentis:16.70754)'6204':16.15255)'6158':5.68453,Amolops_spinapectoralis:38.54462)'6244':0)'6242':8.93612)'6241':0.01932,(((Huia_cavitympanum:37.86858,((((Meristogenys_dyscritus:5.5171,Meristogenys_amoropalamus:5.5171)'6240':7.63582,((Meristogenys_poecilus:11.71964,(Meristogenys_phaeomerus:4.94069,Meristogenys_jerboa:4.94069)'6239':6.77895)'6157':0.25898,(((Meristogenys_maryatiae:8.41803,Meristogenys_orphnocnemis:8.41803)'6255':0.94926,Meristogenys_stigmachilus:9.36729)'6254':2.61133,Meristogenys_whiteheadi:11.97862)'6253':0)'6252':1.1743)'6261':3.22018,Meristogenys_stenocephalus:16.3731)'6251':9.6027,(Meristogenys_kinabaluensis:22,Meristogenys_cf._orphnocnemis_KR-2003:22)'6264':3.9758)'6250':11.89278)'6156':0.82626,((Wijayarana_sumatrana:18.4696,Wijayarana_masonii:18.4696)'6278':13.66252,(Clinotarsus_curtipes:13.49186,Clinotarsus_alticola:13.49186)'6277':18.64026)'6286':6.56272)'6285':0,Wijayarana_melasma:38.69484)'6284':8.80522)'6282':2.39623,((Staurois_natator:23.2974,((Staurois_parvus:4.74608,Staurois_tuberilinguis:4.74608)'6276':13.98343,Staurois_guttatus:18.72951)'6292':4.56789)'6291':0,Staurois_latopalmatus:23.2974)'6275':26.59889)'6303':26.42746,((((((Aglyptodactylus_inguinalis:14.67487,Aglyptodactylus_madagascariensis:14.67487)'6302':12.9813,Aglyptodactylus_securifer:27.65617)'6301':0,Aglyptodactylus_laticeps:27.65617)'6300':16.68438,Laliostoma_labrosum:44.34055)'6299':12.56451,(((((((((((Boophis_aff._reticulatus_MV-2005:15.04594,Boophis_sp._7_MV-2009:15.04594)'6297':0.62097,((Boophis_rufioculis:12.86764,Boophis_axelmeyeri:12.86764)'6296':1.00198,((Boophis_burgeri:5.47148,Boophis_sp._41_MV-2009:5.47148)'6274':7.25237,Boophis_reticulatus:12.72385)'6312':1.14577)'6315':1.79729)'6311':2.85363,(((((Boophis_cf._boehmei_PSG-2010:6.01756,Boophis_sp._40_MV-2009:6.01756)'6273':1.09489,Boophis_boehmei:7.11245)'6272':4.0922,Boophis_fayi:11.20465)'6271':0.92418,Boophis_quasiboehmei:12.12883)'6270':2.41215,Boophis_popi:14.54098)'6269':3.97956)'6322':1.43946,((Boophis_brachychir:10.70201,Boophis_entingae:10.70201)'6268':2.93083,((Boophis_goudotii:3.74835,Boophis_obscurus:3.74835)'6267':4.04507,Boophis_sp._Ca42:7.79342)'6155':5.83942)'6332':6.32716)'6331':1.89145,(Boophis_madagascariensis:4.9634,Boophis_roseipalmatus:4.9634)'6330':16.88805)'6351':1.47558,Boophis_spinophis:23.32703)'6354':3.47413,Boophis_periegetes:26.80116)'6350':2.6087,(((((((((Boophis_feonnyala:14.84126,Boophis_arcanus:14.84126)'6360':1.94528,(((Boophis_picturatus:4.37835,Boophis_aff._picturatus_CH-2018:4.37835)'6359':8.25087,Boophis_piperatus:12.62922)'6358':0.91442,Boophis_miniatus:13.54364)'6357':3.2429)'6349':2.26672,(Boophis_majori:6.74026,Boophis_narinsi:6.74026)'6348':12.313)'6372':0.50109,Boophis_lilianae:19.55435)'6371':4.3549,((Boophis_pyrrhus:10.83734,Boophis_haematopus:10.83734)'6370':8.57856,(Boophis_ulftunni:10.508,Boophis_baetkei:10.508)'6369':8.9079)'6368':4.49335)'6367':0,((((Boophis_microtympanum:3.0815,Boophis_sp._Ca33:3.0815)'6347':0.94498,Boophis_laurenti:4.02648)'6346':10.64642,(Boophis_rhodoscelis:3.28747,Boophis_andrangoloaka:3.28747)'6382':11.38543)'6385':0,Boophis_williamsi:14.6729)'6381':9.23635)'6345':1.20085,((Boophis_tasymena:10.06253,Boophis_erythrodactylus:10.06253)'6344':11.44944,((Boophis_viridis:19.97944,Boophis_rappiodes:19.97944)'6391':1.53253,(Boophis_ankarafensis:5.88792,Boophis_bottae:5.88792)'6390':15.62405)'6395':0)'6389':3.59813)'6343':1.0202,((((((Boophis_septentrionalis:14.60081,Boophis_andreonei:14.60081)'6342':0.58938,(((Boophis_aff._elenae_MV-2006:6.65451,Boophis_sandrae:6.65451)'6402':1.49108,Boophis_anjanaharibeensis:8.14559)'6401':5.01662,(Boophis_elenae:5.30407,Boophis_sp._21_MV-2009:5.30407)'6399':7.85814)'6341':2.02798)'6406':2.97326,Boophis_jaegeri:18.16345)'6340':1.41698,(((Boophis_luteus:7.04034,Boophis_sp._24_MV-2009:7.04034)'6339':2.01373,Boophis_tampoka:9.05407)'6412':7.29209,Boophis_englaenderi:16.34616)'6410':3.23427)'6338':2.59159,Boophis_andohahela:22.17202)'6337':3.22129,(((Boophis_haingana:9.20684,Boophis_schuboeae:9.20684)'6329':0.69068,((Boophis_boppa:5.46439,Boophis_miadana:5.46439)'6416':0.76536,Boophis_ankaratra:6.22975)'6328':3.66777)'6429':7.42776,((Boophis_albipunctatus:9.62883,Boophis_sibilans:9.62883)'6432':0.92367,Boophis_luciae:10.5525)'6428':6.77278)'6427':8.06803)'6436':0.73699)'6426':3.27956,((((((Boophis_liami:8.051,Boophis_aff._mandraka_North:8.051)'6425':6.45597,Boophis_sp._Ca38:14.50697)'6442':1.49087,((((Boophis_mandraka:6.64552,Boophis_sp._47_MV-2013:6.64552)'6446':1.08346,Boophis_sp._49_MV-2013:7.72898)'6445':0.65272,Boophis_sp._50_MV-2013:8.3817)'6441':1.90886,(Boophis_sambirano:7.26631,Boophis_sp._28_MV-2009:7.26631)'6440':3.02425)'6424':5.70728)'6423':2.03185,Boophis_sp._54_MV-2013:18.02969)'6452':0.85919,Boophis_solomaso:18.88888)'6422':4.49523,((Boophis_vittatus:12.74462,Boophis_blommersae:12.74462)'6455':1.0635,((((Boophis_sp._52_MV-2013:5.24591,Boophis_sp._26_MV-2009:5.24591)'6421':1.11417,Boophis_sp._55_MV-2013:6.36008)'6420':2.50742,((Boophis_marojezensis:2.43716,Boophis_sp._53_MV-2013:2.43716)'6461':2.80663,Boophis_sp._25_MV-2009:5.24379)'6459':3.62371)'6419':3.01263,Boophis_sp._Ca51:11.88013)'6327':1.92799)'6466':9.57599)'6465':6.02575)'6473':0)'6477':1.54888,(Boophis_praedictus:12.04288,((Boophis_tsilomaro:6.51677,Boophis_occidentalis:6.51677)'6480':2.65056,Boophis_albilabris:9.16733)'6476':2.87555)'6472':18.91586)'6471':8.32704,((((((Boophis_idae:12.42556,Boophis_guibei:12.42556)'6470':3.44446,Boophis_calcaratus:15.87002)'6464':6.29857,Boophis_lichenoides:22.16859)'6326':8.44885,(((((Boophis_tephraeomystax:8,'Boophis_sp._ZSM_685_2000':8)'6154':0.1163,Boophis_doulioti:8.1163)'6490':1.46111,Boophis_sp._Ca01:9.57741)'6497':1.68009,Boophis_sp._Comoros:11.2575)'6496':10.23876,Boophis_xerophilus:21.49626)'6495':9.12118)'6502':0,Boophis_pauliani:30.61744)'6494':8.66834,Boophis_opisthodon:39.28578)'6505':0)'6493':12.97643,(Tsingymantis_antitra:52.26221,(((((((((((((Mantidactylus_brevipalmatus:23.33607,Mantidactylus_aerumnalis:23.33607)'6489':2.91271,(Mantidactylus_opiparis:9.68066,Mantidactylus_melanopleura:9.68066)'6519':16.56812)'6518':0,(Mantidactylus_betsileanus:22.5093,Mantidactylus_curtus:22.5093)'6516':3.73948)'6514':0.32162,Mantidactylus_majori:26.5704)'6513':0.64324,(((Mantidactylus_mocquardi:12.06619,Mantidactylus_zolitschka:12.06619)'6512':0,Mantidactylus_femoralis:12.06619)'6525':1.60087,Mantidactylus_ulcerosus:13.66706)'6511':13.54658)'6529':0.96462,((Mantidactylus_biporus:18.21186,Mantidactylus_charlotteae:18.21186)'6534':4.66057,Mantidactylus_ambreensis:22.87243)'6532':5.30583)'6528':0.5696,Mantidactylus_lugubris:28.74786)'6510':1.86036,Mantidactylus_guttulatus:30.60822)'6509':1.04572,Mantidactylus_argenteus:31.65394)'6508':1.0983,Mantidactylus_grandidieri:32.75224)'6488':2.65152,((((Gephyromantis_granulatus:23.23001,Gephyromantis_zavona:23.23001)'6551':5.85174,((Gephyromantis_leucomaculatus:23.41256,Gephyromantis_moseri:23.41256)'6550':3.01317,((Gephyromantis_salegy:10.35771,Gephyromantis_schilfi:10.35771)'6549':4.77688,Gephyromantis_tandroka:15.13459)'6548':11.29114)'6547':2.65602)'6558':3.40246,((((((Gephyromantis_cornutus:7.70245,Gephyromantis_tschenki:7.70245)'6546':2.12414,Gephyromantis_redimitus:9.82659)'6545':18.83583,((((Gephyromantis_decaryi:8.55194,Gephyromantis_leucocephalus:8.55194)'6543':0,(Gephyromantis_eiselti:7.50309,Gephyromantis_thelenae:7.50309)'6542':1.04885)'6486':2.08683,((Gephyromantis_blanci:6.29134,Gephyromantis_runewsweeki:6.29134)'6569':0.61704,Gephyromantis_enki:6.90838)'6574':3.73039)'6573':16.96123,Gephyromantis_luteus:27.6)'6580':1.06242)'6585':0,Gephyromantis_pseudoasper:28.66242)'6583':1.37654,((Gephyromantis_asper:14.77079,Gephyromantis_tahotra:14.77079)'6579':10.70444,Gephyromantis_ambohitra:25.47523)'6567':4.56373)'6597':1.87492,(((Gephyromantis_webbi:28.76718,Gephyromantis_rivicola:28.76718)'6596':0,Gephyromantis_striatus:28.76718)'6595':0.23676,((Gephyromantis_klemmeri:26.76428,Gephyromantis_silvanus:26.76428)'6593':0,Gephyromantis_horridus:26.76428)'6609':2.23966)'6608':2.90994)'6606':0.57033)'6604':0.98194,Gephyromantis_boulengeri:33.46615)'6615':1.93761)'6603':1.93858,Boehmantis_microtympanum:37.34234)'6602':7.01759,(((((((Blommersia_sarotra:5.1406,Blommersia_kely:5.1406)'6590':5.38159,Blommersia_grandisonae:10.52219)'6589':4.78321,(Blommersia_blommersae:13.61477,Blommersia_domerguei:13.61477)'6643':1.69063)'6642':9.38632,(Blommersia_wittei:8.73467,'Mantidactylus_sp._ZSM_652_2000':8.73467)'6641':15.95705)'6651':2.47037,((((Guibemantis_liber:12.75114,Guibemantis_punctatus:12.75114)'6655':0,((Guibemantis_albolineatus:8.01314,Guibemantis_bicalcaratus:8.01314)'6654':2.35659,Guibemantis_methueni:10.36973)'6650':2.38141)'6659':8.6058,(Guibemantis_pulcher:20.94665,Guibemantis_timidus:20.94665)'6649':0.41029)'6665':0,(Guibemantis_tornieri:10.35332,Guibemantis_depressiceps:10.35332)'6664':11.00362)'6670':5.80515)'6669':0,(Wakea_madinika:23.98946,(Mantella_bernhardi:19.18057,((((Mantella_laevigata:5.87422,Mantella_manery:5.87422)'6663':3.32121,(((Mantella_viridis:2.61923,Mantella_ebenaui:2.61923)'6662':0.74397,Mantella_expectata:3.3632)'6648':3.40272,Mantella_betsileo:6.76592)'6640':2.42951)'6639':5.04115,(Mantella_madagascariensis:5.11264,(((Mantella_milotympanum:0.72849,Mantella_crocea:0.72849)'6638':0.70456,Mantella_aurantiaca:1.43305)'6637':2.04688,Mantella_pulchra:3.47993)'6681':1.63271)'6687':9.12394)'6686':4.94399,(Mantella_cowanii:3.8785,((Mantella_nigricans:1.30914,Mantella_haraldmeieri:1.30914)'6680':0.28448,Mantella_baroni:1.59362)'6679':2.28488)'6698':15.30207)'6697':0)'6705':4.80889)'6704':3.17263)'6703':13.85759,(((Spinomantis_guibei:14.89406,Spinomantis_bertini:14.89406)'6710':5.70411,Spinomantis_elegans:20.59817)'6702':20.42151,(Spinomantis_peraccae:27.01638,Spinomantis_aglavei:27.01638)'6696':14.0033)'6695':0)'6715':3.34025)'6714':7.90228)'6694':0)'6693':4.64285)'6720':12.79494,((((((((((((((((Raorchestes_ponmudi:6.91395,Raorchestes_sp._CESF1353:6.91395)'6692':10.45218,Raorchestes_sp._CESF1414:17.36613)'6678':2.58759,Raorchestes_sp._CESF123:19.95372)'6636':1.17968,(((((((Raorchestes_bombayensis:1.8745,Raorchestes_sp._CESF1274:1.8745)'6727':4.22682,Raorchestes_sp._CESF1147:6.10132)'6731':0,Raorchestes_tuberohumerus:6.10132)'6735':3.60368,Raorchestes_sp._CESF1262:9.705)'6734':0.34401,(Raorchestes_menglaensis:10.04901,Raorchestes_sp._CESF420:10.04901)'6730':0)'6726':0.10712,(Raorchestes_gryllus:6.075,Raorchestes_parvulus:6.075)'6739':4.08113)'6725':0,(Raorchestes_longchuanensis:7.58554,Raorchestes_sp._CESF418:7.58554)'6724':2.57059)'6723':10.97727)'6635':0,(((Raorchestes_signatus:4.42198,Raorchestes_sp._CESF403:4.42198)'6751':2.27698,((Raorchestes_tinniens:2.72293,Raorchestes_aff._montanus_SPV-2012:2.72293)'6750':0.9396,Raorchestes_aff._tinniens_SPV-2012:3.66253)'6749':3.03643)'6757':8.67384,((Raorchestes_charius:2.43324,Raorchestes_sp._CESF069:2.43324)'6756':7.69399,Raorchestes_griet:10.12723)'6748':5.24557)'6764':5.7606)'6763':2.72332,((Raorchestes_resplendens:22.71252,(((Raorchestes_glandulosus:21.188,(Raorchestes_beddomii:3.87164,Raorchestes_theuerkaufi:3.87164)'6762':17.31636)'6770':0.87112,((((Raorchestes_sp._CESF104:17.05383,Raorchestes_sp._CESF1190:17.05383)'6769':2.72614,Raorchestes_chotta:19.77997)'6761':0.48289,Raorchestes_akroparallagi:20.26286)'6747':0.93022,Raorchestes_jayarami:21.19308)'6775':0.86604)'6779':0,(Raorchestes_bobingeri:19.5748,(((((((Raorchestes_sp._CESF1160:3.35056,Raorchestes_sp._CESF469:3.35056)'6783':5.65314,Raorchestes_coonoorensis:9.0037)'6782':5.82812,Raorchestes_marki:14.83182)'6778':1.17411,(((Raorchestes_sp._CESF1375:3.47459,Raorchestes_sp._CESF261:3.47459)'6774':1.28622,Raorchestes_kaikatti:4.76081)'6746':4.75441,Raorchestes_sushili:9.51522)'6792':6.49071)'6795':0.36745,((Raorchestes_dubois:9.94067,Raorchestes_munnarensis:9.94067)'6791':6.43271,Raorchestes_chlorosomma:16.37338)'6789':0)'6787':0.64171,Raorchestes_anili:17.01509)'6745':1.71275,((((Raorchestes_travancoricus:10.79646,((Raorchestes_agasthyaensis:3.2684,Raorchestes_kadalarensis:3.2684)'6800':1.82533,Raorchestes_sp._CESF243:5.09373)'6808':5.70273)'6807':0.81759,Raorchestes_aff._chlorosomma_SPV-2012:11.61405)'6799':3.98181,(Raorchestes_nerostagona:7.70338,Raorchestes_aff._nerostagona_SPV-2012:7.70338)'6798':7.89248)'6744':3.01456,(((Raorchestes_johnceei:5.82354,Raorchestes_sp._CESF014:5.82354)'6634':2.17946,Raorchestes_graminirupes:8.003)'6813':6.28008,Raorchestes_crustai:14.28308)'6633':4.32734)'6816':0.11742)'6632':0.84696)'6631':2.48432)'6630':0.6534)'6629':1.03124,(((Raorchestes_chalazodes:2.66689,Raorchestes_sp._CESF1251:2.66689)'6628':1.29471,Raorchestes_ochlandrae:3.9616)'6823':9.937,(Raorchestes_manohari:2.39006,Raorchestes_uthamani:2.39006)'6627':11.50854)'6626':9.84516)'6625':0.11296)'6834':6.51193,((Raorchestes_aff._ravii_SPV-2012:3.32572,Raorchestes_chromasynchysi:3.32572)'6833':0.88775,Raorchestes_sp._CESF126:4.21347)'6832':26.15518)'6831':0,((((((((((Pseudophilautus_leucorhinus:1.39988,Pseudophilautus_wynaadensis:1.39988)'6830':4.22703,Pseudophilautus_amboli:5.62691)'6828':4.99871,Pseudophilautus_kani:10.62562)'6624':7.98988,((Pseudophilautus_limbus:18.41352,Pseudophilautus_zorro:18.41352)'6623':0,Pseudophilautus_simba:18.41352)'6847':0.20198)'6846':0.66555,((Pseudophilautus_microtympanum:12.30744,Pseudophilautus_steineri:12.30744)'6845':2.28707,(Pseudophilautus_reticulatus:6.01902,Pseudophilautus_papillosus:6.01902)'6844':8.57549)'6842':4.68654)'6622':1.92333,((((((Pseudophilautus_stuarti:7.44124,Pseudophilautus_popularis:7.44124)'6862':4.91516,Pseudophilautus_schmarda:12.3564)'6861':3.30936,Pseudophilautus_lunatus:15.66576)'6860':1.93542,(Pseudophilautus_sarasinorum:14.36478,Pseudophilautus_alto:14.36478)'6874':3.2364)'6873':1.37973,Pseudophilautus_cavirostris:18.98091)'6872':0,((Pseudophilautus_poppiae:0.56854,Pseudophilautus_femoralis:0.56854)'6885':7.14488,Pseudophilautus_mooreorum:7.71342)'6889':11.26749)'6888':2.22347)'6884':0,Pseudophilautus_folicola:21.20438)'6883':0.7594,(((Pseudophilautus_mittermeieri:3.34032,Pseudophilautus_decoris:3.34032)'6894':4.57094,Pseudophilautus_tanu:7.91126)'6882':2.26914,(((Pseudophilautus_hoffmanni:2.92345,Pseudophilautus_asankai:2.92345)'6881':5.58791,Pseudophilautus_pleurotaenia:8.51136)'6880':0,Pseudophilautus_ocularis:8.51136)'6879':1.66904)'6871':11.78338)'6870':0.07114,Philautus_sp._WHT2669:22.03492)'6869':1.59877,Philautus_sp._WHT2525:23.63369)'6902':6.73496)'6868':4.05107,(Kurixalus_appendiculatus:33.77391,(((((Kurixalus_hainanus:2.22,Kurixalus_bisacculus:2.22)'6867':3.66,Kurixalus_odontotarsus:5.88)'6859':4.84,Kurixalus_verrucosus:10.72)'6858':9.9552,Kurixalus_banaensis:20.6752)'6909':0.97357,(Kurixalus_idiootocus:7.17134,Kurixalus_eiffingeri:7.17134)'6907':14.47743)'6857':12.12514)'6856':0.64581)'6855':8.1841,((((((((Philautus_petersi:14.78137,Philautus_refugii:14.78137)'6854':0.35655,((Philautus_juliandringi:9.15,Philautus_umbra:9.15)'6853':5.98792,Philautus_mjobergi:15.13792)'6621':0)'6620':3.31927,((Philautus_acutirostris:0.74184,Philautus_surdus:0.74184)'6588':17.71535,Philautus_worcesteri:18.45719)'6566':0)'6917':1.80281,Philautus_davidlabangi:20.26)'6565':3.06102,((((Philautus_aurantium:6.40638,Philautus_acutus:6.40638)'6564':5.36908,Philautus_bunitus:11.77546)'6563':4.8375,Philautus_abditus:16.61296)'6485':6.70806,Philautus_aurifasciatus:23.32102)'6153':0)'3409':2.04135,Philautus_macroscelis:25.36237)'3403':1.31237,((Philautus_hosii:1.7,Philautus_tectus:1.7)'6931':18.83,((Philautus_ingeri:11.9,Philautus_everetti:11.9)'6929':3.02228,Philautus_sp._DNP_Java:14.92228)'6928':5.60772)'6937':6.14474)'6945':15.81347,(((Orixalus_carinensis:7.50797,Gracixalus_sp._03320Rao:7.50797)'6953':0,Orixalus_jinxiuensis:7.50797)'6952':18.57898,((Gracixalus_gracilipes:15.58993,Gracixalus_quyeti:15.58993)'6951':10.49702,Gracixalus_supercornutus:26.08695)'6950':0)'6948':16.40126)'6944':0.11561)'6961':0,Theloderma_moloch:42.60382)'6959':0.49383,Philautus_disgregus:43.09765)'6943':0.21069,(((((((((((((((((Zhangixalus_minimus:2.93566,Zhangixalus_hui:2.93566)'6942':0,Zhangixalus_dugritei:2.93566)'6941':0.99434,Zhangixalus_hungfuensis:3.93)'6940':2.89243,Zhangixalus_puerensis:6.82243)'6936':0.52024,((Zhangixalus_omeimontis:4.52167,Zhangixalus_burmanus:4.52167)'6927':0.18833,Zhangixalus_dorsoviridis:4.71)'6926':2.63267)'6970':1.8003,Zhangixalus_moltrechti:9.14297)'6969':2.02914,(Zhangixalus_arboreus:10.1,Zhangixalus_schlegelii:10.1)'6925':1.07211)'6982':0.02335,(Zhangixalus_chenfui:7.3278,Zhangixalus_nigropunctatus:7.3278)'6987':3.86766)'6985':2.3847,Zhangixalus_dennysi:13.58016)'6981':0,Zhangixalus_smaragdinus:13.58016)'6993':1.32984,Zhangixalus_feae:14.91)'6998':21.89122,((((((((Rhacophorus_reinwardtii:13.2542,Rhacophorus_lateralis:13.2542)'7001':1.65142,Rhacophorus_rhodopus:14.90562)'6997':0,Rhacophorus_bipunctatus:14.90562)'6996':0.15813,Rhacophorus_kio:15.06375)'6990':13.08299,(((Rhacophorus_sp._JL-2012a:5.62,Rhacophorus_verrucopus:5.62)'6980':11.28021,Rhacophorus_orlovi:16.90021)'7005':3.47341,Rhacophorus_annamensis:20.37362)'6979':7.77312)'7012':2.47481,(Rhacophorus_translineatus:26.54762,Rhacophorus_nigropalmatus:26.54762)'7009':4.07393)'6977':0,((Zhangixalus_dulitensis:21.12973,Rhacophorus_pardalis:21.12973)'7022':5.85897,Rhacophorus_malabaricus:26.9887)'7020':3.63285)'7028':4.30065,(((((Leptomantis_angulirostris:11.82454,Leptomantis_penanorum:11.82454)'7027':5.0981,(Leptomantis_gauni:11.52737,Leptomantis_belalongensis:11.52737)'7026':5.39527)'7033':5.55736,Rhacophorus_monticola:22.48)'7025':7.9211,Leptomantis_cyanopunctatus:30.4011)'7019':0,((Leptomantis_fasciatus:1.56142,Leptomantis_harrissoni:1.56142)'7044':8.49895,Leptomantis_rufipes:10.06037)'7043':20.34073)'7042':4.5211)'7041':1.87902)'7040':0.08839,(((((((((((Polypedates_megacephalus:3.74069,Polypedates_mutus:3.74069)'7039':0,Polypedates_leucomystax:3.74069)'7052':0.03889,Polypedates_cf._mutus_KUHE_40698:3.77958)'7038':0.82402,Polypedates_braueri:4.6036)'7036':0.8036,Polypedates_cf._mutus_CIB_2851K:5.4072)'7018':3.8821,Polypedates_macrotis:9.2893)'7017':0,Polypedates_sp._KUHE_52131:9.2893)'7016':2.7893,((Polypedates_maculatus:5.13864,Polypedates_pseudocruciger:5.13864)'6976':5.52136,Polypedates_cruciger:10.66)'7062':1.4186)'7061':0.02714,Polypedates_colletti:12.10574)'7060':11.43426,Polypedates_otilophus:23.54)'7067':3.53,(Taruga_eques:6.93,(Taruga_fastigo:6.49333,Taruga_longinasus:6.49333)'7059':0.43667)'7057':20.14)'6975':9.81961)'7081':3.17899,Ghatixalus_variabilis:40.0686)'7080':0,Feihyla_palpebralis:40.0686)'7079':0.32523,((Feihyla_vittata:33.43031,(Chiromantis_rufescens:20.08234,(((Chirixalus_nongkhorensis:7.71,Chiromantis_sp.:7.71)'7087':3.51522,Chirixalus_doriae:11.22522)'7086':8.85712,(Chiromantis_petersii:8.42904,Chiromantis_xerampelina:8.42904)'7078':11.6533)'7092':0)'7095':13.34797)'7091':5.53364,Theloderma_stellatum:38.96395)'7077':1.42988)'7105':1.53407,Feihyla_kajau:41.9279)'7104':1.38044)'7103':3.95971,((((Theloderma_corticale:6.78069,Theloderma_gordoni:6.78069)'7110':10.01893,Theloderma_leporosum:16.79962)'7102':3.84031,((Theloderma_asperum:7.36689,Theloderma_rhododiscus:7.36689)'7101':13.27304,Theloderma_bicolor:20.63993)'7116':0)'7123':8.15039,(Nyctixalus_pictus:28.79032,Nyctixalus_spinosus:28.79032)'7121':0)'7120':18.47773)'7136':4.54212,(Liuixalus_hainanus:6.67,(Liuixalus_ocellatus:4.71,Liuixalus_romeri:4.71)'7135':1.96)'7134':45.14017)'7133':3.51573,(Buergeria_japonica:34.985,((Buergeria_buergeri:21.04814,Buergeria_robusta:21.04814)'7131':9.0187,Buergeria_oxycephala:30.06684)'7119':4.91816)'7115':20.3409)'7114':14.3741)'7100':6.62375)'7145':0,((((((Occidozyga_martensii:9.14734,Occidozyga_magnapustulosa:9.14734)'7143':27.9558,Occidozyga_lima:37.10314)'7099':7.74144,Occidozyga_baluensis:44.84458)'7155':0,Occidozyga_laevis:44.84458)'7159':10.15542,(Ingerana_tenasserimensis:0.27704,Ingerana_borealis:0.27704)'7158':54.72296)'7154':11.81892,(((((((Fejervarya_cancrivora:20.65584,Fejervarya_moodiei:20.65584)'7153':1.02416,Fejervarya_vittigera:21.68)'7152':7.7207,(((((Fejervarya_limnocharis:5.4061,Fejervarya_multistriata:5.4061)'7150':1.5206,Fejervarya_sakishimensis:6.9267)'7169':11.04588,Minervarya_sahyadris:17.97258)'7168':0,(Fejervarya_iskandari:9.29171,Fejervarya_orissaensis:9.29171)'7167':8.68087)'7174':11.42812,Fejervarya_triora:29.4007)'7166':0)'7182':6.65797,((((Minervarya_agricola:16.16045,Minervarya_mysorensis:16.16045)'7179':0,Minervarya_rufescens:16.16045)'7178':1.12738,((Minervarya_greenii:6.63078,Minervarya_kirtisinghei:6.63078)'7189':9.6607,Minervarya_pierrei:16.29148)'7177':0.99635)'7165':6.35951,Minervarya_nilagirica:23.64734)'7149':12.41133)'7148':5.23555,(Sphaerotheca_breviceps:15.64527,Sphaerotheca_dobsonii:15.64527)'7098':25.64895)'7076':0,(((Euphlyctis_hexadactyla:29.36126,(Euphlyctis_ehrenbergii:29.23949,Euphlyctis_aloysii:29.23949)'7074':0.12177)'7203':0.24354,(Hoplobatrachus_occipitalis:22.30915,((Hoplobatrachus_chinensis:13.84381,Hoplobatrachus_tigerinus:13.84381)'7201':4.15619,Hoplobatrachus_crassus:18)'7199':4.30915)'7197':7.29565)'7073':7.3952,(Nannophrys_ceylonensis:15.11798,Nannophrys_marmorata:15.11798)'7214':21.88202)'7213':4.29422)'7222':19.93328,((((Quasipaa_verrucospinosa:21.29981,(((((Quasipaa_exilispinosa:9.31612,Quasipaa_spinosa:9.31612)'7225':1.88767,Quasipaa_jiulongensis:11.20379)'7221':1.17393,Quasipaa_shini:12.37772)'7219':7.28632,Quasipaa_boulengeri:19.66404)'7218':0,Quasipaa_yei:19.66404)'7212':1.63577)'7229':3.87869,(Quasipaa_fasciculispina:21.70886,Quasipaa_delacouri:21.70886)'7211':3.46964)'7210':10.8215,(Nanorana_liebigii:19.97049,((((Nanorana_parkeri:8.66045,Nanorana_pleskei:8.66045)'7209':0,Nanorana_ventripunctata:8.66045)'7236':6.55722,((((Nanorana_chayuensis:0.8526,Nanorana_arnoldi:0.8526)'7235':2.86066,Nanorana_maculosa:3.71326)'7234':3.93531,Nanorana_medogensis:7.64857)'7208':1.68471,Nanorana_conaensis:9.33328)'7247':5.88439)'7246':2.03252,((((Nanorana_aenea:9.42822,Nanorana_unculuanus:9.42822)'7245':4.42276,Nanorana_yunnanensis:13.85098)'7244':0,Nanorana_quadranus:13.85098)'7243':1.01639,Nanorana_taihangnica:14.86737)'7241':2.38282)'7207':2.7203)'7254':16.02951)'7206':25.2275,(((((((((Limnonectes_limborgi:3,Limnonectes_sp._A_FB-2006:3)'7072':1.69507,Limnonectes_hascheanus:4.69507)'7260':10.20748,Limnonectes_plicatellus:14.90255)'7258':1.98392,Limnonectes_doriae:16.88647)'7270':6.06185,Limnonectes_kohchangae:22.94832)'7269':3.59267,(Limnonectes_gyldenstolpei:15.16003,Limnonectes_dabanus:15.16003)'7268':11.38096)'7287':6.51563,Limnonectes_khasianus:33.05662)'7290':1.32492,(Limnonectes_kadarsani:23.64075,Limnonectes_microdiscus:23.64075)'7286':10.74079)'7285':0,((((((((Limnonectes_shompenorum:11.2032,Limnonectes_macrodon:11.2032)'7300':7.82582,((Limnonectes_ingeri:0.28186,Limnonectes_finchi:0.28186)'7299':10.8129,Limnonectes_malesianus:11.09476)'7298':7.93426)'7305':2.09006,Limnonectes_paramacrodon:21.11908)'7297':5.27342,(Limnonectes_poilani:3.54384,Limnonectes_blythii:3.54384)'7308':22.84866)'7296':0.33596,((Limnonectes_parvus:19.4118,Limnonectes_palavanensis:19.4118)'7311':5.72424,(Limnonectes_ibanorum:18.02353,Limnonectes_grunniens:18.02353)'7295':7.11251)'7294':1.59242)'7284':0,Limnonectes_leporinus:26.72846)'7320':4.59031,(((((Limnonectes_arathooni:13.62147,Limnonectes_microtympanum:13.62147)'7325':2.90673,(((Limnonectes_heinrichi:9.24152,Limnonectes_modestus:9.24152)'7331':0.45557,Limnonectes_magnus:9.69709)'7330':0.71233,((Limnonectes_macrocephalus:7.7263,Limnonectes_woodworthi:7.7263)'7336':0.71841,Limnonectes_visayanus:8.44471)'7341':1.96471)'7340':6.11878)'7339':1.06462,Limnonectes_acanthi:17.59282)'7335':1.74718,Limnonectes_leytensis:19.34)'7329':3.66,Limnonectes_sp._B_FB-2006:23)'7328':8.31877)'7324':2.8482,((Limnonectes_fragilis:25.0431,(((Limnonectes_bannaensis:12.47713,Limnonectes_kuhlii:12.47713)'7323':10.43351,Limnonectes_fujianensis:22.91064)'7319':2.13246,Limnonectes_asperatus:25.0431)'7348':0)'7318':2.249,Limnonectes_hikidai:27.2921)'7317':6.87487)'7352':0.21457)'7316':26.84596)'7356':0)'7355':5.59142)'7315':9.50483)'7283':1.72625,(((Nyctibatrachus_cf._major_FB-2006:22,Nyctibatrachus_sp._VUB_0006:22)'7282':18.6,((((((((((Nyctibatrachus_gavi:5.85,Nyctibatrachus_acanthodermis:5.85)'7281':7.52,Nyctibatrachus_major:13.37)'7280':1.20962,(Nyctibatrachus_sylvaticus:7.38,Nyctibatrachus_grandis:7.38)'7366':7.19962)'7372':10.06038,Nyctibatrachus_indraneili:24.64)'7377':3.78425,(((Nyctibatrachus_sanctipalustris:11,Nyctibatrachus_karnatakaensis:11)'7382':4.18,Nyctibatrachus_dattatreyaensis:15.18)'7386':1.53,(Nyctibatrachus_vrijeuni:5.43,Nyctibatrachus_shiradi:5.43)'7385':11.28)'7381':11.71425)'7380':0,Nyctibatrachus_kempholeyensis:28.42425)'7376':6.57247,Nyctibatrachus_cf._aliciae:34.99672)'7375':0,(((Nyctibatrachus_petraeus:3.48,Nyctibatrachus_jog:3.48)'7371':6.26297,Nyctibatrachus_humayuni:9.74297)'7370':5.42703,(Nyctibatrachus_sp._A_IVB-2011:7.38,Nyctibatrachus_danieli:7.38)'7395':7.79)'7394':19.82672)'7399':0.00109,Nyctibatrachus_minimus:34.99781)'7393':2.63844,(((Nyctibatrachus_deccanensis:30.21,Nyctibatrachus_minor:30.21)'7369':6.73125,Nyctibatrachus_poocha:36.94125)'7279':0,((Nyctibatrachus_sp._B_IVB-2011:11.97,Nyctibatrachus_anamallaiensis:11.97)'7408':20.05,Nyctibatrachus_beddomii:32.02)'7278':4.92125)'7277':0.695)'7413':2.96375)'7412':19.6,Lankanectes_corrugatus:60.2)'7276':17.85)'7417':0.025)'7275':4.8252)'7267':0,((((Phrynobatrachus_cricogaster:40.84139,(((Phrynobatrachus_natalensis:15.5,Phrynobatrachus_africanus:15.5)'7425':7.5,Phrynobatrachus_sp._MV-1999:23)'7430':6.83506,Phrynobatrachus_auritus:29.83506)'7429':11.00633)'7428':2.98861,Phrynobatrachus_acridoides:43.83)'7424':11.5,(((((Phrynobatrachus_leveleve:11.163,Phrynobatrachus_keniensis:11.163)'7423':1.09441,Phrynobatrachus_dispar:12.25741)'7422':11.02497,Phrynobatrachus_pintoi:23.28238)'7420':6.06476,Phrynobatrachus_calcaratus:29.34714)'7266':0.29648,Phrynobatrachus_mababiensis:29.64362)'7265':25.68638)'7438':1.91054,(((Phrynobatrachus_versicolor:36.97171,Phrynobatrachus_dendrobates:36.97171)'7264':3.29456,Phrynobatrachus_krefftii:40.26627)'7456':16.97427,Phrynobatrachus_sandersoni:57.24054)'7455':0)'7454':25.65966)'7453':0.66016,((Ptychadena_nilotica:61.24781,(((((Ptychadena_newtoni:16.37786,Ptychadena_mascareniensis:16.37786)'7452':11.60915,Ptychadena_taenioscelis:27.98701)'7451':5.60153,Ptychadena_pumilio:33.58854)'7450':4.09027,Ptychadena_chrysogaster:37.67881)'7449':1.65531,((((Ptychadena_aequiplicata:18.645,Ptychadena_bibroni:18.645)'7448':5.08872,(Ptychadena_mahnerti:11.80584,Ptychadena_porosissima:11.80584)'7467':11.92788)'7447':10.54206,Ptychadena_cooperi:34.27578)'7446':0,((((Ptychadena_tellinii:15.09,Ptychadena_anchietae:15.09)'7444':5.62066,Ptychadena_oxyrhynchus:20.71066)'7475':3.6462,Ptychadena_longirostris:24.35686)'7474':4.75271,Ptychadena_subpunctata:29.10957)'7473':5.16621)'7471':5.05834)'7443':21.91369)'7484':0,Hildebrandtia_ornata:61.24781)'7487':22.31255)'7483':0.03321)'7482':28.35643,((Melanophryne_sp._T4:90.9,((((((((((((((Hypopachus_ustus:16.71586,(Hypopachus_barberi:10.40559,Hypopachus_variolosus:10.40559)'7480':6.31027)'7442':3.67433,Hypopachus_pictiventris:20.39019)'7441':0,(((Gastrophryne_olivacea:1.47666,Gastrophryne_mazatlanensis:1.47666)'7263':5.57223,Gastrophryne_carolinensis:7.04889)'7257':6.7458,Gastrophryne_elegans:13.79469)'7071':6.5955)'7498':8.13481,(Elachistocleis_pearsei:13.4464,((Elachistocleis_surinamensis:2.84392,Elachistocleis_ovalis:2.84392)'7497':4.46282,Elachistocleis_bicolor:7.30674)'7496':6.13966)'7510':15.0786)'7508':4.10375,Dermatonotus_muelleri:32.62875)'7507':3.13125,(Arcovomer_passarellii:31.57195,(Hamptophryne_boliviana:19.88108,Hamptophryne_alios:19.88108)'7506':11.69087)'7505':4.18805)'7518':0.611,(Stereocyclops_incrassatus:12.66813,Stereocyclops_histrio:12.66813)'7516':23.70287)'7504':9.289,(Myersiella_microps:23.536,Dasypops_schirchi:23.536)'7521':22.124)'7503':7.55309,(Chiasmocleis_bassleri:53.21309,((((Chiasmocleis_hudsoni:25.46902,Chiasmocleis_shudikarensis:25.46902)'7495':8.2586,Chiasmocleis_ventrimaculata:33.72762)'7494':1.4785,Chiasmocleis_albopunctata:35.20612)'7528':15.86754,Elachistocleis_panamensis:51.07366)'7527':2.13943)'7537':0)'7536':1.47859,(Syncope_sp._63:13.97742,(Chiasmocleis_carvalhoi:7.98376,Chiasmocleis_antenori:7.98376)'7552':5.99366)'7556':40.71426)'7559':2.59832,(Ctenophryne_geayi:22.80122,(Ctenophryne_aterrima:14.8812,Ctenophryne_aequatorialis:14.8812)'7555':7.92002)'7551':34.48878)'7569':10.91475,(((((((((((Sphenophryne_schlaginhaufeni:34.61704,Sphenophryne_dentata:34.61704)'7575':0,(Choerophryne:20.065,Albericus:20.065)'7573':14.55204)'7572':4.93431,((((((((Xenorhina_bouwensi:19.0034,Xenorhina_lanthanites:19.0034)'7568':4.05166,(Xenorhina_oxycephala:9.61745,Xenorhina_varia:9.61745)'7567':13.43761)'7591':1.18902,Asterophrys_pullifer:24.24408)'7594':5.0518,(Hylophorbus_picoides:29.29588,Hylophorbus_wondiwoi:29.29588)'7590':0)'7597':1.302,((((((Xenorhina_obesa:13.6403,Xenorhina_sp._TNHC-GDC_31177:13.6403)'7589':2.35164,Mantophryne_menziesi:15.99194)'7588':6.38402,Mantophryne_lateralis:22.37596)'7587':7.94414,((Hylophorbus_tetraphonus:14.55564,Hylophorbus_sextus:14.55564)'7602':11.63066,Hylophorbus_nigrinus:26.1863)'7586':4.1338)'7612':0,(((Asterophrys_turpicola:15.38332,Asterophrys_slateri:15.38332)'7611':11.73325,Asterophrys_eurydactyla:27.11657)'7610':1.4675,Callulops:28.58407)'7608':1.73603)'7607':0.12791,((Copiula_major:29.33597,Copiula_guttata:29.33597)'7621':0.96217,((Copiula_obsti:13.25157,Copiula_pipiens:13.25157)'7620':9.30354,Copiula_derongo:22.55511)'7633':7.74303)'7632':0.14987)'7631':0.14987)'7640':2.54029,(((Sphenophryne_crassa:19.5133,Sphenophryne_rhododactyla:19.5133)'7639':10.27641,Sphenophryne_cornuta:29.78971)'7638':2.15315,Austrochaperina_palmipes:31.94286)'7630':1.19531)'7629':1.50877,(Cophixalus_sp._TNHC-GDC_31221:12.7246,Hylophorbus_rufescens:12.7246)'7628':21.92234)'7649':1.86856,(Cophixalus_cheesmanae:9.4798,Cophixalus_cryptotympanum:9.4798)'7654':27.0357)'7653':3.03585)'7652':2.46227,Gastrophrynoides_immaculatus:42.01362)'7648':0.92884,(((((Oreophryne_monticola:37.28631,Aphantophryne_pansa:37.28631)'7659':0,Cophixalus_humicola:37.28631)'7647':0.52279,Cophixalus_ornatus:37.8091)'7627':0.36708,((Oreophryne_brachypus:33.98949,Cophixalus_infacetus:33.98949)'7626':0,Cophixalus_balbus:33.98949)'7666':4.18669)'7665':2.77288,((((Cophixalus_tridactylus:28.61791,Barygenys_exsul:28.61791)'7663':5.14977,(Oreophryne_asplenicola:5.94989,Oreophryne_pseudasplenicola:5.94989)'7625':27.81779)'7619':3.19229,((Oreophryne_clamata:7.85416,Oreophryne_waira:7.85416)'7670':24.17744,Oreophryne_sibilans:32.0316)'7618':4.92837)'7606':0,((Oreophryne_atrigularis:10.85242,Oreophryne_wapoga:10.85242)'7605':23.96682,Oreophryne_unicolor:34.81924)'7585':2.14073)'7584':3.98909)'7678':1.9934)'7677':4.22745,((Sphenophryne_thomsoni:24.225,Sphenophryne_alpestris:24.225)'7676':0.64846,Barygenys_flavigularis:24.87346)'7675':22.29645)'7583':6.85025,Cophixalus_sphagnicola:54.02016)'7582':10.13084,('Kalophrynus_sp._BOLD-ACO5853':16.38644,((((('Kalophrynus_sp._BOLD-ACO5852':9.73053,Kalophrynus_interlineatus:9.73053)'7581':0,Kalophrynus_heterochirus:9.73053)'7688':1.22289,(Kalophrynus_palmatissimus:10.95342,Kalophrynus_pleurostigma:10.95342)'7686':0)'7580':2.97621,(Kalophrynus_subterrestris:1.76106,Kalophrynus_intermedius:1.76106)'7566':12.16857)'7565':0.54056,Kalophrynus_baluensis:14.47019)'7692':1.91625)'7564':47.76456)'7696':0,(((((Uperodon_taprobanicus:29.035,(((Uperodon_obscurus:16.12094,(Uperodon_montanus:14.0184,Uperodon_variegatus:14.0184)'7695':2.10254)'7563':0,Ramanella:16.12094)'7705':6.27254,Uperodon_systoma:22.39348)'7704':6.64152)'7702':5.93749,((((((((Kaloula_walteri:6.81929,Kaloula_rigida:6.81929)'7701':6.07235,(Kaloula_sp._NE_Mindanao:2.42277,Kaloula_sp._Leyte-Samar:2.42277)'7700':10.46887)'7562':0,Kaloula_conjuncta:12.89164)'7550':0.09804,Kaloula_picta:12.98968)'7715':3.818,(((Kaloula_sp._East_Luzon:5.63775,Kaloula_kokacii:5.63775)'7714':2.37345,Kaloula_kalingensis:8.0112)'7712':4.24374,Kaloula_sp._Panay:12.25494)'7722':4.55274)'7721':3.60246,(((Kaloula_latidisca:4.85203,Kaloula_baleata:4.85203)'7720':9.98612,Kaloula_indochinensis:14.83815)'7728':2.63149,Kaloula_mediolineata:17.46964)'7727':2.9405)'7719':1.96278,Kaloula_pulchra:22.37292)'7711':4.9098,Kaloula_borealis:27.28272)'7549':7.68977)'7548':0,((Metaphrynella_sundana:15.40739,Metaphrynella_pollicaris:15.40739)'7547':11.40041,Phrynella_pulchra:26.8078)'7736':8.16469)'7734':20.16166,((((Glyphoglossus_minutus:20.98,Glyphoglossus_molossus:20.98)'7544':21.85095,(((Nanohyla_petrigena:13.96094,Nanohyla_perparva:13.96094)'7543':9.32339,(Nanohyla_annectens:16.2703,Nanohyla_marmorata:16.2703)'7542':7.01403)'7748':14.29807,(((((((Microhyla_mukhlesuri:4.8622,Microhyla_fissipes:4.8622)'7747':3.5355,Microhyla_mymensinghensis:8.3977)'7541':3.5355,(Microhyla_mixtura:7.83495,Microhyla_okinavensis:7.83495)'7535':4.09825)'7534':14.30192,(((Microhyla_nilphamariensis:11.8548,Microhyla_ornata:11.8548)'7533':4.9236,Microhyla_rubra:16.7784)'7532':8.23185,Microhyla_palmipes:25.01025)'7526':1.22487)'7755':0,(((Microhyla_mantheyi:10.1453,Microhyla_achatina:10.1453)'7525':3.5158,Microhyla_malang:13.6611)'7493':4.7399,(Microhyla_borneensis:9.02413,Microhyla_heymonsi:9.02413)'7758':9.37687)'7492':7.83412)'7070':3.50584,Microhyla_pulchra:29.74096)'7767':0,(Microhyla_superciliaris:29.51674,Microhyla_butleri:29.51674)'7766':0.22422)'7771':7.84144)'7765':5.24855)'7786':4.16602,Chaperina_fusca:46.99697)'7797':0,(Micryletta_inornata:11.34039,Micryletta_steinegeri:11.34039)'7796':35.65658)'7795':8.13718)'7794':5.42685,(Dyscophus_insularis:20.77065,(Dyscophus_antongilii:0.47415,Dyscophus_guineti:0.47415)'7804':20.2965)'7803':39.79035)'7793':3.59)'7792':3.48563,(((Scaphiophryne_brevis:23.42296,(((Scaphiophryne_calcarata:9.55707,Scaphiophryne_gottlebei:9.55707)'7813':1.17352,Scaphiophryne_spinosa:10.73059)'7812':4.94972,(((Scaphiophryne_menabensis:1.00336,Scaphiophryne_madagascariensis:1.00336)'7811':3.96078,Scaphiophryne_boribory:4.96414)'7810':2.20777,Scaphiophryne_marmorata:7.17191)'7809':8.5084)'7791':7.74265)'7824':27.28634,(Paradoxophyla_tiarano:27.38008,Paradoxophyla_palmata:27.38008)'7823':23.32922)'7822':11.34035,((((Anodonthyla_hutchisoni:16.59201,Anodonthyla_boulengerii:16.59201)'7821':6.35141,(Anodonthyla_nigrigularis:5.77942,Anodonthyla_moramora:5.77942)'7831':17.164)'7830':2.35057,(Anodonthyla_rouxae:25.29399,Anodonthyla_montana:25.29399)'7820':0)'7790':10.17119,((((((((Plethodontohyla_notosticta:19.055,Plethodontohyla_guentheri:19.055)'7789':3.13968,Plethodontohyla_fonetana:22.19468)'7785':2.97578,Plethodontohyla_mihanika:25.17046)'7836':0,(Cophyla_phyllodactyla:10.28176,Cophyla_berara:10.28176)'7784':14.8887)'7839':5.12318,(((((Rhombophryne_laevipes:15.11272,Plethodontohyla_alluaudi:15.11272)'7783':1.83884,Rhombophryne_testudo:16.95156)'7842':5.6014,Rhombophryne_minuta:22.55296)'7782':6.79443,Rhombophryne_coudreaui:29.34739)'7781':0.25043,((Rhombophryne_coronata:14.94958,Rhombophryne_serratopalpebrosa:14.94958)'7847':14.64824,Anilany_helenae:29.59782)'7852':0)'7855':0.69582)'7851':1.0017,(Stumpffia_tridactyla:26.99092,(((Stumpffia_gimmeli:14.23456,Stumpffia_psologlossa:14.23456)'7850':0.08346,Stumpffia_pygmaea:14.31802)'7846':8.44198,((Stumpffia_roseifemoralis:15.754,Stumpffia_grandis:15.754)'7780':1.27276,Stumpffia_tetradactyla:17.02676)'7861':5.73324)'7860':4.23092)'7859':4.30442)'7779':0.9334,(((((Platypelis_tetra:22.40705,Platypelis_tuberifera:22.40705)'7866':0,(Platypelis_pollicaris:15.69347,Platypelis_barbouri:15.69347)'7778':6.71358)'7872':1.16009,Platypelis_milloti:23.56714)'7871':1.95822,Platypelis_mavomavo:25.52536)'7869':4.4639,Platypelis_grandis:29.98926)'7777':2.23948)'7878':0.38064,(((Plethodontohyla_tuberata:10.34708,Plethodontohyla_bipunctata:10.34708)'7877':11.6918,(Plethodontohyla_ocellata:9.79954,Plethodontohyla_brevipes:9.79954)'7876':12.23934)'7776':3.94904,Plethodontohyla_inguinalis:25.98792)'7886':6.62146)'7889':2.8558)'7885':26.58447)'7884':5.58698)'7895':0,((((Otophryne_steyermarki:28.7834,(Otophryne_robusta:8.60899,Otophryne_pyburni:8.60899)'7893':20.17441)'7883':22.3471,(Synapturanus_mirandaribeiroi:28.7953,Synapturanus_salseri:28.7953)'7775':22.3352)'7901':8.81187,Adelastes_hylonomos:59.94237)'7904':0,Melanobatrachus_indicus:59.94237)'7900':7.69426)'7899':0.56812)'7898':2.20905,(Hoplophryne_rogersi:18.05,Hoplophryne_uluguruensis:18.05)'7774':52.3638)'7764':7.8862,(Phrynomantis_annectens:42.041,(Phrynomantis_microps:2.07,Phrynomantis_bifasciatus:2.07)'7911':39.971)'7763':36.259)'7762':12.6)'7926':12.6,((((((((((((Cardioglossa_alsco:1.49354,Cardioglossa_pulchra:1.49354)'7924':1.55317,Cardioglossa_venusta:3.04671)'7922':7.91427,Cardioglossa_oreas:10.96098)'7921':0.599,(((((Cardioglossa_congolia:1.40788,Cardioglossa_gratiosa:1.40788)'7938':0.60892,Cardioglossa_nigromaculata:2.0168)'7936':0.52362,Cardioglossa_annulata:2.54042)'7934':2.39175,Cardioglossa_escalerae:4.93217)'7933':1.15018,Cardioglossa_trifasciata:6.08235)'7942':5.47763)'7932':0,(Cardioglossa_occidentalis:10.49103,Cardioglossa_leucomystax:10.49103)'7931':1.06895)'7946':0.9963,Cardioglossa_cyaneospila:12.55628)'7930':5.53029,Cardioglossa_elegans:18.08657)'7920':6.93796,((Cardioglossa_schioetzi:12.75392,Cardioglossa_melanogaster:12.75392)'7949':8.74347,Cardioglossa_gracilis:21.49739)'7919':3.52714)'7952':4.75031,((((((Arthroleptis_sylvaticus:21.31126,Arthroleptis_aureoli:21.31126)'7918':0,Arthroleptis_taeniatus:21.31126)'7917':2.00897,((Arthroleptis_wahlbergii:21.16438,Arthroleptis_francei:21.16438)'7963':2.15585,((((((((Arthroleptis_palava:7.50397,Arthroleptis_variabilis:7.50397)'7966':2.11415,Arthroleptis_perreti:9.61812)'7962':1.2845,Arthroleptis_krokosua:10.90262)'7969':3.66464,Arthroleptis_adolfifriederici:14.56726)'7961':0,(((Arthroleptis_bioko:2.91457,Arthroleptis_poecilonotus:2.91457)'7973':1.14732,Arthroleptis_brevipes:4.06189)'7978':2.58573,Arthroleptis_adelphus:6.64762)'7981':7.91964)'7977':3.14022,Arthroleptis_tanneri:17.70748)'7984':2.52554,Arthroleptis_stenodactylus:20.23302)'7976':0,((Arthroleptis_nikeae:14.47869,Arthroleptis_affinis:14.47869)'7972':3.88242,Arthroleptis_reichei:18.36111)'7960':1.87191)'7991':3.08721)'7994':0)'7990':1.50363,Arthroleptis_fichika:24.82386)'7989':2.27356,(Arthroleptis_nimbaensis:5.17699,Arthroleptis_crusculum:5.17699)'8005':21.92043)'8003':0,((Arthroleptis_xenodactyloides:17.84763,Arthroleptis_schubotzi:17.84763)'8002':6.74789,Arthroleptis_xenodactylus:24.59552)'8012':2.5019)'8011':2.67742)'8018':30.56524,((((((((Astylosternus_batesi:4.86192,Astylosternus_schioetzi:4.86192)'8017':5.58866,Astylosternus_diadematus:10.45058)'8016':14.88366,Astylosternus_robustus:25.33424)'8010':0,(Astylosternus_occidentalis:6.70375,Astylosternus_laticephalus:6.70375)'8029':18.63049)'8028':9.16242,Scotobleps_gabonicus:34.49666)'8027':4.44649,Nyctibates_corrugatus:38.94315)'8026':20.72338,((((Leptodactylodon_perreti:3.7106,Leptodactylodon_axillaris:3.7106)'8037':5.20527,Leptodactylodon_erythrogaster:8.91587)'8036':3.59716,Leptodactylodon_mertensi:12.51303)'8035':11.576,(((((Leptodactylodon_ventrimarmoratus:7.13713,Leptodactylodon_ovatus:7.13713)'8025':2.30639,Leptodactylodon_boulengeri:9.44352)'8009':2.68193,Leptodactylodon_ornatus:12.12545)'8001':1.24653,Leptodactylodon_bueanus:13.37198)'8000':4.93756,(Leptodactylodon_polyacanthus:4.08864,Leptodactylodon_bicolor:4.08864)'8046':14.2209)'8045':5.77949)'8044':35.5775)'8043':0,(((((((Leptopelis_viridis:6.51279,Leptopelis_aubryi:6.51279)'7999':2.20175,Leptopelis_spiritusnoctis:8.71454)'7998':4.1321,Leptopelis_ocellatus:12.84664)'7988':14.4567,(((((((((((Leptopelis_anebos:3.82128,Leptopelis_karissimbensis:3.82128)'7987':2.11194,Leptopelis_fiziensis:5.93322)'7959':3.8263,Leptopelis_boulengeri:9.75952)'8055':4.97134,(Leptopelis_aubryioides:8.59415,Leptopelis_vermiculatus:8.59415)'8059':6.13671)'8064':0,((Leptopelis_bocagii:3.1727,Leptopelis_concolor:3.1727)'8063':0.28025,Leptopelis_nordequatorialis:3.45295)'8062':11.27791)'8054':1.38264,((((Leptopelis_sp._2_FP-2014:5.89575,Leptopelis_cf._kivuensis_1_FP-2014:5.89575)'7958':2.06432,Leptopelis_sp._FP-2013:7.96007)'8069':1.85653,(Leptopelis_sp._1_FP-2014:5.57821,Leptopelis_kivuensis:5.57821)'7957':4.23839)'7956':1.96086,Leptopelis_palmatus:11.77746)'7916':4.33604)'7915':0.47039,Leptopelis_modestus:16.58389)'7761':0.02258,((Leptopelis_notatus:7.11881,Leptopelis_brevirostris:7.11881)'6923':5.88638,Leptopelis_calcaratus:13.00519)'8074':3.60128)'6922':6.31544,Leptopelis_parkeri:22.92191)'3402':0,Leptopelis_parbocagii:22.92191)'8077':1.29786,Leptopelis_natalensis:24.21977)'609':3.08357)'8086':4.31952,((((Leptopelis_susanae:4.48139,Leptopelis_gramineus:4.48139)'8085':2.47305,Leptopelis_vannutellii:6.95444)'8090':1.21163,Leptopelis_yaldeni:8.16607)'8084':8.02607,Leptopelis_argenteus:16.19214)'8082':15.43072)'8081':4.9295,Leptopelis_rufus:36.55236)'8097':3.01664,(Leptopelis_macrotis:7.84613,Leptopelis_millsoni:7.84613)'8095':31.72287)'8102':20.09753)'8100':0.67355)'8094':16.65992,((((((((Hyperolius_lupiroensis:2.41578,Hyperolius_parkeri:2.41578)'8080':27.14626,((((((((Hyperolius_viridiflavus:5.35569,Hyperolius_glandicolor:5.35569)'8':1.84181,Hyperolius_spatzi:7.1975)'8110':0.54114,(Hyperolius_goetzei:2.95702,Hyperolius_mariae:2.95702)'8109':4.78162)'8114':8.39207,(((((Hyperolius_phantasticus:10.329,((Hyperolius_parallelus_parallelus:6.479,(Hyperolius_tuberculatus:4.67564,Hyperolius_dintelmanni:4.67564)'8133':1.80336)'8132':3.09858,Hyperolius_lamottei:9.57758)'8131':0.75142)'8143':2.7234,(Hyperolius_steindachneri:3.59151,Hyperolius_pardalis:3.59151)'8142':9.46089)'8130':0,Hyperolius_bocagei:13.0524)'8151':1.51212,(Hyperolius_fusciventris:14.03777,Hyperolius_guttulatus:14.03777)'8157':0.52675)'8162':1.0406,Hyperolius_pseudargus:15.60512)'8161':0.52559)'8160':1.81148,Hyperolius_argus:17.94219)'8156':9.41382,(((((((((Hyperolius_castaneus:8.37598,Hyperolius_frontalis:8.37598)'8155':1.99813,Hyperolius_cystocandicans:10.37411)'8169':0.56026,Hyperolius_lateralis:10.93437)'8150':0,Hyperolius_jackie:10.93437)'8149':3.44933,((((Hyperolius_camerunensis:4.36936,Hyperolius_riggenbachi:4.36936)'8148':3.0778,Hyperolius_ocellatus:7.44716)'8147':0,Hyperolius_bolifambae:7.44716)'8129':0.24699,(Hyperolius_endjami:4.01487,Hyperolius_mosaicus:4.01487)'8180':3.67928)'8179':6.68955)'8178':12.69577,(((Hyperolius_raymondi:6.70488,Hyperolius_cinereus:6.70488)'8187':3.45905,Hyperolius_platyceps:10.16393)'8190':4.58517,((Hyperolius_kuligae:5.74026,Hyperolius_ademetzi:5.74026)'8186':4.05341,Hyperolius_langi:9.79367)'8185':4.95543)'8177':12.33037)'8176':0.00065,((((((((Hyperolius_occidentalis:2.60538,Hyperolius_chlorosteus:2.60538)'8128':5.10219,Hyperolius_torrentis:7.70757)'8127':0,((Hyperolius_picturatus:3.16411,Hyperolius_baumanni:3.16411)'8197':1.11434,Hyperolius_sylvaticus:4.27845)'8200':3.42912)'8196':6.61405,((Hyperolius_bobirensis:5.67912,Hyperolius_zonatus:5.67912)'8126':1.66378,Hyperolius_concolor:7.3429)'8125':6.97872)'8124':0.83596,((((Hyperolius_pictus:5.39339,Hyperolius_substriatus:5.39339)'8220':1.66517,(Hyperolius_rubrovermiculatus:2.71809,Hyperolius_mitchelli:2.71809)'8219':4.34047)'8218':0.82934,Hyperolius_montanus:7.8879)'8217':3.78837,Hyperolius_puncticulatus:11.67627)'8215':3.48131)'8213':0,((Hyperolius_balfouri:9.21674,Hyperolius_quinquevittatus:9.21674)'8229':2.0564,(((Hyperolius_thomensis:1.46217,Hyperolius_molleri:1.46217)'8228':4.28923,Hyperolius_cinnamomeoventris:5.7514)'8227':1.3831,Hyperolius_veithi:7.1345)'8226':4.13864)'8212':3.88444)'8238':0.67502,((((Hyperolius_davenporti:1.39,Hyperolius_burgessi:1.39)'8237':1.93653,Hyperolius_spinigularis:3.32653)'8235':0.61347,Hyperolius_tanneri:3.94)'8211':1.58544,(Hyperolius_ukwiva:4.58,Hyperolius_minutissimus:4.58)'8210':0.94544)'8208':10.30716)'8206':1.27255,Hyperolius_koehleri:17.10515)'8249':9.97497)'8258':0,Hyperolius_tuberilinguis:27.08012)'8257':0.00324,Hyperolius_kivuensis:27.08336)'8256':0.27265)'8255':0.56085,((((((((((Hyperolius_poweri:5.21558,Hyperolius_igbettensis:5.21558)'8268':1.40331,(Hyperolius_jacobseni:2.78718,Hyperolius_adspersus:2.78718)'8272':3.83171)'8271':0.7607,(Hyperolius_howelli:1.24456,Hyperolius_microps:1.24456)'8267':6.13503)'8266':0.20965,Hyperolius_friedemanni:7.58924)'8265':0.95874,Hyperolius_rwandae:8.54798)'8264':0.7525,Hyperolius_dartevellei:9.30048)'8254':1.85128,Hyperolius_nasutus:11.15176)'8253':0.95577,(Hyperolius_inyangae:8.3997,Hyperolius_benguellensis:8.3997)'8252':3.70783)'8248':3.04662,(Hyperolius_viridis:12.0555,Hyperolius_pusillus:12.0555)'8247':3.09865)'8246':12.06765,Hyperolius_semidiscus:27.2218)'8287':0.69506)'8292':0.61605,Hyperolius_horstockii:28.53291)'8291':1.02913)'8298':1.83322,Hyperolius_obstetricans:31.39526)'8290':5.66797,(Morerella_cyanophthalma:37.06323,Opisthothylax_immaculatus:37.06323)'8286':0)'8285':0.31821,(((((Afrixalus_laevis:7.238,Afrixalus_lacteus:7.238)'8245':11.60763,Afrixalus_fornasini:18.84563)'8244':0,(((Afrixalus_dorsalis:7.33024,((Afrixalus_quadrivittatus:6.61178,Afrixalus_fulvovittatus:6.61178)'8308':0.71846,(Afrixalus_nigeriensis:7.02634,Afrixalus_vittiger:7.02634)'8307':0.3039)'8306':0)'8305':0.7799,Afrixalus_paradorsalis:8.11014)'8304':5.46414,((Afrixalus_osorioi:3.12334,Afrixalus_wittei:3.12334)'8303':2.97751,Afrixalus_equatorialis:6.10085)'8243':7.47343)'8205':5.27135)'8123':1.68891,((((Afrixalus_sylvaticus:6.82868,Afrixalus_brachycnemis:6.82868)'8121':0.8287,Afrixalus_delicatus:7.65738)'8105':4.2817,(Afrixalus_knysnae:2.93735,Afrixalus_spinifrons:2.93735)'7':9.00173)'8331':2.21399,(((Afrixalus_morerei:9.88145,Afrixalus_lacustris:9.88145)'8330':0.71781,Afrixalus_weidholzi:10.59926)'8329':2.29846,Afrixalus_vibekensis:12.89772)'8328':1.25535)'8327':6.38147)'8326':5.64255,((Tachycnemis_seychellensis:17.08363,(((Heterixalus_alboguttatus:4.32688,Heterixalus_boettgeri:4.32688)'8342':2.14865,Heterixalus_madagascariensis:6.47553)'8345':10.6081,(((Heterixalus_rutenbergi:10.24659,((Heterixalus_carbonei:4.80414,Heterixalus_betsileo:4.80414)'8341':3.4191,((Heterixalus_variabilis:1.15284,Heterixalus_tricolor:1.15284)'8340':2.10267,Heterixalus_andrakata:3.25551)'8352':4.96773)'8351':2.02335)'8350':0.91057,Heterixalus_luteostriatus:11.15716)'8359':0,Heterixalus_punctatus:11.15716)'8358':5.92647)'8363':0)'8357':5.21242,Afrixalus_enseticola:22.29605)'8349':3.88104)'8339':11.20435)'8325':7.5749,(Acanthixalus_spinosus:1.50462,Acanthixalus_sonjae:1.50462)'8323':43.45172)'8321':6.84366,((((Kassina_kuvangensis:17.93072,((((Kassina_cochranae:7.58894,Kassina_arboricola:7.58894)'8372':0,(Kassina_decorata:1.76272,Kassina_maculosa:1.76272)'8378':5.82622)'8377':7.6551,Kassina_senegalensis:15.24404)'8371':0,(((Kassina_schioetzi:4.97959,Kassina_cassinoides:4.97959)'8369':3.26738,Kassina_lamottei:8.24697)'8367':0.894,Kassina_fusca:9.14097)'8393':6.10307)'8392':2.68668)'8391':2.52156,(Hylambates_maculatus:11.84324,((Hylambates_keithae:6.45634,Hylambates_verrucosus:6.45634)'8390':5.3869,(Hylambates_boulengeri:5.61348,Hylambates_leonardi:5.61348)'8403':6.22976)'8402':0)'8401':8.60904)'8414':4.65254,(Paracassina_kounhiensis:12.38342,Paracassina_obscura:12.38342)'8418':12.7214)'8417':3.03315,Semnodactylus_wealii:28.13797)'8413':23.66203)'8422':4.20098,Cryptothylax_greshoffii:56.00098)'8412':20.99902)'8411':16.56303,((Hemisus_marmoratus:32.4,Hemisus_guineensis:32.4)'8410':39.7,((((((((Probreviceps_sp._MTSN_8507:0.64403,Probreviceps_sp._MTSN_8510:0.64403)'8409':10.63611,(((Probreviceps_cf._rungwensis_MTSN_5364:3.00751,Probreviceps_macrodactylus:3.00751)'8432':1.57102,(((Probreviceps_sp._KMH_26640:0.27309,Probreviceps_sp._KMH_26256:0.27309)'8408':0.94439,Probreviceps_rungwensis:1.21748)'8400':3.36105,((Probreviceps_cf._Kigogo_T1712:0.69512,Probreviceps_sp._MTSN_8879:0.69512)'8399':0.42867,Probreviceps_sp._KMH_25847:1.12379)'8389':3.45474)'8438':0)'8436':6.70161,((((((Probreviceps_sp._MTSN_35992:0.11686,Probreviceps_sp._MTSN_35990:0.11686)'8388':0.28169,Probreviceps_sp._KMH_35990:0.39855)'8442':2.39752,Probreviceps_sp._MW_6966:2.79607)'8441':1.6011,Probreviceps_sp._MTSN_9094:4.39717)'8387':2.06789,Probreviceps_durirostris:6.46506)'8446':4.81113,((Probreviceps_cf._durirostris_MTSN_9474:0.65009,Probreviceps_sp._MTSN_8903:0.65009)'8386':0.28202,Probreviceps_sp._MTSN_8108:0.93211)'8458':10.34408)'8457':0.00395)'8456':0)'8466':0.64294,((Probreviceps_sp._LC010:4.4916,Probreviceps_loveridgei:4.4916)'8469':0.88493,(Probreviceps_sp._MW_7233:0.66605,Probreviceps_sp._MTSN_8236:0.66605)'8465':4.71048)'8472':6.54655)'8464':1.76692,Probreviceps_uluguruensis:13.69)'8463':15.40583,((Callulina_shengena:13.48594,Callulina_laphami:13.48594)'8455':5.81056,((((((Callulina_sp._KMH_26963:1.67258,Callulina_sp._KMH_22478:1.67258)'8478':1.08332,(((((Callulina_sp._MW_7266:0.09199,Callulina_sp._MW_7161:0.09199)'8476':0.42188,Callulina_sp._MW_3830:0.51387)'8454':0.1567,Callulina_sp._MTSN_8242:0.67057)'8452':0.26654,Callulina_sp._MW_3050:0.93711)'8482':0.71523,Callulina_sp._KMH_21555:1.65234)'8481':1.10356)'8451':5.30893,(Callulina_sp._MTSN_8205:0.37368,Callulina_kanga:0.37368)'8450':7.69115)'8491':3.06054,((Callulina_sp._MTSN_8133:0.36827,Callulina_sp._MTSN_8130:0.36827)'8489':6.45445,(Callulina_sp._MW_6952:0.10844,Callulina_sp._MTSN_8140:0.10844)'8487':6.71428)'8449':4.30265)'8385':1.58635,((((Callulina_kisiwamsitu:0.86777,Callulina_sp._MW_3215:0.86777)'8384':1.59575,Callulina_kreffti:2.46352)'8382':3.33958,Callulina_stanleyi:5.8031)'8366':4.44636,Callulina_sp._SPL-2009b:10.24946)'8320':2.46226)'8501':6.39837,Callulina_dawida:19.11009)'8499':0.18641)'8497':9.79933)'8507':0,Spelaeophryne_methneri:29.09583)'8510':18.68528,Balebreviceps_hillmani:47.78111)'8506':0,(((Breviceps_adspersus:9.90973,Breviceps_mossambicus:9.90973)'8516':3.87796,Breviceps_fichus:13.78769)'8519':10.67635,(((((Breviceps_namaquensis:6.28874,Breviceps_branchi:6.28874)'8515':3.7225,Breviceps_macrops:10.01124)'8513':4.60873,Breviceps_gibbosus:14.61997)'8505':3.95317,Breviceps_fuscus:18.57314)'8524':0,Breviceps_montanus:18.57314)'8522':5.8909)'8504':23.31707)'8496':24.31889)'8495':21.46303)'8319':9.93697)'8535':8.45)'8534':21.8,(((Sooglossus_thomasseti:15.3242,Sooglossus_sechellensis:15.3242)'8532':10.82232,(Sechellophryne_gardineri:17.5927,Sechellophryne_pipilodryas:17.5927)'8544':8.55382)'8543':58.42879,Nasikabatrachus_sahyadrensis:84.57531)'8542':49.17469)'8551':15.34458)'8550':0,((Heleophryne_purcelli:6.12777,Heleophryne_regis:6.12777)'8549':29.38223,Hadromophryne_natalensis:35.51)'8541':113.58458)'8539':42.62842)'8531':10.60508,(((((Pipa_aspera:2.51973,Pipa_arrabali:2.51973)'8529':10.05575,Pipa_carvalhoi:12.57548)'8565':52.94082,((Pipa_snethlageae:4.78871,Pipa_pipa:4.78871)'8568':22.872,(Pipa_myersi:2.10083,Pipa_parva:2.10083)'8564':25.55988)'8562':37.85559)'8583':58.03596,((Hymenochirus_boettgeri:69.78171,Pseudhymenochirus_merlini:69.78171)'8588':38.29087,((((Xenopus_fischbergi:13.30535,Xenopus_borealis:13.30535)'8587':5.40329,Xenopus_muelleri:18.70864)'8593':20.70012,((((((((Xenopus_poweri:3.64652,Xenopus_victorianus:3.64652)'8596':1.59677,Xenopus_petersii:5.24329)'8592':5.80865,Xenopus_laevis:11.05194)'8586':3.24806,Xenopus_gilli:14.3)'8582':3.46012,(Xenopus_lenduensis:6.34646,Xenopus_vestitus:6.34646)'8612':11.41366)'8611':2.22748,((((((Xenopus_allofraseri:6.32312,Xenopus_pygmaeus:6.32312)'8610':1.05567,Xenopus_fraseri:7.37879)'8609':1.21037,Xenopus_andrei:8.58916)'8608':0.96411,(Xenopus_itombwensis:7.14421,Xenopus_wittei:7.14421)'8607':2.40906)'8622':0.80319,((((Xenopus_eysoole:0.82322,Xenopus_longipes:0.82322)'8621':2.53877,Xenopus_amieti:3.36199)'8620':1.43801,Xenopus_boumbaensis:4.8)'8606':1.2,(Xenopus_kobeli:2.20366,Xenopus_ruwenzoriensis:2.20366)'8632':3.79634)'8631':4.35646)'8640':1.55974,Xenopus_parafraseri:11.9162)'8639':8.0714)'8638':4.83821,Xenopus_largeni:24.82581)'8637':6.83177,Xenopus_clivii:31.65758)'8664':7.75118)'8663':18.81114,(Xenopus_sp._KR-2004:30.05,(Xenopus_calcaratus:18.89699,((Xenopus_mellotropicalis:6.88925,Xenopus_epitropicalis:6.88925)'8662':10.71075,Xenopus_tropicalis:17.6)'8671':1.29699)'8675':11.15301)'8674':28.1699)'8670':49.85268)'8669':15.47968)'8661':43.13989,Rhinophrynus_dorsalis:166.69215)'8683':35.63593)'8682':7.37192,((((Bombina_orientalis:19.71639,(((Bombina_fortinuptialis:2.04764,Bombina_microdeladigitora:2.04764)'8660':0.22458,Bombina_lichuanensis:2.27222)'8659':2.86134,Bombina_maxima:5.13356)'8658':14.58283)'8657':5.94656,Bombina_bombina:25.66295)'8692':30.24011,(Barbourula_kalimantanensis:28.03636,Barbourula_busuangensis:28.03636)'8656':27.8667)'8695':106.45349,((Discoglossus_montalentii:16.86155,((Discoglossus_sardus:8.12051,Discoglossus_pictus:8.12051)'8655':3.94949,Discoglossus_scovazzi:12.07)'8717':4.79155)'8716':119.54659,(Alytes_cisternasii:45.5352,(((Alytes_dickhilleni:6.7263,Alytes_muletensis:6.7263)'8712':2.65427,Alytes_maurus:9.38057)'8711':0,Alytes_obstetricans:9.38057)'8710':36.15463)'8709':90.87294)'8724':25.94841)'8708':47.34345)'8707':9.63504)'8731':72.08172)'8730':28.25624);
