# Supplementary material for: From lowlands to highlands: how elevation and habitat complexity drive anuran multidimensional diversity?
Source: PeerJ. 2025 Oct 8;13:e19561. doi: 10.7717/peerj.19561 (PMC12514998; doi:10.7717/peerj.19561)
Supplement: Supplemental Information 2 — The R code used to perform the alpha and beta multidimensional diversity analyses, as well as the datasets used in this work. [file peerj-13-19561-s002.zip › R_code/Readme.txt]

The most up-to-date versions of this code are available at:
https://gitlab.com/data-availability-ms/scaling-the-heights-sierra-bonita

These data and the accompanying code are associated with the article:

From lowlands to highlands: How elevation and habitat complexity drive anuran multidimensional diversity? (2025). 
PeerJ. https://doi.org/10.7717/peerj.19561

Corresponding author: Iuri Ribeiro Dias (iurirdias@hotmail.com)

If you use these data or code, please cite the publication.

If you encounter issues, errors, or require assistance with the code, you may contact the co-author responsible for maintaining the repository: mario.herreralopera@gmail.com

This code is distributed under the GNU Affero General Public License, Version 3. You are welcome to use, modify, and share it in accordance with the license terms.
