# Supplementary material for: From lowlands to highlands: how elevation and habitat complexity drive anuran multidimensional diversity?
Source: PeerJ. 2025 Oct 8;13:e19561. doi: 10.7717/peerj.19561 (PMC12514998; doi:10.7717/peerj.19561)
Supplement: Supplemental Information 2 — The R code used to perform the alpha and beta multidimensional diversity analyses, as well as the datasets used in this work. [file peerj-13-19561-s002.zip › R_code/Re_analisis.Rproj]

Version: 1.0
ProjectId: 89bf6dc3-44bf-4067-99ae-9931d1276d25

RestoreWorkspace: Default
SaveWorkspace: Default
AlwaysSaveHistory: Default

EnableCodeIndexing: Yes
UseSpacesForTab: Yes
NumSpacesForTab: 2
Encoding: UTF-8

RnwWeave: Sweave
LaTeX: pdfLaTeX
