# Supplementary material for: From lowlands to highlands: how elevation and habitat complexity drive anuran multidimensional diversity?
Source: PeerJ. 2025 Oct 8;13:e19561. doi: 10.7717/peerj.19561 (PMC12514998; doi:10.7717/peerj.19561)
Supplement: Supplemental Information 2 — The R code used to perform the alpha and beta multidimensional diversity analyses, as well as the datasets used in this work. [file peerj-13-19561-s002.zip › R_code/scripts/01_alpha_measures.R]

#### 01. Alpha diversity calculations: This script calculates taxonomic and phylogenetic alpha diversity values. ####

## Ilhéus - BA, 01.25 

### Load packages ####

library(dplyr)
library(iNEXT.3D)
library(stringr)
library(tibble)
library(AmphiNom)
library(ape)
library(phytools)
library(V.PhyloMaker)
library(treeio)
library(FD)

## Note: Amphinom, V.PhyloMaker and treeio, are not available on CRAN, maybe you should try to install them using "devtools" and "BiocManager" packages:

# devtools::install_github("hcliedtke/AmphiNom", build_vignettes = FALSE)
# devtools::install_github("jinyizju/V.PhyloMaker")
# BiocManager::install("treeio")

### Load data ####

raw.data <- read.csv("./data/ab_anuales.csv", header = T, row.names = 1)

tree.amp <- read.tree("./data/amphibia_species.nwk")

load(file = "./data/asw_taxonomy.rda") ## Frost, 2025 taxonomy

traits <- read.csv("./data/traits.csv", row.names = 1)

### Data format to analyses ####

format.data <- raw.data %>%
  rownames_to_column("original_rownames") %>%
  mutate(original_rownames = str_to_sentence(str_replace_all(str_replace_all(original_rownames, 
                                                                          "-", ""), " ", "_"))) %>% 
  mutate(original_rownames = str_replace_all(original_rownames, "__", "_")) %>%
  column_to_rownames("original_rownames") 

species <- data.frame(species = rownames(format.data))

### Taxonomic update ####

synon <- asw_sync(query = species$species, return.no.matches = T, interactive = T) 

## Review not matches 

synon %>% filter(status == "name_not_found")

## correct misspelled species

species <- species %>% mutate(species = case_when(species == "Bahius_bilineata" ~ "Bahius_bilineatus",
                                       species == "Scinax_euridice" ~ "Scinax_eurydice",
                                       species == "Trachycephalus_mesopheus" ~ "Trachycephalus_mesophaeus",
                                       species == "Phyllodytes_cf._kautskyi" ~ "Phyllodytes_maculosus",
                                       TRUE ~ species))
## get synonims

synon <- asw_sync(query = species$species, return.no.matches = T, interactive = T) 

## Replace synonims

rownames(format.data) <- synon$ASW_names

# write.csv(format.data, "./output/format_abundata.csv")

format.data <- read.csv("./output/format_abundata.csv", row.names = 1) 

### 01.1. Taxonomic alpha ####

div.tax <- iNEXT3D(format.data, diversity = "TD", q = c(0, 1, 2), datatype = "abundance", nboot = 100) 

div.observed.tax <- filter(div.tax$TDiNextEst$size_based, Method %in% "Observed")

## Sample coverage

div.observed.tax %>% filter(Order.q == 0) %>% arrange(by = SC) ## 85.5 - 98.7

## extract diversities 

d0.tax <- div.observed.tax %>% filter(Order.q == 0) %>% 
  rename(abundance = m, richness = qTD) %>%
  select(Assemblage, abundance, richness)
d1.tax <- div.observed.tax %>% filter(Order.q == 1) %>% 
  rename(diversity = qTD) %>%
  select(Assemblage, diversity)
d2.tax <- div.observed.tax %>% filter(Order.q == 2) %>% 
  rename(dom.species = qTD) %>%
  select(Assemblage, dom.species)

div.tax.merged <- d0.tax %>% left_join(d1.tax, by = "Assemblage") %>%
  left_join(d2.tax, by = "Assemblage") %>% rename(transect = Assemblage)

## write.csv(div.tax.merged, "./output/tax_diversity.csv", row.names = F)

### 01.2 Phyllogenetic alpha ####

## Create a taxonomic reference for species

asw_filt <- asw_taxonomy %>% select(genus, family) %>% distinct()
community.ref <- data.frame(species = rownames(format.data), 
                            genus = word(rownames(format.data), 1, 1L, sep = "_")) %>%
  left_join(asw_filt, by = "genus")

## Update phyllo tips

## get synonims

sinonimos.amp <- aswSync(query = tree.amp$tip.label, return.no.matches = T, interactive = F) 

## Save and correct ambiguous

# write.csv(sinonimos.amp, "./output/amphBIO_sin.csv", row.names = F) 

## Load corrected
sinonimos.amp <- read.csv("./output/amphBIO_sin_mod.csv", header = T)

## replace tip.labels
tree.amp$tip.label <- sinonimos.amp$ASW_names

## remove duplicates
duplicated_tips <- tree.amp$tip.label[duplicated(tree.amp$tip.label)]

## Consensus between duplicates
tree.amp <- drop.tip(tree.amp, duplicated_tips)

plot(tree.amp)

## Erase branches with NA length
tree_copy <- tree.amp

na_branches <- which(is.na(tree_copy$edge.length))

tips_to_drop <- unique(c(tree_copy$edge[na_branches, 1], tree_copy$edge[na_branches, 2]))
tips_to_drop <- tips_to_drop[tips_to_drop <= length(tree_copy$tip.label)]
tree_cleaned <- drop.tip(tree_copy, tips_to_drop)

## write.tree(tree_cleaned, "./output/tree_clean.nwk")

plot(tree_cleaned, "f", show.tip.label = F)

## generate tree nodes 
nodes <- data.frame(species = tree_cleaned$tip.label, genus = word(tree_cleaned$tip.label, 1, 1L, sep = "_")) 

nodes <- left_join(nodes, asw_filt, by = c("genus" = "genus"), relationship = "many-to-many")

table(is.na(nodes$family))

## save nodes and add missing families 

# write.csv(nodes, "./output/nodes.csv", row.names = F)

## Calcule nodes
nodes <- read.csv("./output/nodes_mod.csv")

nodes.tips <- build.nodes.1(tree_cleaned, nodes)

## Assign species
cleaned.tree <- phylo.maker(community.ref, tree = tree_cleaned, nodes = nodes.tips) ## assign species

cleaned.tree$scenario.3$tip.label <- str_to_sentence(cleaned.tree$scenario.3$tip.label)

## write.tree(cleaned.tree$scenario.3, "./output/phyllo_amph_clean.nwk") ## save

cleaned.tree <- read.tree("./output/phyllo_amph_clean.nwk") ## reload

plot(cleaned.tree, "f", show.tip.label = T)

## Get phyllo diversity 

phyllo <- read.newick("./output/phyllo_amph_clean.nwk") ## read phyllogeny
plot(phyllo, "f", show.tip.label = F)

## Species match with phyllogeny?

missing_species <- setdiff(rownames(format.data), unique(phyllo$tip.label)) ## Nice!

## Estimate diversity

div.phyllo <- iNEXT3D(format.data, diversity = "PD", q = c(0, 1, 2), datatype = "abundance", nboot = 100, 
                   PDtree = phyllo, PDtype = "meanPD") 

## observed phyllogenetic diversity

div.observed.phy <- filter(div.phyllo$PDiNextEst$size_based, Method %in% "Observed") 

## extract diversities 

d0.phy <- div.observed.phy %>% filter(Order.q == 0) %>% 
  rename(lin.richness = qPD) %>%
  select(Assemblage, lin.richness)
d1.phy <- div.observed.phy %>% filter(Order.q == 1) %>% 
  rename(lin.diversity = qPD) %>%
  select(Assemblage, lin.diversity)
d2.phy <- div.observed.phy %>% filter(Order.q == 2) %>% 
  rename(dom.lin = qPD) %>%
  select(Assemblage, dom.lin)

div.phy.merged <- d0.phy %>% left_join(d1.phy, by = "Assemblage") %>%
  left_join(d2.phy, by = "Assemblage") %>% rename(transect = Assemblage)

## write.csv(div.phy.merged, "./output/phy_diversity.csv", row.names = F)

### 01.3 Functional diversity ####

## Species distance by traits

traits.dist <- gowdis(traits)

div.fun <- iNEXT3D(format.data, diversity = "FD", q = c(0, 1, 2), datatype = "abundance", nboot = 100, 
                   FDdistM = traits.dist, FDtype = "AUC") 
## observed functional diversity

div.observed.fun <- filter(div.fun$FDiNextEst$size_based, Method %in% "Observed") 

## extract diversities 

d0.fun <- div.observed.fun %>% filter(Order.q == 0) %>% 
  rename(fg.richness = qFD) %>%
  select(Assemblage, fg.richness)
d1.fun <- div.observed.fun %>% filter(Order.q == 1) %>% 
  rename(fg.diversity = qFD) %>%
  select(Assemblage, fg.diversity)
d2.fun <- div.observed.fun %>% filter(Order.q == 2) %>% 
  rename(dom.fg = qFD) %>%
  select(Assemblage, dom.fg)

div.fun.merged <- d0.fun %>% left_join(d1.fun, by = "Assemblage") %>%
  left_join(d2.fun, by = "Assemblage") %>% rename(transect = Assemblage)

## write.csv(div.fun.merged, "./output/fun_diversity.csv", row.names = F)

## End.

## Contacto: mario.herreralopera@gmail.com
