# Supplementary material for: From lowlands to highlands: how elevation and habitat complexity drive anuran multidimensional diversity?
Source: PeerJ. 2025 Oct 8;13:e19561. doi: 10.7717/peerj.19561 (PMC12514998; doi:10.7717/peerj.19561)
Supplement: Supplemental Information 2 — The R code used to perform the alpha and beta multidimensional diversity analyses, as well as the datasets used in this work. [file peerj-13-19561-s002.zip › R_code/scripts/02_taxonomic_models.R]

### 02 taxonomic models: This script attempts to generate models that explain the taxonomic diversity of amphibians through environmental variables. ####

## Ilhéus - BA, 01.25 

### Load packages ####

library(performance)
library(dplyr)
library(tidyr)
library(stringr)
library(MuMIn)
library(MASS)
library(ggplot2)
library(ggpubr)
library(latex2exp)
library(spdep)
library(grid)
library(gridExtra)

options(na.action = "na.fail")

### Load data ####

env.data <- read.csv("./data/env_vars.csv")
tax.data <- read.csv("./output/tax_diversity.csv") %>% left_join(env.data, by = c("transect" = "Transecto"))

coord.tr <- read.csv("./data/coord_trans.csv")

### Abundance models ####

null.ab <- glm.nb(abundance ~ 1, data = tax.data)

## Poisson models

ab.model.pois <- glm(abundance ~ Altitude + LLD + LLC + OCA + BRO + NTR + 
                  Temp, data = tax.data, family = "poisson")


summary(ab.model.pois)
check_overdispersion(ab.model.pois) ## overdipsersed!
plot(residuals.glm(ab.model.pois))
check_residuals(ab.model.pois) 
check_model(ab.model.pois)

## Negative binomial models

ab.model.nb <- glm.nb(abundance ~ Altitude + LLD + LLC + OCA + BRO + NTR + 
                       Temp, data = tax.data)


summary(ab.model.nb)
check_overdispersion(ab.model.nb)
plot(residuals.glm(ab.model.nb))
check_residuals(ab.model.nb)
check_model(ab.model.nb) ## High VIF
check_collinearity(ab.model.nb)

## reduced binomial negative model (without high VIF)

## We could eliminate Altitude or Temperature to solve the VIF problem, let's see which is the best model.

ab.model.nb1 <- glm.nb(abundance ~ Altitude + LLD + LLC + OCA + BRO + NTR, data = tax.data) ## with altitude


summary(ab.model.nb1)
check_overdispersion(ab.model.nb1)
plot(residuals.glm(ab.model.nb1))
check_residuals(ab.model.nb1)
check_model(ab.model.nb1)
check_collinearity(ab.model.nb1)

ab.model.nb1.1 <- glm.nb(abundance ~ Temp + LLD + LLC + OCA + BRO + NTR, data = tax.data) ## with temp

summary(ab.model.nb1.1)
check_overdispersion(ab.model.nb1.1) 
plot(residuals.glm(ab.model.nb1.1))
check_residuals(ab.model.nb1.1)
check_model(ab.model.nb1.1)
check_collinearity(ab.model.nb1.1)

compare_performance(ab.model.nb1, ab.model.nb1.1) 

## Both models are OK, but the global model that keeps the altitude is a better model, so we will keep it to follow the simplification.

ab.models <- dredge(ab.model.nb1)

ab.models

ab.best.models <- subset(ab.models, delta < 2)

ab.sum <- data.frame(ab.best.models) %>% dplyr::select(-X.Intercept.) %>%
  rowwise() %>%
  mutate(modelo = paste(names(.)[!names(.) %in% c("df", "logLik", "AICc", "delta", "weight")] 
                        [!is.na(c_across(1:(ncol(.) - 5)))], collapse = " + "), k = df,
         AICc = AICc, delta = delta, weight = weight, y = "abundance") %>%
  dplyr::select(modelo, k, AICc, delta, weight, y)

### Among the best models, the simplest model includes altitude and BRO let's check that it is OK and compare it with the null model.

## Best abundance model 

ab.model.best <- glm.nb(abundance ~ Altitude + BRO, data = tax.data)

summary(ab.model.best)
check_overdispersion(ab.model.best) 
plot(residuals.glm(ab.model.best))
check_residuals(ab.model.best)
check_model(ab.model.best)
check_collinearity(ab.model.best)

dredge(ab.model.best) ## delta 22.94 with Null model

## The model is ok, and is best than null model for more than 2 AICc

## Moran test for spatial autocorrelation

vecinos <- knearneigh(coord.tr[, 2:3], k = 4)
lista_vecinos <- knn2nb(vecinos)
pesos <- nb2listw(lista_vecinos, style = "W")

moran.test(residuals(ab.model.best, type = "deviance"), pesos, alternative = "greater") ## ok

### Richness models ####

null.rc <- glm(richness ~ 1, data = tax.data, family = "poisson")

## Poisson models

rc.model.pois <- glm(richness ~ Altitude + LLD + LLC + OCA + BRO + NTR + 
                       Temp, data = tax.data, family = "poisson")


summary(rc.model.pois)
check_overdispersion(rc.model.pois)
plot(residuals.glm(rc.model.pois))
check_residuals(rc.model.pois) 
check_model(rc.model.pois)
check_collinearity(rc.model.pois)

## We could eliminate Altitude or Temperature to solve the VIF problem, let's see which is the best model.

rc.model.pois1 <- glm(richness ~ Altitude + LLD + LLC + OCA + BRO + NTR, 
                    data = tax.data, family = "poisson") ## with altitude


summary(rc.model.pois1)
check_overdispersion(rc.model.pois1)
plot(residuals.glm(rc.model.pois1))
check_residuals(rc.model.pois1)
check_model(rc.model.pois1)
check_collinearity(rc.model.pois1)

rc.model.pois1.1 <- glm(richness ~ Temp + LLD + LLC + OCA + BRO + NTR, 
                      data = tax.data, family = "poisson") ## with altitude


summary(rc.model.pois1.1)
check_overdispersion(rc.model.pois1.1)
plot(residuals.glm(rc.model.pois1.1))
check_residuals(rc.model.pois1.1)
check_model(rc.model.pois1.1)
check_collinearity(rc.model.pois1.1)

compare_performance(rc.model.pois1, rc.model.pois1.1) 

## Both models are OK,and the two models have the same performance, we choose altitude because the slope of its intercept is statistically different from zero, different from the temperature model.

rc.models <- dredge(rc.model.pois1)

rc.models

rc.best.models <- subset(rc.models, delta < 2)

rc.sum <- data.frame(rc.best.models) %>% dplyr::select(-X.Intercept.) %>%
  rowwise() %>%
  mutate(modelo = paste(names(.)[!names(.) %in% c("df", "logLik", "AICc", "delta", "weight")] 
                        [!is.na(c_across(1:(ncol(.) - 5)))], collapse = " + "), k = df,
         AICc = AICc, delta = delta, weight = weight, y = "richness") %>%
  dplyr::select(modelo, k, AICc, delta, weight, y)

## Among the best models, the simplest is the null model, which is why we prefer it.

## Best model

rc.model.best <- glm(richness ~ 1, data = tax.data, family = "poisson")

summary(rc.model.best)
check_overdispersion(rc.model.best)
plot(residuals.glm(rc.model.best))
check_residuals(rc.model.best)
check_model(rc.model.best)

rc.model.altitude <- glm(richness ~ Altitude, data = tax.data, family = "poisson")

summary(rc.model.altitude)
check_overdispersion(rc.model.altitude)
plot(residuals.glm(rc.model.altitude))
check_residuals(rc.model.altitude)
check_model(rc.model.altitude)


### Diversity models, effective number of abundant species - 1D ####

null.div <- glm(diversity ~ 1, data = tax.data)

## gaussian

div.model <- glm(diversity ~ Altitude + LLD + LLC + OCA + BRO + NTR + 
                       Temp, data = tax.data)


summary(div.model)
check_overdispersion(div.model)
plot(residuals.glm(div.model))
check_residuals(div.model) 
check_model(div.model)
check_collinearity(div.model)

## We could eliminate Altitude or Temperature to solve the VIF problem, let's see which is the best model.

div.model1 <- glm(diversity ~ Altitude + LLD + LLC + OCA + BRO + NTR, 
                   data = tax.data)

summary(div.model1)
check_overdispersion(div.model1)
plot(residuals.glm(div.model1))
check_residuals(div.model1) 
check_model(div.model1)
check_collinearity(div.model1)

div.model1.1 <- glm(diversity ~ LLD + LLC + OCA + BRO + NTR + 
                   Temp, data = tax.data)

summary(div.model1.1)
check_overdispersion(div.model1.1)
plot(residuals.glm(div.model1.1))
check_residuals(div.model1.1) 
check_model(div.model1.1)
check_collinearity(div.model1.1)

compare_performance(div.model1, div.model1.1)

## Both models are OK, but the global model that keeps the temperature is a better model, so we will keep it to follow the simplification.

div.models <- dredge(div.model1.1)

div.models

div.best.models <- subset(div.models, delta < 2)

div.best.models

div.sum <- data.frame(div.best.models) %>% dplyr::select(-X.Intercept.) %>%
  rowwise() %>%
  mutate(modelo = paste(names(.)[!names(.) %in% c("df", "logLik", "AICc", "delta", "weight")] 
                        [!is.na(c_across(1:(ncol(.) - 5)))], collapse = " + "), k = df,
         AICc = AICc, delta = delta, weight = weight, y = "diversity") %>%
  dplyr::select(modelo, k, AICc, delta, weight, y)

## Among the best models, the simplest is the null model, which is why we prefer it.

div.model.altitude <- glm(diversity ~ Altitude, data = tax.data) ## for plot

summary(div.model.altitude)
check_overdispersion(div.model.altitude)
plot(residuals.glm(div.model.altitude))
check_residuals(div.model.altitude)
check_model(div.model.altitude)

### Dominant species models, effective number of dominant species - 2D####

null.dom <- glm(dom.species ~ 1, data = tax.data)

## gaussian

dom.model <- glm(dom.species ~ Altitude + LLD + LLC + OCA + BRO + NTR + 
                   Temp, data = tax.data)


summary(dom.model)
check_overdispersion(dom.model)
plot(residuals.glm(dom.model))
check_residuals(dom.model) 
check_model(dom.model)
check_collinearity(dom.model) ## high VIF

## We could eliminate Altitude or Temperature to solve the VIF problem, let's see which is the best model.

dom.model1 <- glm(dom.species ~ Altitude + LLD + LLC + OCA + BRO + NTR, 
                  data = tax.data)

summary(dom.model1)
check_overdispersion(dom.model1)
plot(residuals.glm(dom.model1))
check_residuals(dom.model1) 
check_model(dom.model1)
check_collinearity(dom.model1)

dom.model1.1 <- glm(dom.species ~ LLD + LLC + OCA + BRO + NTR + 
                      Temp, data = tax.data)

summary(dom.model1.1)
check_overdispersion(dom.model1.1)
plot(residuals.glm(dom.model1.1))
check_residuals(dom.model1.1) 
check_model(dom.model1.1)
check_collinearity(dom.model1.1)

compare_performance(dom.model1, dom.model1.1)

## Both models are OK, but the global model that keeps the temperature is a better model, so we will keep it to follow the simplification.

dom.models <- dredge(dom.model1.1)

dom.models

dom.best.models <- subset(dom.models, delta < 2)

dom.best.models

dom.sum <- data.frame(dom.best.models) %>% dplyr::select(-X.Intercept.) %>%
  rowwise() %>%
  mutate(modelo = paste(names(.)[!names(.) %in% c("df", "logLik", "AICc", "delta", "weight")] 
                        [!is.na(c_across(1:(ncol(.) - 5)))], collapse = " + "), k = df,
         AICc = AICc, delta = delta, weight = weight, y = "dominant") %>%
  dplyr::select(modelo, k, AICc, delta, weight, y)

## Among the best models, the simplest is the null model, which is why we prefer it.

dom.model.altitude <- glm(dom.species ~ Altitude, data = tax.data) ## for plot

summary(dom.model.altitude)
check_overdispersion(dom.model.altitude)
plot(residuals.glm(dom.model.altitude))
check_residuals(dom.model.altitude)
check_model(dom.model.altitude)

### Plot models ####

### Abundance plots ####

## get predictors range

alt_range <- seq(min(tax.data$Altitude), max(tax.data$Altitude), length.out = 1000)
bro_range <- seq(min(tax.data$BRO), max(tax.data$BRO), length.out = 1000)

## get mean of predictors

mean_bro <- mean(tax.data$BRO, na.rm = TRUE)
mean_alt <- mean(tax.data$Altitude, na.rm = TRUE)

## Predictors when others are constant

alt_data <- data.frame(Altitude = alt_range, BRO = mean_bro)
bro_data <- data.frame(Altitude = mean_alt, BRO = bro_range)

## Predictions

alt_data <- alt_data %>%
  mutate(abundance = predict(ab.model.best, newdata = ., type = "response", se.fit = TRUE)$fit,
    SE = predict(ab.model.best, newdata = ., type = "response", se.fit = TRUE)$se.fit,
    Lower = abundance - 1.96 * SE,
    Upper = abundance + 1.96 * SE)

bro_data <- bro_data %>%
  mutate(abundance = predict(ab.model.best, newdata = ., type = "response", se.fit = TRUE)$fit,
    SE = predict(ab.model.best, newdata = ., type = "response", se.fit = TRUE)$se.fit,
    Lower = abundance - 1.96 * SE,
    Upper = abundance + 1.96 * SE)

## Plot 

ab1 <- ggplot(tax.data, aes(x = Altitude, y = abundance)) +
  geom_line(data = alt_data, aes(Altitude, y = abundance), 
            linewidth = 0.8, linetype = "solid") +
  geom_ribbon(data = alt_data, aes(ymin = Lower, ymax = Upper), alpha = 0.2, fill = "darkgray") +
  geom_point(color = "black", shape = 21, size = 3.5, aes(fill = Altitude)) +
  theme_classic() + 
  ggtitle("A") +
  xlab("Altitude (m)") + 
  ylab("Abundance") +
  theme(text = element_text(size = 14, family = "sans"), 
        axis.text = element_text(family = "sans", face = "bold", size = 8), 
        plot.title = element_text(family = "sans", face = "bold", size = 14, hjust = 0.5),
        axis.title.x = element_text(family = "sans", size = 12, face = "bold", margin = margin(t = 10)),  
        axis.title.y = element_text(family = "sans", size = 12, face = "bold", margin = margin(r = 15)),
        plot.caption = element_text(family = "sans", size = 12, hjust = 0.5)) +
  theme(panel.background = element_rect(fill = 'transparent', color = 'black', linewidth = 1),
        legend.key = element_blank(), 
        legend.background = element_rect(fill = "white", linewidth = 0.5, 
                                         linetype = "blank", colour = "black"),
        legend.box.background = element_blank()) +
  theme(legend.text = element_text(family = "sans", size = 10),
        legend.title = element_text(family = "sans", face = "bold", size = 12, hjust = 0.5), 
        legend.background = element_rect(fill = "transparent", 
                                         linetype = "blank", linewidth = 0),
        legend.position = "none", legend.position.inside = c(0, 1), 
        legend.justification.inside = c(0, 1)) +
  scale_fill_gradient(low = "#9ecae3", high = "#08519c", breaks = seq(200, 1000, 200)) +
  annotation_custom(grob = textGrob("p-value: 0.003", x = 0.02, y = 0.98, hjust = 0, vjust = 1, 
                                    gp = gpar(fontsize = 12, fontfamily = "sans", fontface = "bold")))

ab2 <- ggplot(tax.data, aes(x = BRO, y = abundance)) +
  geom_line(data = bro_data, aes(BRO, y = abundance), 
            linewidth = 0.8, linetype = "solid") +
  geom_ribbon(data = bro_data, aes(ymin = Lower, ymax = Upper), alpha = 0.2, fill = "darkgray") +
  geom_point(aes(fill = Altitude), color = "black", shape = 21, size = 3.5) +
  theme_classic() + 
  ggtitle("B") +
  xlab("Number of tank-bromeliads") + 
  ylab("Abundance") +
  theme(text = element_text(size = 14, family = "sans"), 
        axis.text = element_text(family = "sans", face = "bold", size = 8), 
        plot.title = element_text(family = "sans", face = "bold", size = 14, hjust = 0.5),
        axis.title.x = element_text(family = "sans", size = 12, face = "bold", margin = margin(t = 10)),  
        axis.title.y = element_text(family = "sans", size = 12, face = "bold", margin = margin(r = 15)),
        plot.caption = element_text(family = "sans", size = 12, hjust = 0.5)) +
  theme(panel.background = element_rect(fill = 'transparent', color = 'black', linewidth = 1),
        legend.key = element_blank(), 
        legend.background = element_rect(fill = "white", linewidth = 0.5, 
                                         linetype = "blank", colour = "black"),
        legend.box.background = element_blank()) +
  theme(legend.text = element_text(family = "sans", size = 10),
        legend.title = element_text(family = "sans", face = "bold", size = 12, hjust = 0.5), 
        legend.background = element_rect(fill = "transparent", 
                                         linetype = "blank", linewidth = 0),
        legend.position = "none", legend.position.inside = c(1, 1), 
        legend.justification.inside = c(1, 1)) +
  scale_fill_gradient(low = "#9ecae3", high = "#08519c", breaks = seq(200, 1000, 200)) +
  annotation_custom(grob = textGrob("p-value: 0.009", x = 0.02, y = 0.98, hjust = 0, vjust = 1, 
                                    gp = gpar(fontsize = 12, fontfamily = "sans", fontface = "bold")))

ggarrange(ab1, ab2, ncol = 2, common.legend = T, legend = "right")

# ggsave("./output/diversity_plots/abundance.png", dpi = 500, units = "in", width = 11, height =  5.66)

### Richness plots ####

rc.pred <- data.frame(Altitude = seq(min(tax.data$Altitude), max(tax.data$Altitude), length.out = 1000)) %>% 
  mutate(richness = predict(rc.model.altitude, newdata = ., type = "response", se.fit = TRUE)$fit,
         SE = predict(rc.model.altitude, newdata = ., type = "response", se.fit = TRUE)$se.fit,
         Lower = richness - 1.96 * SE,
         Upper = richness + 1.96 * SE)

rc <- ggplot(tax.data, aes(x = Altitude, y = richness)) +
  geom_line(data = rc.pred, aes(x = Altitude, y = richness), 
            linewidth = 0.8, linetype = "dashed") +
  geom_ribbon(data = rc.pred, aes(ymin = Lower, ymax = Upper), alpha = 0.2, fill = "darkgray") +
  geom_point(aes(fill = Altitude), color = "black", shape = 21, size = 3.5) +
  theme_classic() + 
  ggtitle("C") +
  xlab("Altitude (m)") + 
  ylab(TeX("Species richness ($^0TD$)", bold = T, user_defined = list(family = "sans", size = 12))) +
  theme(text = element_text(size = 14, family = "sans"), 
        axis.text = element_text(family = "sans", face = "bold", size = 8), 
        plot.title = element_text(family = "sans", face = "bold", size = 14, hjust = 0.5),
        axis.title.x = element_text(family = "sans", size = 12, face = "bold", margin = margin(t = 10)),  
        axis.title.y = element_text(family = "sans", size = 12, face = "bold", margin = margin(r = 15)),
        plot.caption = element_text(family = "sans", size = 12, hjust = 0.5)) +
  theme(panel.background = element_rect(fill = 'transparent', color = 'black', linewidth = 1),
        legend.key = element_blank(), 
        legend.background = element_rect(fill = "white", linewidth = 0.5, 
                                         linetype = "blank", colour = "black"),
        legend.box.background = element_blank()) +
  theme(legend.text = element_text(family = "sans", size = 10),
        legend.title = element_text(family = "sans", face = "bold", size = 12, hjust = 0.5), 
        legend.background = element_rect(fill = "transparent", 
                                         linetype = "blank", linewidth = 0),
        legend.position = "none", legend.position.inside = c(1, 1), 
        legend.justification.inside = c(1, 1)) +
  scale_fill_gradient(low = "#9ecae3", high = "#08519c", breaks = seq(200, 1000, 200)) +
  annotation_custom(grob = textGrob("p-value: 0.174", x = 0.02, y = 0.98, hjust = 0, vjust = 1, 
                                  gp = gpar(fontsize = 12, fontfamily = "sans", fontface = "bold")))

rc

# ggsave("./output/diversity_plots/richness.png", dpi = 500)

### Diversity plots ####

div.pred <- data.frame(Altitude = seq(min(tax.data$Altitude), max(tax.data$Altitude), length.out = 1000)) %>% 
  mutate(diversity = predict(div.model.altitude, newdata = ., type = "response", se.fit = TRUE)$fit,
         SE = predict(div.model.altitude, newdata = ., type = "response", se.fit = TRUE)$se.fit,
         Lower = diversity - 1.96 * SE,
         Upper = diversity + 1.96 * SE)

div <- ggplot(tax.data, aes(x = Altitude, y = diversity)) +
  geom_line(data = div.pred, aes(x = Altitude, y = diversity), 
            linewidth = 0.8, linetype = "dashed") +
  geom_ribbon(data = div.pred, aes(ymin = Lower, ymax = Upper), alpha = 0.2, fill = "darkgray") +
  geom_point(aes(fill = Altitude), color = "black", shape = 21, size = 3.5) +
  theme_classic() + 
  ggtitle("D") +
  xlab("Altitude (m)") + 
  ylab(TeX("Species diversity ($^1TD$)", bold = T, user_defined = list(family = "sans", size = 12))) +
  theme(text = element_text(size = 14, family = "sans"), 
        axis.text = element_text(family = "sans", face = "bold", size = 8), 
        plot.title = element_text(family = "sans", face = "bold", size = 14, hjust = 0.5),
        axis.title.x = element_text(family = "sans", size = 12, face = "bold", margin = margin(t = 10)),  
        axis.title.y = element_text(family = "sans", size = 12, face = "bold", margin = margin(r = 15)),
        plot.caption = element_text(family = "sans", size = 12, hjust = 0.5)) +
  theme(panel.background = element_rect(fill = 'transparent', color = 'black', linewidth = 1),
        legend.key = element_blank(), 
        legend.background = element_rect(fill = "white", linewidth = 0.5, 
                                         linetype = "blank", colour = "black"),
        legend.box.background = element_blank()) +
  theme(legend.text = element_text(family = "sans", size = 10),
        legend.title = element_text(family = "sans", face = "bold", size = 12, hjust = 0.5), 
        legend.background = element_rect(fill = "transparent", 
                                         linetype = "blank", linewidth = 0),
        legend.position = "none", legend.position.inside = c(1, 1), 
        legend.justification.inside = c(1, 1)) +
  scale_fill_gradient(low = "#9ecae3", high = "#08519c", breaks = seq(200, 1000, 200)) +
  annotation_custom(grob = textGrob("p-value: 0.929", x = 0.02, y = 0.98, hjust = 0, vjust = 1, 
                                    gp = gpar(fontsize = 12, fontfamily = "sans", fontface = "bold")))

div

# ggsave("./output/diversity_plots/diversity.png", dpi = 500)

### Dominant species plots ####

dom.pred <- data.frame(Altitude = seq(min(tax.data$Altitude), max(tax.data$Altitude), length.out = 1000)) %>% 
  mutate(dom.species = predict(dom.model.altitude, newdata = ., type = "response", se.fit = TRUE)$fit,
         SE = predict(dom.model.altitude, newdata = ., type = "response", se.fit = TRUE)$se.fit,
         Lower = dom.species - 1.96 * SE,
         Upper = dom.species + 1.96 * SE)

dom <- ggplot(tax.data, aes(x = Altitude, y = dom.species)) +
  geom_line(data = dom.pred, aes(x = Altitude, y = dom.species), 
            linewidth = 0.8, linetype = "dashed") +
  geom_ribbon(data = dom.pred, aes(ymin = Lower, ymax = Upper), alpha = 0.2, fill = "darkgray") +
  geom_point(aes(fill = Altitude), color = "black", shape = 21, size = 3.5) +
  theme_classic() + 
  ggtitle("E") +
  xlab("Altitude (m)") + 
  ylab(TeX("Dominant species ($^2TD$)", bold = T, user_defined = list(family = "sans", size = 12))) +
  theme(text = element_text(size = 14, family = "sans"), 
        axis.text = element_text(family = "sans", face = "bold", size = 8), 
        plot.title = element_text(family = "sans", face = "bold", size = 14, hjust = 0.5),
        axis.title.x = element_text(family = "sans", size = 12, face = "bold", margin = margin(t = 10)),  
        axis.title.y = element_text(family = "sans", size = 12, face = "bold", margin = margin(r = 15)),
        plot.caption = element_text(family = "sans", size = 12, hjust = 0.5)) +
  theme(panel.background = element_rect(fill = 'transparent', color = 'black', linewidth = 1),
        legend.key = element_blank(), 
        legend.background = element_rect(fill = "white", linewidth = 0.5, 
                                         linetype = "blank", colour = "black"),
        legend.box.background = element_blank()) +
  theme(legend.text = element_text(family = "sans", size = 10),
        legend.title = element_text(family = "sans", face = "bold", size = 12, hjust = 0.5), 
        legend.background = element_rect(fill = "transparent", 
                                         linetype = "blank", linewidth = 0),
        legend.position = "none", legend.position.inside = c(1, 1), 
        legend.justification.inside = c(1, 1)) +
  scale_fill_gradient(low = "#9ecae3", high = "#08519c", breaks = seq(200, 1000, 200)) +
  annotation_custom(grob = textGrob("p-value: 0.661", x = 0.02, y = 0.98, hjust = 0, vjust = 1, 
                                    gp = gpar(fontsize = 12, fontfamily = "sans", fontface = "bold")))

dom

# ggsave("./output/diversity_plots/dominant_species.png", dpi = 500)

## Merge all

ggarrange(ab1, ab2, rc, div, dom, ncol = 3, nrow = 2, common.legend = T, legend = "right")

# ggsave("./output/diversity_plots/tax_div.png", dpi = 500, bg = "white")

### Model selection summary ####

summary.models <- rbind(ab.sum, rc.sum, div.sum, dom.sum)

write.csv(summary.models, "./output/summary_tax.csv", row.names = F)

## End.

## Contacto: mario.herreralopera@gmail.com
