# Supplementary material for: From lowlands to highlands: how elevation and habitat complexity drive anuran multidimensional diversity?
Source: PeerJ. 2025 Oct 8;13:e19561. doi: 10.7717/peerj.19561 (PMC12514998; doi:10.7717/peerj.19561)
Supplement: Supplemental Information 2 — The R code used to perform the alpha and beta multidimensional diversity analyses, as well as the datasets used in this work. [file peerj-13-19561-s002.zip › R_code/scripts/03_phyllogenetic_models.R]

### 03 phyllogenetic models: This script attempts to generate models that explain the phyllogenetic diversity of amphibians through environmental variables. ####

## Ilhéus - BA, 01.25 

### Load packages ####

library(performance)
library(dplyr)
library(tidyr)
library(stringr)
library(MuMIn)
library(MASS)
library(ggplot2)
library(ggpubr)
library(latex2exp)
library(spdep)
library(grid)
library(gridExtra)

options(na.action = "na.fail")

### Load data ####

env.data <- read.csv("./data/env_vars.csv")
phy.data <- read.csv("./output/phy_diversity.csv") %>% left_join(env.data, by = c("transect" = "Transecto"))

coord.tr <- read.csv("./data/coord_trans.csv")

## Lineage richness model, 0PD ####

null.lr <- glm(lin.richness ~ 1, data = phy.data, family = Gamma(link = "log"))

## gaussian

lr.model <- glm(lin.richness ~ Altitude + LLD + LLC + OCA + BRO + NTR + 
                   Temp, data = phy.data)


summary(lr.model)
check_overdispersion(lr.model)
plot(residuals.glm(lr.model))
check_residuals(lr.model) 
check_model(lr.model)
check_collinearity(lr.model) ## high VIF

## We could eliminate Altitude or Temperature to solve the VIF problem, let's see which is the best model.

lr.model1 <- glm(lin.richness ~  LLD + LLC + OCA + BRO + NTR + 
                  Temp, data = phy.data)

summary(lr.model1)
check_overdispersion(lr.model1)
plot(residuals.glm(lr.model1))
check_residuals(lr.model1) 
check_model(lr.model1)
check_collinearity(lr.model1)

lr.model1.1 <- glm(lin.richness ~ Altitude + LLD + LLC + OCA + BRO + NTR,
                   data = phy.data)

summary(lr.model1.1)
check_overdispersion(lr.model1.1)
plot(residuals.glm(lr.model1.1))
check_residuals(lr.model1.1) 
check_model(lr.model1.1)
check_collinearity(lr.model1.1)

compare_performance(lr.model1, lr.model1.1) 

## Both models are OK, but the global model that keeps the Altitude is a better model, so we will keep it to follow the simplification.

## test gamma model

lr.model2 <- glm(lin.richness ~ Altitude + LLD + LLC + OCA + BRO + NTR,
                   data = phy.data, family = Gamma(link = "log"))

lr.model2.1 <- glm(lin.richness ~ Temp + LLD + LLC + OCA + BRO + NTR,
                 data = phy.data, family = Gamma(link = "log"))

compare_performance(lr.model1, lr.model1.1, lr.model2, lr.model2.1) 

## The Gamma family seems to be more appropriate in this case, so we continue to simplify the model using gamma distribution

lr.models <- dredge(lr.model2)

lr.models

lr.best.models <- subset(lr.models, delta < 2)

lr.best.models

### Among the best models, the simplest model includes BRO let's check that it is OK and compare it with the null model.

## best model linage richness

lr.model3 <- glm(lin.richness ~ BRO, data = phy.data, family = Gamma(link = "log"))

summary(lr.model3)
check_overdispersion(lr.model3)
plot(residuals.glm(lr.model3))
check_residuals(lr.model3) 
check_model(lr.model3)

dredge(lr.model3) ## Best than Null model, delta 6.59

## Moran Test

vecinos <- knearneigh(coord.tr[, 2:3], k = 4)
lista_vecinos <- knn2nb(vecinos)
pesos <- nb2listw(lista_vecinos, style = "W")

moran.test(residuals(lr.model3, type = "deviance"), pesos, alternative = "greater") ## ok

## Lineage diversity model, effective number of abundant lineages - 1PD ####

null.ld <- glm(lin.diversity ~ 1, data = phy.data)

## gaussian

ld.model <- glm(lin.diversity ~ Altitude + LLD + LLC + OCA + BRO + NTR + 
                  Temp, data = phy.data)


summary(ld.model)
check_overdispersion(ld.model)
plot(residuals.glm(ld.model))
check_residuals(ld.model) 
check_model(ld.model)
check_collinearity(ld.model) ## high VIF

## We could eliminate Altitude or Temperature to solve the VIF problem, let's see which is the best model.

ld.model1 <- glm(lin.diversity ~  LLD + LLC + OCA + BRO + NTR + 
                   Temp, data = phy.data)

summary(ld.model1)
check_overdispersion(ld.model1)
plot(residuals.glm(ld.model1))
check_residuals(ld.model1) 
check_model(ld.model1)
check_collinearity(ld.model1)

ld.model1.1 <- glm(lin.diversity ~ Altitude + LLD + LLC + OCA + BRO + NTR,
                   data = phy.data)

summary(ld.model1.1)
check_overdispersion(ld.model1.1)
plot(residuals.glm(ld.model1.1))
check_residuals(ld.model1.1) 
check_model(ld.model1.1)
check_collinearity(ld.model1.1)

compare_performance(ld.model1, ld.model1.1) 

## Both models are OK, but the global model that keeps the temperature is a better model, so we will keep it to follow the simplification.

## test gamma model

ld.model2 <- glm(lin.diversity ~ Altitude + LLD + LLC + OCA + BRO + NTR,
                 data = phy.data, family = Gamma(link = "log"))

ld.model2.1 <- glm(lin.diversity ~ Temp + LLD + LLC + OCA + BRO + NTR,
                   data = phy.data, family = Gamma(link = "log"))

compare_performance(ld.model1, ld.model1.1, ld.model2, ld.model2.1) 

## The Gaussian family seems to be more appropriate in this case

ld.models <- dredge(ld.model1)

ld.models

ld.best.models <- subset(ld.models, delta < 2)

ld.best.models

## Among the best models, the simplest is the null model, which is why we prefer it.

ld.model.altitude <- glm(lin.diversity ~ Altitude, data = phy.data) ## for plot

summary(ld.model.altitude)
check_overdispersion(ld.model.altitude)
plot(residuals.glm(ld.model.altitude))
check_residuals(ld.model.altitude)
check_model(ld.model.altitude)

## Best model 

ld.model3 <- glm(lin.diversity ~  1, data = phy.data)

summary(ld.model3)
check_overdispersion(ld.model3)
plot(residuals.glm(ld.model3))
check_residuals(ld.model3) 
check_model(ld.model3)

### Dominant lineages,  effective number of highly abundant lineages - 2PD ####

null.ldom <- glm(dom.lin ~ 1, data = phy.data)

## gaussian

ldom.model <- glm(dom.lin ~ Altitude + LLD + LLC + OCA + BRO + NTR + 
                  Temp, data = phy.data)


summary(ldom.model)
check_overdispersion(ldom.model)
plot(residuals.glm(ldom.model))
check_residuals(ldom.model) 
check_model(ldom.model)
check_collinearity(ldom.model) ## high VIF

## We could eliminate Altitude or Temperature to solve the VIF problem, let's see which is the best model.

ldom.model1 <- glm(dom.lin ~  LLD + LLC + OCA + BRO + NTR + 
                   Temp, data = phy.data)

summary(ldom.model1)
check_overdispersion(ldom.model1)
plot(residuals.glm(ldom.model1))
check_residuals(ldom.model1) 
check_model(ldom.model1)
check_collinearity(ldom.model1)

ldom.model1.1 <- glm(dom.lin ~ Altitude + LLD + LLC + OCA + BRO + NTR,
                   data = phy.data)

summary(ldom.model1.1)
check_overdispersion(ldom.model1.1)
plot(residuals.glm(ldom.model1.1))
check_residuals(ldom.model1.1) 
check_model(ldom.model1.1)
check_collinearity(ldom.model1.1)

compare_performance(ldom.model1, ldom.model1.1) 

## Both models are OK, but the global model that keeps the Altitude is a better model, so we will keep it to follow the simplification.

## test gamma model

ldom.model2 <- glm(dom.lin ~ Altitude + LLD + LLC + OCA + BRO + NTR,
                 data = phy.data, family = Gamma(link = "log"))

ldom.model2.1 <- glm(dom.lin ~ Temp + LLD + LLC + OCA + BRO + NTR,
                   data = phy.data, family = Gamma(link = "log"))

compare_performance(ldom.model1, ldom.model1.1, ldom.model2, ldom.model2.1) 

## The Gaussian family seems to be more appropriate in this case

ldom.models <- dredge(ldom.model1.1)

ldom.models

ldom.best.models <- subset(ldom.models, delta < 2)

ldom.best.models

### Among the best models, the simplest model includes altitude and LLD let's check that it is OK and compare it with the null model.

## Best model 

ldom.model3 <- glm(dom.lin ~  LLD, data = phy.data)

summary(ldom.model3)
check_overdispersion(ldom.model3)
plot(residuals.glm(ldom.model3))
check_residuals(ldom.model3) 
check_model(ldom.model3)

dredge(ldom.model3) ## Better than null model, delta: 2.23

### Plot models ####

### Richness plots ####

rl.pred <- data.frame(BRO = seq(min(phy.data$BRO), max(phy.data$BRO), length.out = 1000)) %>% 
  mutate(lin.richness = predict(lr.model3, newdata = ., type = "response", se.fit = TRUE)$fit,
         SE = predict(lr.model3, newdata = ., type = "response", se.fit = TRUE)$se.fit,
         Lower = lin.richness - 1.96 * SE,
         Upper = lin.richness + 1.96 * SE)

rl <- ggplot(phy.data, aes(x = BRO, y = lin.richness)) +
  geom_line(data = rl.pred, aes(x = BRO, y = lin.richness), 
            linewidth = 0.8, linetype = "solid") +
  geom_ribbon(data = rl.pred, aes(ymin = Lower, ymax = Upper), alpha = 0.2, fill = "darkgray") +
  geom_point(aes(fill = Altitude), color = "black", shape = 21, size = 3.5) +
  theme_classic() + 
  ggtitle("F") +
  xlab("Number of tank-bromeliads") + 
  ylab(TeX("Lineage richness ($^0PD$)", bold = T, user_defined = list(family = "sans", size = 12))) +
  theme(text = element_text(size = 14, family = "sans"), 
        axis.text = element_text(family = "sans", face = "bold", size = 8), 
        plot.title = element_text(family = "sans", face = "bold", size = 14, hjust = 0.5),
        axis.title.x = element_text(family = "sans", size = 12, face = "bold", margin = margin(t = 10)),  
        axis.title.y = element_text(family = "sans", size = 12, face = "bold", margin = margin(r = 15)),
        plot.caption = element_text(family = "sans", size = 12, hjust = 0.5)) +
  theme(panel.background = element_rect(fill = 'transparent', color = 'black', linewidth = 1),
        legend.key = element_blank(), 
        legend.background = element_rect(fill = "white", linewidth = 0.5, 
                                         linetype = "blank", colour = "black"),
        legend.box.background = element_blank()) +
  theme(legend.text = element_text(family = "sans", size = 10),
        legend.title = element_text(family = "sans", face = "bold", size = 12, hjust = 0.5), 
        legend.background = element_rect(fill = "transparent", 
                                         linetype = "blank", linewidth = 0),
        legend.position = "none", legend.position.inside = c(1, 1), 
        legend.justification.inside = c(1, 1)) +
  scale_fill_gradient(low = "#9ecae3", high = "#08519c", breaks = seq(200, 1000, 200)) +
  annotation_custom(grob = textGrob("p-value: 0.007", x = 0.02, y = 0.98, hjust = 0, vjust = 1, 
                                    gp = gpar(fontsize = 12, fontfamily = "sans", fontface = "bold")))

rl

# ggsave("./output/diversity_plots/lin_richness.png", dpi = 500)

### diversity plots ####

dl.pred <- data.frame(Altitude = seq(min(phy.data$Altitude), max(phy.data$Altitude), length.out = 1000)) %>% 
  mutate(lin.diversity = predict(ld.model.altitude, newdata = ., type = "response", se.fit = TRUE)$fit,
         SE = predict(ld.model.altitude, newdata = ., type = "response", se.fit = TRUE)$se.fit,
         Lower = lin.diversity - 1.96 * SE,
         Upper = lin.diversity + 1.96 * SE)

dl <- ggplot(phy.data, aes(x = Altitude, y = lin.diversity)) +
  geom_line(data = dl.pred, aes(x = Altitude, y = lin.diversity), 
            linewidth = 0.8, linetype = "dashed") +
  geom_ribbon(data = dl.pred, aes(ymin = Lower, ymax = Upper), alpha = 0.2, fill = "darkgray") +
  geom_point(aes(fill = Altitude), color = "black", shape = 21, size = 3.5) +
  theme_classic() + 
  ggtitle("G") +
  xlab("Altitude (m)") + 
  ylab(TeX("Lineage diversity ($^1PD$)", bold = T, user_defined = list(family = "sans", size = 12))) +
  theme(text = element_text(size = 14, family = "sans"), 
        axis.text = element_text(family = "sans", face = "bold", size = 8), 
        plot.title = element_text(family = "sans", face = "bold", size = 14, hjust = 0.5),
        axis.title.x = element_text(family = "sans", size = 12, face = "bold", margin = margin(t = 10)),  
        axis.title.y = element_text(family = "sans", size = 12, face = "bold", margin = margin(r = 15)),
        plot.caption = element_text(family = "sans", size = 12, hjust = 0.5)) +
  theme(panel.background = element_rect(fill = 'transparent', color = 'black', linewidth = 1),
        legend.key = element_blank(), 
        legend.background = element_rect(fill = "white", linewidth = 0.5, 
                                         linetype = "blank", colour = "black"),
        legend.box.background = element_blank()) +
  theme(legend.text = element_text(family = "sans", size = 10),
        legend.title = element_text(family = "sans", face = "bold", size = 12, hjust = 0.5), 
        legend.background = element_rect(fill = "transparent", 
                                         linetype = "blank", linewidth = 0),
        legend.position = "none", legend.position.inside = c(1, 1), 
        legend.justification.inside = c(1, 1)) +
  scale_fill_gradient(low = "#9ecae3", high = "#08519c", breaks = seq(200, 1000, 200)) +
  annotation_custom(grob = textGrob("p-value: 0.763", x = 0.02, y = 0.98, hjust = 0, vjust = 1, 
                                    gp = gpar(fontsize = 12, fontfamily = "sans", fontface = "bold")))

dl

# ggsave("./output/diversity_plots/lin_diversity.png", dpi = 500)

### dominance plots ####

doml.pred <- data.frame(LLD = seq(min(phy.data$LLD), max(phy.data$LLD), length.out = 1000)) %>% 
  mutate(dom.lin = predict(ldom.model3, newdata = ., type = "response", se.fit = TRUE)$fit,
         SE = predict(ldom.model3, newdata = ., type = "response", se.fit = TRUE)$se.fit,
         Lower = dom.lin - 1.96 * SE,
         Upper = dom.lin + 1.96 * SE)

doml <- ggplot(phy.data, aes(x = LLD, y = dom.lin)) +
  geom_line(data = doml.pred, aes(x = LLD, y = dom.lin), 
            linewidth = 0.8, linetype = "solid") +
  geom_ribbon(data = doml.pred, aes(ymin = Lower, ymax = Upper), alpha = 0.2, fill = "darkgray") +
  geom_point(aes(fill = Altitude), color = "black", shape = 21, size = 3.5) +
  theme_classic() + 
  ggtitle("H") +
  xlab("Leaf litter depth (cm)") + 
  ylab(TeX("Dominant lineages ($^2PD$)", bold = T, user_defined = list(family = "sans", size = 12))) +
  theme(text = element_text(size = 14, family = "sans"), 
        axis.text = element_text(family = "sans", face = "bold", size = 8), 
        plot.title = element_text(family = "sans", face = "bold", size = 14, hjust = 0.5),
        axis.title.x = element_text(family = "sans", size = 12, face = "bold", margin = margin(t = 10)),  
        axis.title.y = element_text(family = "sans", size = 12, face = "bold", margin = margin(r = 15)),
        plot.caption = element_text(family = "sans", size = 12, hjust = 0.5)) +
  theme(panel.background = element_rect(fill = 'transparent', color = 'black', linewidth = 1),
        legend.key = element_blank(), 
        legend.background = element_rect(fill = "white", linewidth = 0.5, 
                                         linetype = "blank", colour = "black"),
        legend.box.background = element_blank()) +
  theme(legend.text = element_text(family = "sans", size = 10),
        legend.title = element_text(family = "sans", face = "bold", size = 12, hjust = 0.5), 
        legend.background = element_rect(fill = "transparent", 
                                         linetype = "blank", linewidth = 0),
        legend.position = "none", legend.position.inside = c(1, 1), 
        legend.justification.inside = c(1, 1)) +
  scale_fill_gradient(low = "#9ecae3", high = "#08519c", breaks = seq(200, 1000, 200)) +
  annotation_custom(grob = textGrob("p-value: 0.036", x = 0.02, y = 0.98, hjust = 0, vjust = 1, 
                                    gp = gpar(fontsize = 12, fontfamily = "sans", fontface = "bold")))

doml

domlcl <- ggplot(phy.data, aes(x = LLD, y = dom.lin)) +
  geom_line(data = doml.pred, aes(x = LLD, y = dom.lin), 
            linewidth = 0.8, linetype = "solid") +
  geom_ribbon(data = doml.pred, aes(ymin = Lower, ymax = Upper), alpha = 0.2, fill = "darkgray") +
  geom_point(aes(fill = Altitude), color = "black", shape = 21, size = 3.5) +
  theme_classic() + 
  ggtitle("H") +
  xlab("Leaf litter depth (cm)") + 
  ylab(TeX("Dominant lineages ($^2PD$)", bold = T, user_defined = list(family = "sans", size = 12))) +
  theme(text = element_text(size = 14, family = "sans"), 
        axis.text = element_text(family = "sans", face = "bold", size = 8), 
        plot.title = element_text(family = "sans", face = "bold", size = 14, hjust = 0.5),
        axis.title.x = element_text(family = "sans", size = 12, face = "bold", margin = margin(t = 10)),  
        axis.title.y = element_text(family = "sans", size = 12, face = "bold", margin = margin(r = 15)),
        plot.caption = element_text(family = "sans", size = 12, hjust = 0.5)) +
  theme(panel.background = element_rect(fill = 'transparent', color = 'black', linewidth = 1),
        legend.key = element_blank(), 
        legend.background = element_rect(fill = "white", linewidth = 0.5, 
                                         linetype = "blank", colour = "black"),
        legend.box.background = element_blank()) +
  theme(legend.text = element_text(family = "sans", size = 10),
        legend.title = element_text(family = "sans", face = "bold", size = 12, hjust = 0.5), 
        legend.background = element_rect(fill = "transparent", 
                                         linetype = "blank", linewidth = 0),
        legend.position = "inside", legend.position.inside = c(0.5, 0.5), 
        legend.justification.inside = c(0.5, 0.5)) +
  scale_fill_gradient(low = "#9ecae3", high = "#08519c", breaks = seq(200, 1000, 200)) +
  annotation_custom(grob = textGrob("p-value: 0.036", x = 0.02, y = 0.98, hjust = 0, vjust = 1, 
                                    gp = gpar(fontsize = 12, fontfamily = "sans", fontface = "bold"))) +
  labs(fill = "Altitude (m)")

domlcl

# ggsave("./output/diversity_plots/lin_dominance.png", dpi = 500)

## Merge all

ggarrange(rl, dl, doml, ncol = 3)

# ggsave("./output/diversity_plots/phy_div.png", dpi = 500)

leg <- get_legend(domlcl)

ggarrange(ab1, ab2, rc, div, dom, rl, dl, doml, fgr, fgd, fgdom, leg,
                    ncol = 4, nrow = 3)

 ggsave("./output/diversity_plots/alpha_div.png", dpi = 600, units = "in", 
       width = 12, height = 10, bg = "white")

### Summary table ####

rc.sum <- data.frame(lr.best.models) %>% dplyr::select(-X.Intercept.) %>%
  rowwise() %>%
  mutate(modelo = paste(names(.)[!names(.) %in% c("df", "logLik", "AICc", "delta", "weight")] 
                        [!is.na(c_across(1:(ncol(.) - 5)))], collapse = " + "), k = df,
         AICc = AICc, delta = delta, weight = weight, y = "richness") %>%
  dplyr::select(modelo, k, AICc, delta, weight, y)

div.sum <- data.frame(ld.best.models) %>% dplyr::select(-X.Intercept.) %>%
  rowwise() %>%
  mutate(modelo = paste(names(.)[!names(.) %in% c("df", "logLik", "AICc", "delta", "weight")] 
                        [!is.na(c_across(1:(ncol(.) - 5)))], collapse = " + "), k = df,
         AICc = AICc, delta = delta, weight = weight, y = "diversity") %>%
  dplyr::select(modelo, k, AICc, delta, weight, y)

dom.sum <- data.frame(ldom.best.models) %>% dplyr::select(-X.Intercept.) %>%
  rowwise() %>%
  mutate(modelo = paste(names(.)[!names(.) %in% c("df", "logLik", "AICc", "delta", "weight")] 
                        [!is.na(c_across(1:(ncol(.) - 5)))], collapse = " + "), k = df,
         AICc = AICc, delta = delta, weight = weight, y = "dominant") %>%
  dplyr::select(modelo, k, AICc, delta, weight, y)

summary.models <- rbind(rc.sum, div.sum, dom.sum)

write.csv(summary.models, "./output/summary_phy.csv", row.names = F)

## End.

## Contacto: mario.herreralopera@gmail.com
