# Supplementary material for: From lowlands to highlands: how elevation and habitat complexity drive anuran multidimensional diversity?
Source: PeerJ. 2025 Oct 8;13:e19561. doi: 10.7717/peerj.19561 (PMC12514998; doi:10.7717/peerj.19561)
Supplement: Supplemental Information 2 — The R code used to perform the alpha and beta multidimensional diversity analyses, as well as the datasets used in this work. [file peerj-13-19561-s002.zip › R_code/scripts/04_functional_models.R]

### 04 functional models: This script attempts to generate models that explain the functional diversity of amphibians through environmental variables. ####

## Ilhéus - BA, 01.25 

### Load packages ####

library(performance)
library(dplyr)
library(tidyr)
library(stringr)
library(MuMIn)
library(MASS)
library(ggplot2)
library(ggpubr)
library(latex2exp)
library(grid)
library(gridExtra)
library(spdep)

options(na.action = "na.fail")

### Load data ####

env.data <- read.csv("./data/env_vars.csv")
fun.data <- read.csv("./output/fun_diversity.csv") %>% left_join(env.data, by = c("transect" = "Transecto"))

## For moran test

coord.tr <- read.csv("./data/coord_trans.csv")

vecinos <- knearneigh(coord.tr[, 2:3], k = 4)
lista_vecinos <- knn2nb(vecinos)
pesos <- nb2listw(lista_vecinos, style = "W")

## Functional group richness model, 0FD ####

null.fgr <- glm(fg.richness ~ 1, data = fun.data)

summary(null.fgr)
check_overdispersion(null.fgr)
plot(residuals.glm(null.fgr))
check_residuals(null.fgr) 
check_model(null.fgr)

## gaussian

fgr.model <- glm(fg.richness ~ Altitude + LLD + LLC + OCA + BRO + NTR + 
                  Temp, data = fun.data)


summary(fgr.model)
check_overdispersion(fgr.model)
plot(residuals.glm(fgr.model))
check_residuals(fgr.model) 
check_model(fgr.model)
check_collinearity(fgr.model) ## high VIF

## We could eliminate Altitude or Temperature to solve the VIF problem, let's see which is the best model.

fgr.model1 <- glm(fg.richness ~  LLD + LLC + OCA + BRO + NTR + 
                   Temp, data = fun.data)

summary(fgr.model1)
check_overdispersion(fgr.model1)
plot(residuals.glm(fgr.model1))
check_residuals(fgr.model1) 
check_model(fgr.model1)
check_collinearity(fgr.model1)

fgr.model1.1 <- glm(fg.richness ~ Altitude + LLD + LLC + OCA + BRO + NTR,
                   data = fun.data)

summary(fgr.model1.1)
check_overdispersion(fgr.model1.1)
plot(residuals.glm(fgr.model1.1))
check_residuals(fgr.model1.1) 
check_model(fgr.model1.1)
check_collinearity(fgr.model1.1)

compare_performance(fgr.model1, fgr.model1.1) 

## Both models are OK, but the global model that keeps the Temperature is a better model, so we will keep it to follow the simplification

## test gamma model

fgr.model2 <- glm(fg.richness ~ Altitude + LLD + LLC + OCA + BRO + NTR,
                 data = fun.data, family = Gamma(link = "log"))

fgr.model2.1 <- glm(fg.richness ~ Temp + LLD + LLC + OCA + BRO + NTR,
                   data = fun.data, family = Gamma(link = "log"))

compare_performance(fgr.model1, fgr.model1.1, fgr.model2, fgr.model2.1) 

## The Gaussian family seems to be more appropriate in this case

fgr.models <- dredge(fgr.model1)

fgr.models

fgr.best.models <- subset(fgr.models, delta < 2)

fgr.best.models


### Among the best models, the simplest (and only) model includes BRO let's check that it is OK and compare it with the null model.


## best functional group richness model

fgr.best.model3 <- glm(fg.richness ~  BRO, data = fun.data)

summary(fgr.best.model3)
check_overdispersion(fgr.best.model3) 
plot(residuals.glm(fgr.best.model3))
check_residuals(fgr.best.model3)
check_model(fgr.best.model3)
check_collinearity(fgr.best.model3)

dredge(fgr.best.model3) ## delta 2.23 with Null model

## Moran test

moran.test(residuals(fgr.best.model3, type = "deviance"), pesos, alternative = "greater") ## ok

### Functional group diversity #### 

null.fgd <- glm(fg.diversity ~ 1, data = fun.data)

summary(null.fgd)
check_overdispersion(null.fgd)
plot(residuals.glm(null.fgd))
check_residuals(null.fgd) 
check_model(null.fgd)

## gaussian

fgd.model <- glm(fg.diversity ~ Altitude + LLD + LLC + OCA + BRO + NTR + 
                   Temp, data = fun.data)


summary(fgd.model)
check_overdispersion(fgd.model)
plot(residuals.glm(fgd.model))
check_residuals(fgd.model) 
check_model(fgd.model)
check_collinearity(fgd.model) ## high VIF


## We could eliminate Altitude or Temperature to solve the VIF problem, let's see which is the best model.

fgd.model1 <- glm(fg.diversity ~  LLD + LLC + OCA + BRO + NTR + 
                    Temp, data = fun.data)

summary(fgd.model1)
check_overdispersion(fgd.model1)
plot(residuals.glm(fgd.model1))
check_residuals(fgd.model1) 
check_model(fgd.model1)
check_collinearity(fgd.model1)

fgd.model1.1 <- glm(fg.diversity ~ Altitude + LLD + LLC + OCA + BRO + NTR,
                    data = fun.data)

summary(fgd.model1.1)
check_overdispersion(fgd.model1.1)
plot(residuals.glm(fgd.model1.1))
check_residuals(fgd.model1.1) 
check_model(fgd.model1.1)
check_collinearity(fgd.model1.1)

compare_performance(fgd.model1, fgd.model1.1) 

## Both models are OK, but the global model that keeps the Temperature is a better model, so we will keep it to follow the simplification

## test gamma model

fgd.model2 <- glm(fg.diversity ~ Altitude + LLD + LLC + OCA + BRO + NTR,
                  data = fun.data, family = Gamma(link = "log"))

fgd.model2.1 <- glm(fg.diversity ~ Temp + LLD + LLC + OCA + BRO + NTR,
                    data = fun.data, family = Gamma(link = "log"))

compare_performance(fgd.model1, fgd.model1.1, fgd.model2, fgd.model2.1) 

## The Gaussian family seems to be more appropriate in this case

fgd.models <- dredge(fgd.model1)

fgd.models

fgd.best.models <- subset(fgd.models, delta < 2)

fgd.best.models

### Among the best models, the simplest model includes BRO let's check that it is OK and compare it with the null model.


## best functional group richness model

fgd.best.model3 <- glm(fg.diversity ~  BRO, data = fun.data)

summary(fgd.best.model3)
check_overdispersion(fgd.best.model3) 
plot(residuals.glm(fgd.best.model3))
check_residuals(fgd.best.model3)
check_model(fgd.best.model3)

dredge(fgd.best.model3) ## delta 2.81 with Null model

## Moran test

moran.test(residuals(fgd.best.model3, type = "deviance"), pesos, alternative = "greater") ## ok

### Functional group dominance #### 

null.fgdom <- glm(dom.fg ~ 1, data = fun.data)

summary(null.fgdom)
check_overdispersion(null.fgdom)
plot(residuals.glm(null.fgdom))
check_residuals(null.fgdom) 
check_model(null.fgdom)

## gaussian

fgdom.model <- glm(dom.fg ~ Altitude + LLD + LLC + OCA + BRO + NTR + 
                   Temp, data = fun.data)


summary(fgdom.model)
check_overdispersion(fgdom.model)
plot(residuals.glm(fgdom.model))
check_residuals(fgdom.model) 
check_model(fgdom.model)
check_collinearity(fgdom.model) ## high VIF


## We could eliminate Altitude or Temperature to solve the VIF problem, let's see which is the best model.

fgdom.model1 <- glm(dom.fg ~  LLD + LLC + OCA + BRO + NTR + 
                    Temp, data = fun.data)

summary(fgdom.model1)
check_overdispersion(fgdom.model1)
plot(residuals.glm(fgdom.model1))
check_residuals(fgdom.model1) 
check_model(fgdom.model1)
check_collinearity(fgdom.model1)

fgdom.model1.1 <- glm(dom.fg ~ Altitude + LLD + LLC + OCA + BRO + NTR,
                    data = fun.data)

summary(fgdom.model1.1)
check_overdispersion(fgdom.model1.1)
plot(residuals.glm(fgdom.model1.1))
check_residuals(fgdom.model1.1) 
check_model(fgdom.model1.1)
check_collinearity(fgdom.model1.1)

compare_performance(fgdom.model1, fgdom.model1.1) 

## Both models are OK, but the global model that keeps the Temperature is a better model, so we will keep it to follow the simplification

## test gamma model

fgdom.model2 <- glm(dom.fg ~ Altitude + LLD + LLC + OCA + BRO + NTR,
                  data = fun.data, family = Gamma(link = "log"))

fgdom.model2.1 <- glm(dom.fg ~ Temp + LLD + LLC + OCA + BRO + NTR,
                    data = fun.data, family = Gamma(link = "log"))

compare_performance(fgdom.model1, fgdom.model1.1, fgdom.model2, fgdom.model2.1) 

## The Gaussian family seems to be more appropriate in this case

fgdom.models <- dredge(fgdom.model1)

fgdom.models

fgdom.best.models <- subset(fgdom.models, delta < 2)

fgdom.best.models

### Among the best models, the simplest model includes BRO let's check that it is OK and compare it with the null model.


## best functional group richness model

fgdom.best.model3 <- glm(dom.fg ~  BRO, data = fun.data)

summary(fgdom.best.model3)
check_overdispersion(fgdom.best.model3) 
plot(residuals.glm(fgdom.best.model3))
check_residuals(fgdom.best.model3)
check_model(fgdom.best.model3)

dredge(fgdom.best.model3) ## delta 3.81 with Null model

## Moran test

moran.test(residuals(fgdom.best.model3, type = "deviance"), pesos, alternative = "greater") ## ok


### Plot models ####

## Functional group richness

fgr.pred <- data.frame(BRO = seq(min(fun.data$BRO), max(fun.data$BRO), length.out = 1000)) %>% 
  mutate(fg.richness = predict(fgr.best.model3, newdata = ., type = "response", se.fit = TRUE)$fit,
         SE = predict(fgr.best.model3, newdata = ., type = "response", se.fit = TRUE)$se.fit,
         Lower = fg.richness - 1.96 * SE,
         Upper = fg.richness + 1.96 * SE)

fgr <- ggplot(fun.data, aes(x = BRO, y = fg.richness)) +
  geom_line(data = fgr.pred, aes(x = BRO, y = fg.richness), 
            linewidth = 0.8, linetype = "solid") +
  geom_ribbon(data = fgr.pred, aes(ymin = Lower, ymax = Upper), alpha = 0.2, fill = "darkgray") +
  geom_point(aes(fill = Altitude), color = "black", shape = 21, size = 3.5) +
  theme_classic() + 
  ggtitle("I") +
  xlab("Number of tank-bromeliads") + 
  ylab(TeX("Functional group richness ($^0FD$)", bold = T, user_defined = list(family = "sans", size = 12))) +
  theme(text = element_text(size = 14, family = "sans"), 
        axis.text = element_text(family = "sans", face = "bold", size = 8), 
        plot.title = element_text(family = "sans", face = "bold", size = 14, hjust = 0.5),
        axis.title.x = element_text(family = "sans", size = 12, face = "bold", margin = margin(t = 10)),  
        axis.title.y = element_text(family = "sans", size = 12, face = "bold", margin = margin(r = 15)),
        plot.caption = element_text(family = "sans", size = 12, hjust = 0.5)) +
  theme(panel.background = element_rect(fill = 'transparent', color = 'black', linewidth = 1),
        legend.key = element_blank(), 
        legend.background = element_rect(fill = "white", linewidth = 0.5, 
                                         linetype = "blank", colour = "black"),
        legend.box.background = element_blank()) +
  theme(legend.text = element_text(family = "sans", size = 10),
        legend.title = element_text(family = "sans", face = "bold", size = 12, hjust = 0.5), 
        legend.background = element_rect(fill = "transparent", 
                                         linetype = "blank", linewidth = 0),
        legend.position = "none", legend.position.inside = c(1, 1), 
        legend.justification.inside = c(1, 1)) +
  scale_fill_gradient(low = "#9ecae3", high = "#08519c", breaks = seq(200, 1000, 200)) +
  annotation_custom(grob = textGrob("p-value: 0.037", x = 0.02, y = 0.98, hjust = 0, vjust = 1, 
                                    gp = gpar(fontsize = 12, fontfamily = "sans", fontface = "bold")))

fgr

# ggsave("./output/diversity_plots/fg_richness.png", dpi = 500)

## Functional group diversity

fgd.pred <- data.frame(BRO = seq(min(fun.data$BRO), max(fun.data$BRO), length.out = 1000)) %>% 
  mutate(fg.diversity = predict(fgd.best.model3, newdata = ., type = "response", se.fit = TRUE)$fit,
         SE = predict(fgd.best.model3, newdata = ., type = "response", se.fit = TRUE)$se.fit,
         Lower = fg.diversity - 1.96 * SE,
         Upper = fg.diversity + 1.96 * SE)

fgd <- ggplot(fun.data, aes(x = BRO, y = fg.diversity)) +
  geom_line(data = fgd.pred, aes(x = BRO, y = fg.diversity), 
            linewidth = 0.8, linetype = "solid") +
  geom_ribbon(data = fgd.pred, aes(ymin = Lower, ymax = Upper), alpha = 0.2, fill = "darkgray") +
  geom_point(aes(fill = Altitude), color = "black", shape = 21, size = 3.5) +
  theme_classic() + 
  ggtitle("J") +
  xlab("Number of tank-bromeliads") + 
  ylab(TeX("Functional group diversity ($^1FD$)", bold = T, 
           user_defined = list(family = "sans", size = 12))) +
  theme(text = element_text(size = 14, family = "sans"), 
        axis.text = element_text(family = "sans", face = "bold", size = 8), 
        plot.title = element_text(family = "sans", face = "bold", size = 14, hjust = 0.5),
        axis.title.x = element_text(family = "sans", size = 12, face = "bold", margin = margin(t = 10)),  
        axis.title.y = element_text(family = "sans", size = 12, face = "bold", margin = margin(r = 15)),
        plot.caption = element_text(family = "sans", size = 12, hjust = 0.5)) +
  theme(panel.background = element_rect(fill = 'transparent', color = 'black', linewidth = 1),
        legend.key = element_blank(), 
        legend.background = element_rect(fill = "white", linewidth = 0.5, 
                                         linetype = "blank", colour = "black"),
        legend.box.background = element_blank()) +
  theme(legend.text = element_text(family = "sans", size = 10),
        legend.title = element_text(family = "sans", face = "bold", size = 12, hjust = 0.5), 
        legend.background = element_rect(fill = "transparent", 
                                         linetype = "blank", linewidth = 0),
        legend.position = "none", legend.position.inside = c(1, 1), 
        legend.justification.inside = c(1, 1)) +
  scale_fill_gradient(low = "#9ecae3", high = "#08519c", breaks = seq(200, 1000, 200)) +
  annotation_custom(grob = textGrob("p-value: 0.027", x = 0.02, y = 0.98, hjust = 0, vjust = 1, 
                                    gp = gpar(fontsize = 12, fontfamily = "sans", fontface = "bold")))

fgd

# ggsave("./output/diversity_plots/fg_diversity.png", dpi = 500)

## Functional group diversity

fgdom.pred <- data.frame(BRO = seq(min(fun.data$BRO), max(fun.data$BRO), 
                                        length.out = 1000)) %>% 
  mutate(dom.fg = predict(fgdom.best.model3, newdata = ., type = "response", se.fit = TRUE)$fit,
         SE = predict(fgdom.best.model3, newdata = ., type = "response", se.fit = TRUE)$se.fit,
         Lower = dom.fg - 1.96 * SE,
         Upper = dom.fg + 1.96 * SE)

fgdom <- ggplot(fun.data, aes(x = BRO, y = dom.fg)) +
  geom_line(data = fgdom.pred, aes(x = BRO, y = dom.fg), 
            linewidth = 0.8, linetype = "solid") +
  geom_ribbon(data = fgdom.pred, aes(ymin = Lower, ymax = Upper), alpha = 0.2, fill = "darkgray") +
  geom_point(aes(fill = Altitude), color = "black", shape = 21, size = 3.5) +
  theme_classic() + 
  ggtitle("K") +
  xlab("Number of tank-bromeliads") + 
  ylab(TeX("Functional group dominance ($^2FD$)", bold = T, 
           user_defined = list(family = "sans", size = 12))) +
  theme(text = element_text(size = 14, family = "sans"), 
        axis.text = element_text(family = "sans", face = "bold", size = 8), 
        plot.title = element_text(family = "sans", face = "bold", size = 14, hjust = 0.5),
        axis.title.x = element_text(family = "sans", size = 12, face = "bold", margin = margin(t = 10)),  
        axis.title.y = element_text(family = "sans", size = 12, face = "bold", margin = margin(r = 15)),
        plot.caption = element_text(family = "sans", size = 12, hjust = 0.5)) +
  theme(panel.background = element_rect(fill = 'transparent', color = 'black', linewidth = 1),
        legend.key = element_blank(), 
        legend.background = element_rect(fill = "white", linewidth = 0.5, 
                                         linetype = "blank", colour = "black"),
        legend.box.background = element_blank()) +
  theme(legend.text = element_text(family = "sans", size = 10),
        legend.title = element_text(family = "sans", face = "bold", size = 12, hjust = 0.5), 
        legend.background = element_rect(fill = "transparent", 
                                         linetype = "blank", linewidth = 0),
        legend.position = "none", legend.position.inside = c(1, 1), 
        legend.justification.inside = c(1, 1)) +
  scale_fill_gradient(low = "#9ecae3", high = "#08519c", breaks = seq(200, 1000, 200)) +
  annotation_custom(grob = textGrob("p-value: 0.016", x = 0.02, y = 0.98, hjust = 0, vjust = 1, 
                                    gp = gpar(fontsize = 12, fontfamily = "sans", fontface = "bold")))

fgdom

# ggsave("./output/diversity_plots/fg_dominance.png", dpi = 500)

## Merge all

ggarrange(fgr, fgd, fgdom, ncol = 3)


# ggsave("./output/diversity_plots/fun_div.png", dpi = 500)

### Summary table ####

rc.sum <- data.frame(fgr.best.models) %>% dplyr::select(-X.Intercept.) %>%
  rowwise() %>%
  mutate(modelo = paste(names(.)[!names(.) %in% c("df", "logLik", "AICc", "delta", "weight")] 
                        [!is.na(c_across(1:(ncol(.) - 5)))], collapse = " + "), k = df,
         AICc = AICc, delta = delta, weight = weight, y = "richness") %>%
  dplyr::select(modelo, k, AICc, delta, weight, y)

div.sum <- data.frame(fgd.best.models) %>% dplyr::select(-X.Intercept.) %>%
  rowwise() %>%
  mutate(modelo = paste(names(.)[!names(.) %in% c("df", "logLik", "AICc", "delta", "weight")] 
                        [!is.na(c_across(1:(ncol(.) - 5)))], collapse = " + "), k = df,
         AICc = AICc, delta = delta, weight = weight, y = "diversity") %>%
  dplyr::select(modelo, k, AICc, delta, weight, y)

dom.sum <- data.frame(fgdom.best.models) %>% dplyr::select(-X.Intercept.) %>%
  rowwise() %>%
  mutate(modelo = paste(names(.)[!names(.) %in% c("df", "logLik", "AICc", "delta", "weight")] 
                        [!is.na(c_across(1:(ncol(.) - 5)))], collapse = " + "), k = df,
         AICc = AICc, delta = delta, weight = weight, y = "dominant") %>%
  dplyr::select(modelo, k, AICc, delta, weight, y)

summary.models <- rbind(rc.sum, div.sum, dom.sum)

write.csv(summary.models, "./output/summary_fun.csv", row.names = F)

## End.

## Contacto: mario.herreralopera@gmail.com
