# Supplementary material for: From lowlands to highlands: how elevation and habitat complexity drive anuran multidimensional diversity?
Source: PeerJ. 2025 Oct 8;13:e19561. doi: 10.7717/peerj.19561 (PMC12514998; doi:10.7717/peerj.19561)
Supplement: Supplemental Information 2 — The R code used to perform the alpha and beta multidimensional diversity analyses, as well as the datasets used in this work. [file peerj-13-19561-s002.zip › R_code/scripts/05_beta_diversity.R]

### 05. beta diversity: This script calculates the beta diversity of the different transects, for later use in the beta diversity models. ####

## Ilhéus - BA, 01.25 

### Load packages ####

library(BAT)
library(dplyr)
library(FD)
library(ape)
library(rlist)

### Load data ####

raw.data <- read.csv("./output/format_abundata.csv", header = T, row.names = 1)

raw.data.pr.ab <- raw.data  %>%
  mutate(across(everything(), ~ ifelse(. != 0, 1, 0)))

traits <- read.csv("./data/traits.csv", row.names = 1)

phyllo.tree <- read.tree("./output/phyllo_amph_clean.nwk")

### Average beta ####

beta.multi(t(raw.data.pr.ab), func = "jaccard", abund = F, raref = 0, runs = 100) ## Taxonomic
beta.multi(t(raw.data.pr.ab), phyllo.tree, func = "jaccard", abund = F, raref = 0, runs = 100) ## Phyllo
beta.multi(t(raw.data.pr.ab), traits, func = "jaccard", abund = F, raref = 0, runs = 100) ## function

## Sitepair beta

tax <- beta(t(raw.data.pr.ab), func = "jaccard", abund = F, raref = 0, runs = 100)
phy <- beta(t(raw.data.pr.ab), phyllo.tree, func = "jaccard", abund = F, raref = 0, runs = 100)
fun <- beta(t(raw.data.pr.ab), traits, func = "jaccard", abund = F, raref = 0, runs = 100)

## Since the beta is not very high, we will work with the total beta.

beta.multidim <- list(taxbt = tax$Btotal, phybt = phy$Btotal, funbt = fun$Btotal)

list.save(beta.multidim, "./output/beta_multidim.rds") ## save

## End.

## Contacto: mario.herreralopera@gmail.com
