# Supplementary material for: From lowlands to highlands: how elevation and habitat complexity drive anuran multidimensional diversity?
Source: PeerJ. 2025 Oct 8;13:e19561. doi: 10.7717/peerj.19561 (PMC12514998; doi:10.7717/peerj.19561)
Supplement: Supplemental Information 2 — The R code used to perform the alpha and beta multidimensional diversity analyses, as well as the datasets used in this work. [file peerj-13-19561-s002.zip › R_code/scripts/06_beta_models.R]

### 06. beta models, this script adjusts the GDMs to model beta diversity from environmental variables. ####

## Ilhéus - BA, 01.25 

### Required packages ####

library(gdm)
library(dplyr)
library(tidyr)
library(stringr)
library(ggplot2)
library(ggpubr)
library(geosphere)

### Load data ####

beta <- readRDS("./output/beta_multidim.rds")
envars <- read.csv("./data/env_vars.csv")
coord.tr <- read.csv("./data/coord_trans.csv")

envars.cord <- envars %>% left_join(coord.tr, by = c("Transecto" = "transecto")) %>% 
  rename("site" = Transecto) %>% mutate(site = as.numeric(word(site, 2L, 2L, sep = "_"))) %>%
  select(site, x, y, everything())

dist.geogr <- distm(coord.tr[, 2:3], fun = distGeo)
colnames(dist.geogr) <- coord.tr$transecto
rownames(dist.geogr) <- coord.tr$transecto
dist.geogr <- as.data.frame(dist.geogr) %>%  mutate(site = rownames(.)) %>%
  mutate(site = as.numeric(word(site, 2L, 2L, sep = "_"))) %>%
  select(site, everything())

### Formated matrix ####

##### Matrices formateadas ####

## Total beta

tax.data <- as.data.frame(as.matrix(t(beta[["taxbt"]]))) %>% 
  mutate(site = rownames(.)) %>% 
  mutate(site = as.numeric(word(site, 2L, 2L, sep = "_"))) %>%
  select(site, everything())

format.tax <- formatsitepair(bioData = tax.data, bioFormat = 3, dist = NULL, abundance = FALSE, 
                               siteColumn = "site", XColumn = "x", YColumn = "y", 
                              distPreds = list(geod = dist.geogr),
                               predData = envars.cord, weightType = "equal")

fun.data <- as.data.frame(as.matrix(t(beta[["funbt"]]))) %>% 
  mutate(site = rownames(.)) %>% 
  mutate(site = as.numeric(word(site, 2L, 2L, sep = "_"))) %>%
  select(site, everything())

format.fun <- formatsitepair(bioData = fun.data, bioFormat = 3, dist = NULL, abundance = FALSE, 
                             siteColumn = "site", XColumn = "x", YColumn = "y", 
                             distPreds = list(geod = dist.geogr),
                             predData = envars.cord, weightType = "equal")

phy.data <- as.data.frame(as.matrix(t(beta[["phybt"]]))) %>% 
  mutate(site = rownames(.)) %>% 
  mutate(site = as.numeric(word(site, 2L, 2L, sep = "_"))) %>%
  select(site, everything())

format.phy <- formatsitepair(bioData = phy.data, bioFormat = 3, dist = NULL, abundance = FALSE, 
                             siteColumn = "site", XColumn = "x", YColumn = "y", 
                             distPreds = list(geod = dist.geogr),
                             predData = envars.cord, weightType = "equal")

#### GDMs ####

### Taxonomic models ####

mod.tax <- gdm(format.tax, geo = F)

summary(mod.tax)
calculate.gdm.deviance(mod.tax$predicted, mod.tax$observed)
plot(mod.tax, plot.layout = c(3, 3))

## var selection

gdm.varImp(format.tax, predSelect = F, geo = F, parallel = T, cores = 4, nPerm = 1000)

## Only Altitude with p < 0.05, P = 0.039
## Percent Deviance Explained:  51.247
## Model p-value 0.000

## reduced model 

format.tax2 <- format.tax %>% select(-contains(c("LLC", "LLD", "OCA", "BRO", "NTR", "Temp", "matrix_1")))

mod.tax2 <- gdm(format.tax2, geo = F)

summary(mod.tax2)
calculate.gdm.deviance(mod.tax2$predicted, mod.tax2$observed)
plot(mod.tax2, plot.layout = c(3, 3))

gdm.varImp(format.tax2, predSelect = F, geo = F, parallel = T, cores = 4, nPerm = 1000)

## Altitude P = 0.003
## Distance P = 0.181
## model P = 0.000, Deviance explained = 52.627

cvt <- gdm.crossvalidation(format.tax2, geo = F, train.proportion = 0.7, n.crossvalid.tests = 1000) ## ok!

cvt$Test.Deviance.Explained
### Phyllogenetic models ####

mod.phy <- gdm(format.phy, geo = F)

summary(mod.phy)
calculate.gdm.deviance(mod.phy$predicted, mod.phy$observed)
plot(mod.phy, plot.layout = c(3, 3))

## var selection

gdm.varImp(format.phy, predSelect = F, geo = F, parallel = T, cores = 4, nPerm = 1000)

## Retained distance and elevation
## Percent Deviance Explained:  51.533
## Model p-value 0.000

## reduced model 

format.phy2 <- format.phy %>% select(-contains(c("LLC", "LLD", "OCA", "BRO", "NTR", "Temp")))

mod.phy2 <- gdm(format.phy2, geo = F)

summary(mod.phy2)
calculate.gdm.deviance(mod.phy2$predicted, mod.phy2$observed)
plot(mod.phy2, plot.layout = c(3, 3))

gdm.varImp(format.phy2, predSelect = F, geo = F, parallel = T, cores = 4, nPerm = 1000)

## Altitude P = 0.006
## Distance P = 0.092
## model P = 0.000, Deviance explained = 46.257

cvf <- gdm.crossvalidation(format.phy2, geo = F, train.proportion = 0.7, n.crossvalid.tests = 1000) ## ok!

cvf$Test.Deviance.Explained

### Functional models ####

mod.fun <- gdm(format.fun, geo = F)

summary(mod.fun)
calculate.gdm.deviance(mod.fun$predicted, mod.fun$observed)
plot(mod.fun, plot.layout = c(3, 3))

## var selection

gdm.varImp(format.fun, predSelect = F, geo = F, parallel = T, cores = 4, nPerm = 1000)

## Not significative variables
## Percent Deviance Explained:  30.237
## Model p-value 0.000

cvp <- gdm.crossvalidation(format.fun, geo = F, train.proportion = 0.7, n.crossvalid.tests = 1000) ## ok!

cvp$Test.Deviance.Explained

### Plot models ####

## Taxonomic plots

splines.tax <- isplineExtract(mod.tax2)
splines.tax_df <- do.call(cbind, splines.tax) 
colnames(splines.tax_df) <- c(paste(colnames(splines.tax[[1]]), "x", sep = "_"),
                                paste(colnames(splines.tax[[2]]), "y", sep = "_"))

tax.p <- ggplot(splines.tax_df, aes(x = Altitude_x, y = Altitude_y)) +
  geom_line(linewidth = 0.8, linetype = "solid") +
  theme_classic() +
  ggtitle("A") +
  xlab("Altitude (m)") + 
  ylab("Taxonomic dissimilarity (Partial ecological distance)") + 
  theme(text = element_text(size = 14, family = "sans"), 
        axis.text = element_text(family = "sans", face = "bold", size = 8), 
        plot.title = element_text(family = "sans", face = "bold", size = 14, hjust = 0.5),
        axis.title.x = element_text(family = "sans", size = 12, face = "bold", margin = margin(t = 10)),  
        axis.title.y = element_text(family = "sans", size = 12, face = "bold", margin = margin(r = 15)),
        plot.caption = element_text(family = "sans", size = 12, hjust = 0.5)) +
  theme(panel.background = element_rect(fill = 'transparent', color = 'black', linewidth = 1),
        legend.key = element_blank(), 
        legend.background = element_rect(fill = "white", linewidth = 0.5, 
                                         linetype = "blank", colour = "black"),
        legend.box.background = element_blank()) +
  theme(legend.text = element_text(family = "sans", size = 10),
        legend.title = element_text(family = "sans", face = "bold", size = 12, hjust = 0.5), 
        legend.background = element_rect(fill = "transparent", 
                                         linetype = "blank", linewidth = 0),
        legend.position = "none", legend.position.inside = c(1, 1), 
        legend.justification.inside = c(1, 1)) +
  labs(caption = "P = 0.003")

## Phyllo plots

splines.phy <- isplineExtract(mod.phy2)
splines.phy_df <- do.call(cbind, splines.phy) 
colnames(splines.phy_df) <- c(paste(colnames(splines.phy[[1]]), "x", sep = "_"),
                              paste(colnames(splines.phy[[2]]), "y", sep = "_"))

phy.p <- ggplot(splines.phy_df, aes(x = Altitude_x, y = Altitude_y)) +
  geom_line(linewidth = 0.8, linetype = "solid") +
  theme_classic() +
  ggtitle("B") +
  xlab("Altitude (m)") + 
  ylab("Phylogenetic dissimilarity (Partial ecological distance)") + 
  theme(text = element_text(size = 14, family = "sans"), 
        axis.text = element_text(family = "sans", face = "bold", size = 8), 
        plot.title = element_text(family = "sans", face = "bold", size = 14, hjust = 0.5),
        axis.title.x = element_text(family = "sans", size = 12, face = "bold", margin = margin(t = 10)),  
        axis.title.y = element_text(family = "sans", size = 12, face = "bold", margin = margin(r = 15)),
        plot.caption = element_text(family = "sans", size = 12, hjust = 0.5)) +
  theme(panel.background = element_rect(fill = 'transparent', color = 'black', linewidth = 1),
        legend.key = element_blank(), 
        legend.background = element_rect(fill = "white", linewidth = 0.5, 
                                         linetype = "blank", colour = "black"),
        legend.box.background = element_blank()) +
  theme(legend.text = element_text(family = "sans", size = 10),
        legend.title = element_text(family = "sans", face = "bold", size = 12, hjust = 0.5), 
        legend.background = element_rect(fill = "transparent", 
                                         linetype = "blank", linewidth = 0),
        legend.position = "none", legend.position.inside = c(1, 1), 
        legend.justification.inside = c(1, 1)) +
  labs(caption = "P = 0.006")

phy.p2 <- ggplot(splines.phy_df, aes(x = matrix_1_x, y = matrix_1_y)) +
  geom_line(linewidth = 0.8, linetype = "dashed") +
  theme_classic() +
  ggtitle("C") +
  xlab("Distance (m)") + 
  ylab("Phylogenetic dissimilarity (Partial ecological distance)") + 
  theme(text = element_text(size = 14, family = "sans"), 
        axis.text = element_text(family = "sans", face = "bold", size = 8), 
        plot.title = element_text(family = "sans", face = "bold", size = 14, hjust = 0.5),
        axis.title.x = element_text(family = "sans", size = 12, face = "bold", margin = margin(t = 10)),  
        axis.title.y = element_text(family = "sans", size = 12, face = "bold", margin = margin(r = 15)),
        plot.caption = element_text(family = "sans", size = 12, hjust = 0.5)) +
  theme(panel.background = element_rect(fill = 'transparent', color = 'black', linewidth = 1),
        legend.key = element_blank(), 
        legend.background = element_rect(fill = "white", linewidth = 0.5, 
                                         linetype = "blank", colour = "black"),
        legend.box.background = element_blank()) +
  theme(legend.text = element_text(family = "sans", size = 10),
        legend.title = element_text(family = "sans", face = "bold", size = 12, hjust = 0.5), 
        legend.background = element_rect(fill = "transparent", 
                                         linetype = "blank", linewidth = 0),
        legend.position = "none", legend.position.inside = c(1, 1), 
        legend.justification.inside = c(1, 1)) +
  labs(caption = "P = 0.092")

ggarrange(tax.p, phy.p, phy.p2, ncol = 3)

ggsave("./output/diversity_plots/beta.png", dpi = 500)


## End.

## Contacto: mario.herreralopera@gmail.com
